# Supplementary material for: Leaf Anatomical and Transcriptomic Coordination Underlies Drought Resilience in Psammophytes
Source: Int J Mol Sci. 2025 Oct 28;26(21):10483. doi: 10.3390/ijms262110483 (PMC12607441; doi:10.3390/ijms262110483)
Supplement: Supplementary file 1 [file ijms-26-10483-s001.zip]

Archive with 4 entries (4 files):
- Supplementary Figures.pdf
- supplementary table S1.xlsx
- supplementary table S2.xlsx
- supplementary table S3.xlsx
