# Supplementary material for: Leaf Anatomical and Transcriptomic Coordination Underlies Drought Resilience in Psammophytes
Source: Int J Mol Sci. 2025 Oct 28;26(21):10483. doi: 10.3390/ijms262110483 (PMC12607441; doi:10.3390/ijms262110483)
Supplement: Supplementary file 1 [file ijms-26-10483-s001.zip › supplementary table S1.xlsx]

## Sheet: Sheet1
Abbreviation	Explanation
ET	Leaf epidermal thickness
ECA	Epidermal cell area
ECT	Epidermal cuticle thickness
PTT	Palisade tissue thickness
MVBT	Main vascular bundle thickness
WSOT	Water storage organization thickness
UET	Upper epidermis thickness of leaves
LET	Lower epidermis thickness of leaves
STT	Spongy tissue thickness
LVPT	Leaf vein phloem thickness
LVVBT	Leaf vein vascular bundle thickness
UECT	Upper epidermis cuticle thickness of leaves
LECT	Lower epidermis cuticle thickness of leaves
LMCA	Leaf mesophyll cell area
