# Supplementary material for: Leaf Anatomical and Transcriptomic Coordination Underlies Drought Resilience in Psammophytes
Source: Int J Mol Sci. 2025 Oct 28;26(21):10483. doi: 10.3390/ijms262110483 (PMC12607441; doi:10.3390/ijms262110483)
Supplement: Supplementary file 1 [file ijms-26-10483-s001.zip › supplementary table S2.xlsx]

## Sheet: A. scoparia
gene_id	nr_description	A_W0_vs_A_W40_fc(A_W40/A_W0)	A_W0_vs_A_W40_log2fc(A_W40/A_W0)	A_W0_vs_A_W40_pvalue	A_W0_vs_A_W40_padjust	A_W0_vs_A_W40_significant	A_W0_vs_A_W40_regulate	A_W0_vs_A_W20_fc(A_W20/A_W0)	A_W0_vs_A_W20_log2fc(A_W20/A_W0)	A_W0_vs_A_W20_pvalue	A_W0_vs_A_W20_padjust	A_W0_vs_A_W20_significant	A_W0_vs_A_W20_regulate	A_W0_vs_A_W60_fc(A_W60/A_W0)	A_W0_vs_A_W60_log2fc(A_W60/A_W0)	A_W0_vs_A_W60_pvalue	A_W0_vs_A_W60_padjust	A_W0_vs_A_W60_significant	A_W0_vs_A_W60_regulate	go	KO_id	KO_name	paths	cog	cog_description	swissprot	pfam
TRINITY_DN0_c0_g1	hypothetical protein CTI12_AA214020 [Artemisia annua]	1.12688	0.172332	0.55984	0.876633	no	up	0.884509	-0.177051	0.594285	0.941775	no	down	1.17401	0.231446	0.582451	0.910827	no	up
TRINITY_DN100003_c0_g1		1	0	1	1	no	no change	1	0	1	1	no	no change	7.95104	2.99114	0.451625	1	no	up
TRINITY_DN100004_c0_g1	homeodomain-like protein [Artemisia annua]	1.75217	0.809145	0.613953	0.897983	no	up	0.885461	-0.175499	0.918769	0.993561	no	down	0.441563	-1.17931	0.600514	0.918669	no	down	GO:0043565(molecular_function:sequence-specific DNA binding); GO:0044212(molecular_function:transcription regulatory region DNA binding); GO:0003700(molecular_function:transcription factor activity, sequence-specific DNA binding); GO:0005634(cellular_component:nucleus); GO:0030154(biological_process:cell differentiation); GO:0003677(molecular_function:DNA binding)	K09422	MYBP		COG5147(S:Function unknown)	COG5147(ZnF_U1)	sp|Q9LE63|MY106_ARATH(Transcription factor MYB106 OS=Arabidopsis thaliana OX=3702 GN=MYB106 PE=2 SV=1)	PF00249(Myb_DNA-binding:Myb-like DNA-binding domain); PF13921(Myb_DNA-bind_6:Myb-like DNA-binding domain)
TRINITY_DN100008_c0_g1	NBS-LRR protein [Artemisia annua]	2.22395	1.15312	0.663736	1	no	up	0.499541	-1.00132	0.79936	1	no	down	0.161543	-2.63001	0.508337	1	no	down	GO:0006952(biological_process:defense response); GO:0005524(molecular_function:ATP binding); GO:0043531(molecular_function:ADP binding)
TRINITY_DN10000_c0_g1		0.47351	-1.07853	0.42658	0.812986	no	down	2.08165	1.05773	0.329443	0.841911	no	up	0.524637	-0.930607	0.482824	0.866282	no	down
TRINITY_DN10000_c0_g2		0.270067	-1.88861	0.0291358	0.22563	no	down	0.185589	-2.42981	0.00176224	0.0685878	no	down	0.538684	-0.892489	0.324465	0.764495	no	down
TRINITY_DN100010_c0_g1		1.07808	0.108468	0.974237	1	no	up	2.32429	1.21679	0.577844	1	no	up	3.29622	1.72081	0.410518	1	no	up
TRINITY_DN100012_c0_g1	RGC2 resistance protein 5A [Artemisia annua]	9.86384	3.30215	0.404048	1	no	up	1.96398	0.973782	0.811381	1	no	up	1	0	1	1	no	no change	GO:0043531(molecular_function:ADP binding)
TRINITY_DN100012_c0_g2	NB-ARC domains-containing protein [Artemisia annua]	0.730304	-0.453431	0.515182	0.857611	no	down	0.348608	-1.52032	0.0483787	0.421254	no	down	0.646779	-0.628655	0.417632	0.829489	no	down	GO:0043531(molecular_function:ADP binding)
TRINITY_DN100013_c0_g1		0.630847	-0.664637	0.54978	0.871359	no	down	0.722056	-0.469817	0.701301	0.961188	no	down	0.241414	-2.05042	0.184689	0.612796	no	down
TRINITY_DN100013_c0_g2		4.03248	2.01167	0.572933	1	no	up	1.00836	0.0120089	0.997652	1	no	up	5.16084	2.36761	0.484187	1	no	up
TRINITY_DN100015_c0_g1	hypothetical protein TEA_021877 [Camellia sinensis var. sinensis]	9.1392	3.19207	0.420367	1	no	up	5.31985	2.41138	0.546338	1	no	up	5.89005	2.55828	0.522144	1	no	up	GO:1902600(biological_process:hydrogen ion transmembrane transport); GO:0046034(biological_process:ATP metabolic process); GO:0005524(molecular_function:ATP binding); GO:0033180(cellular_component:proton-transporting V-type ATPase, V1 domain)	K02147	ATPeV1B, ATP6B	map04145(Phagosome); map00190(Oxidative phosphorylation)	COG1156(C:Energy production and conversion)	COG1156(Produces ATP from ADP in the presence of a proton gradient across the membrane. The V-type beta chain is a regulatory subunit (By similarity))	sp|P11574|VATB1_ARATH(V-type proton ATPase subunit B1 OS=Arabidopsis thaliana OX=3702 GN=VHA-B1 PE=2 SV=2)
TRINITY_DN100015_c1_g1	V-type proton ATPase subunit B3 [Arachis duranensis]	1	0	1	1	no	no change	1	0	1	1	no	no change	2.16769	1.11616	0.78444	1	no	up	GO:1902600(biological_process:hydrogen ion transmembrane transport); GO:0046034(biological_process:ATP metabolic process); GO:0016787(molecular_function:hydrolase activity); GO:0005524(molecular_function:ATP binding); GO:0033180(cellular_component:proton-transporting V-type ATPase, V1 domain)	K02147	ATPeV1B, ATP6B	map04145(Phagosome); map00190(Oxidative phosphorylation)	COG1156(C:Energy production and conversion)	COG1156(Produces ATP from ADP in the presence of a proton gradient across the membrane. The V-type beta chain is a regulatory subunit (By similarity))	sp|P11574|VATB1_ARATH(V-type proton ATPase subunit B1 OS=Arabidopsis thaliana OX=3702 GN=VHA-B1 PE=2 SV=2)
TRINITY_DN100016_c0_g1	dihydrodipicolinate synthase [Artemisia annua]	2.30055	1.20198	0.755515	1	no	up	0.565232	-0.823084	0.838694	1	no	down	0.321988	-1.63492	0.68601	1	no	down	GO:0008840(molecular_function:4-hydroxy-tetrahydrodipicolinate synthase); GO:0009089(biological_process:lysine biosynthetic process via diaminopimelate)	K01714	dapA	map00300(Lysine biosynthesis); map00261(Monobactam biosynthesis)	COG0329(E:Amino acid transport and metabolism)	COG0329(Catalyzes the condensation of (S)-aspartate-beta- semialdehyde (S)-ASA and pyruvate to 4-hydroxy- tetrahydrodipicolinate (HTPA) (By similarity))	sp|Q42948|DAPA_TOBAC(4-hydroxy-tetrahydrodipicolinate synthase, chloroplastic OS=Nicotiana tabacum OX=4097 GN=DHPS1 PE=2 SV=1)	PF00701(DHDPS:Dihydrodipicolinate synthetase family)
TRINITY_DN100017_c0_g1	hypothetical protein E2542_SST03685 [Spatholobus suberectus]	0.621655	-0.685815	0.325292	0.739903	no	down	0.606577	-0.721238	0.312632	0.832224	no	down	0.747026	-0.420769	0.600378	0.918669	no	down	GO:0016567(biological_process:protein ubiquitination); GO:0005829(cellular_component:cytosol); GO:0016161(molecular_function:beta-amylase activity); GO:0102229(molecular_function:amylopectin maltohydrolase activity); GO:0000272(biological_process:polysaccharide catabolic process); GO:0045732(biological_process:positive regulation of protein catabolic process)
TRINITY_DN100017_c0_g2	hypothetical protein CR513_13889, partial [Mucuna pruriens]	0.271346	-1.88179	0.635569	1	no	down	0.753208	-0.40888	0.899672	1	no	down	1.12484	0.169718	0.957149	1	no	up	GO:0006048(biological_process:UDP-N-acetylglucosamine biosynthetic process); GO:0016021(cellular_component:integral component of membrane); GO:0003723(molecular_function:RNA binding); GO:0004343(molecular_function:glucosamine 6-phosphate N-acetyltransferase activity)	K07466	RFA1, RPA1, rpa	map03430(Mismatch repair); map03440(Homologous recombination); map03420(Nucleotide excision repair); map03030(DNA replication)	ENOG41117WJ(S:Function unknown); ENOG410Z3F3(S:Function unknown)	ENOG41117WJ(-); ENOG410Z3F3(-)
TRINITY_DN10001_c0_g1	folylpolyglutamate synthetase family protein [Artemisia annua]	1.07173	0.0999379	0.827032	0.966485	no	up	1.03332	0.0472874	0.915795	0.993179	no	up	0.987705	-0.0178477	0.974134	0.995453	no	down	GO:0005737(cellular_component:cytoplasm); GO:0009396(biological_process:folic acid-containing compound biosynthetic process); GO:0005829(cellular_component:cytosol); GO:0008841(molecular_function:dihydrofolate synthase activity); GO:0004326(molecular_function:tetrahydrofolylpolyglutamate synthase activity); GO:0005739(cellular_component:mitochondrion); GO:0009793(biological_process:embryo develop…	K20457	DHFS	map00790(Folate biosynthesis)	COG0285(S:Function unknown)	COG0285(PWWP domain)	sp|F4JYE9|DHFS_ARATH(Dihydrofolate synthetase OS=Arabidopsis thaliana OX=3702 GN=DHFS PE=1 SV=1)	PF08245(Mur_ligase_M:Mur ligase middle domain); PF02875(Mur_ligase_C:Mur ligase family, glutamate ligase domain)
TRINITY_DN100020_c0_g2	protein kinase-like domain-containing protein [Artemisia annua]	0.552182	-0.856785	0.638084	1	no	down	0.545943	-0.873177	0.609374	1	no	down	0.781673	-0.355362	0.83446	0.97416	no	down	GO:0020037(molecular_function:heme binding); GO:0016301(molecular_function:kinase activity); GO:0030246(molecular_function:carbohydrate binding); GO:0009506(cellular_component:plasmodesma); GO:0005886(cellular_component:plasma membrane); GO:0004672(molecular_function:protein kinase activity); GO:0046872(molecular_function:metal ion binding); GO:0046777(biological_process:protein autophosphorylati…	K04730;K04733	IRAK1;IRAK4
TRINITY_DN100022_c0_g1		3.70359	1.88892	0.634721	1	no	up	5.76077	2.52626	0.50465	1	no	up	1.11295	0.154388	0.969819	1	no	up
TRINITY_DN100023_c0_g1	Rab-GTPase-TBC domain-containing protein [Artemisia annua]	1.67927	0.747833	0.731221	1	no	up	2.08358	1.05906	0.628466	1	no	up	6.89266	2.78506	0.0822169	0.41969	no	up		K18469	TBC1D5		ENOG410YX8Z(S:Function unknown)	ENOG410YX8Z(TBC1 domain family, member 5)
TRINITY_DN100024_c0_g1		7.00765	2.80893	0.0672397	0.362043	no	up	2.20862	1.14314	0.525891	1	no	up	0.197236	-2.342	0.482937	1	no	down
TRINITY_DN100024_c0_g2		0.140972	-2.82652	0.47666	1	no	down	2.14579	1.10151	0.641358	1	no	up	3.43195	1.77903	0.425401	1	no	up
TRINITY_DN100024_c0_g3		0.906881	-0.141015	0.944447	1	no	down	0.107475	-3.21792	0.251371	1	no	down	1.17554	0.233324	0.914539	1	no	up
TRINITY_DN100029_c0_g1		1.02883	0.0409994	0.985516	1	no	up	6.08047	2.60418	0.200395	1	no	up	1.21005	0.275067	0.915213	1	no	up
TRINITY_DN10002_c0_g1	matrix metalloproteinase [Artemisia annua]	1.76306	0.818085	0.000745802	0.0202638	no	up	1.47355	0.559296	0.0258359	0.314616	no	up	1.40035	0.48579	0.254042	0.698239	no	up	GO:0004222(molecular_function:metalloendopeptidase activity); GO:0016021(cellular_component:integral component of membrane); GO:0030574(biological_process:collagen catabolic process); GO:0031012(cellular_component:extracellular matrix); GO:0030198(biological_process:extracellular matrix organization); GO:0008270(molecular_function:zinc ion binding)	K07761	5MMP		ENOG410XQ5D(O:Posttranslational modification, protein turnover, chaperones)	ENOG410XQ5D(matrix metallopeptidase)	sp|O04529|2MMP_ARATH(Metalloendoproteinase 2-MMP OS=Arabidopsis thaliana OX=3702 GN=2MMP PE=1 SV=1)	PF00413(Peptidase_M10:Matrixin)
TRINITY_DN10002_c0_g2	matrix metalloproteinase [Artemisia annua]	2.22298	1.1525	3.85666e-06	0.000329046	yes	up	1.95369	0.9662	1.96342e-05	0.0028503	no	up	1.94404	0.95906	0.0215805	0.209218	no	up	GO:0004222(molecular_function:metalloendopeptidase activity); GO:0016021(cellular_component:integral component of membrane); GO:0030574(biological_process:collagen catabolic process); GO:0031012(cellular_component:extracellular matrix); GO:0030198(biological_process:extracellular matrix organization); GO:0008270(molecular_function:zinc ion binding)	K07761	5MMP		ENOG410XQ5D(O:Posttranslational modification, protein turnover, chaperones)	ENOG410XQ5D(matrix metallopeptidase)	sp|Q5XF51|3MMP_ARATH(Metalloendoproteinase 3-MMP OS=Arabidopsis thaliana OX=3702 GN=3MMP PE=1 SV=1)	PF01471(PG_binding_1:Putative peptidoglycan binding domain); PF00413(Peptidase_M10:Matrixin)
TRINITY_DN100030_c0_g1	uncharacterized protein LOC112093511 [Morus notabilis]	1.95498	0.967155	0.776774	1	no	up	3.49055	1.80345	0.494926	1	no	up	0.582427	-0.779851	0.846725	1	no	down	GO:0003712(molecular_function:transcription cofactor activity); GO:0015074(biological_process:DNA integration); GO:0006357(biological_process:regulation of transcription from RNA polymerase II promoter); GO:0004190(molecular_function:aspartic-type endopeptidase activity); GO:0003676(molecular_function:nucleic acid binding); GO:0016592(cellular_component:mediator complex); GO:0004601(molecular_fun…				ENOG410YP2B(S:Function unknown)	ENOG410YP2B(Retroviral aspartyl protease)
TRINITY_DN100030_c0_g2	Ty3/gypsy retrotransposon protein [Cucumis melo var. makuwa]	1.33658	0.418544	0.826187	1	no	up	1.26758	0.342079	0.852681	1	no	up	1.77975	0.831676	0.662451	1	no	up	GO:0005634(cellular_component:nucleus); GO:0015074(biological_process:DNA integration); GO:0004190(molecular_function:aspartic-type endopeptidase activity); GO:0003676(molecular_function:nucleic acid binding); GO:0003677(molecular_function:DNA binding); GO:0006396(biological_process:RNA processing)						sp|Q99315|YG31B_YEAST(Transposon Ty3-G Gag-Pol polyprotein OS=Saccharomyces cerevisiae (strain ATCC 204508 / S288c) OX=559292 GN=TY3B-G PE=1 SV=3)	PF17921(Integrase_H2C2:Integrase zinc binding domain)
TRINITY_DN100031_c1_g1	multidrug resistance-associated protein 6 [Artemisia annua]	1	0	1	1	no	no change	7.55176	2.91681	0.462598	1	no	up	8.21737	3.03868	0.42126	1	no	up	GO:0042626(molecular_function:ATPase activity, coupled to transmembrane movement of substances); GO:0016021(cellular_component:integral component of membrane); GO:0016020(cellular_component:membrane); GO:0000325(cellular_component:plant-type vacuole); GO:0005774(cellular_component:vacuolar membrane); GO:0016887(molecular_function:ATPase activity); GO:0055085(biological_process:transmembrane trans…	K05665	ABCC1	map02010(ABC transporters)	COG1132(V:Defense mechanisms)	COG1132((ABC) transporter)	sp|Q8LGU1|AB8C_ARATH(ABC transporter C family member 8 OS=Arabidopsis thaliana OX=3702 GN=ABCC8 PE=2 SV=3)	PF00005(ABC_tran:ABC transporter); PF13555(AAA_29:P-loop containing region of AAA domain); PF01926(MMR_HSR1:50S ribosome-binding GTPase); PF01935(DUF87:Helicase HerA, central domain)
TRINITY_DN100031_c2_g1	multidrug resistance-associated protein 6 [Artemisia annua]	0.43116	-1.21371	0.0179973	0.170448	no	down	0.90396	-0.14567	0.714672	0.963025	no	down	0.826115	-0.275585	0.609888	0.922328	no	down	GO:0042626(molecular_function:ATPase activity, coupled to transmembrane movement of substances); GO:0016021(cellular_component:integral component of membrane); GO:0016020(cellular_component:membrane); GO:0000325(cellular_component:plant-type vacuole); GO:0005774(cellular_component:vacuolar membrane); GO:0016887(molecular_function:ATPase activity); GO:0055085(biological_process:transmembrane trans…	K05666	ABCC2	map02010(ABC transporters)	COG1132(V:Defense mechanisms)	COG1132((ABC) transporter)	sp|Q8LGU1|AB8C_ARATH(ABC transporter C family member 8 OS=Arabidopsis thaliana OX=3702 GN=ABCC8 PE=2 SV=3)	PF00005(ABC_tran:ABC transporter); PF02463(SMC_N:RecF/RecN/SMC N terminal domain); PF13304(AAA_21:AAA domain, putative AbiEii toxin, Type IV TA system); PF13555(AAA_29:P-loop containing region of AAA domain)
TRINITY_DN100032_c0_g1	hypothetical protein CTI12_AA058900 [Artemisia annua]	0.10785	-3.21291	0.0292874	0.226363	no	down	0.365505	-1.45204	0.348327	0.854936	no	down	0.0589753	-4.08375	0.0210634	0.206528	no	down	GO:0007165(biological_process:signal transduction); GO:0043531(molecular_function:ADP binding)							PF03478(DUF295:Protein of unknown function (DUF295))
TRINITY_DN100034_c0_g1	F-box domain, cyclin-like protein [Artemisia annua]	0.0602917	-4.0519	0.286579	1	no	down	0.208136	-2.2644	0.434503	1	no	down	1.4625	0.548433	0.822821	1	no	up					ENOG4110X8D(S:Function unknown)	ENOG4110X8D(Kelch repeat-containing F-box family protein)	sp|Q9M8L2|FBK30_ARATH(F-box/kelch-repeat protein At1g80440 OS=Arabidopsis thaliana OX=3702 GN=At1g80440 PE=2 SV=1)
TRINITY_DN100035_c0_g1		0.188771	-2.40529	0.546956	1	no	down	0.356054	-1.48983	0.709091	1	no	down	1.46548	0.55137	0.865398	1	no	up
TRINITY_DN100035_c1_g1	hypothetical protein CTI12_AA488070 [Artemisia annua]	2.11831	1.08292	0.392593	0.790193	no	up	1.92274	0.943161	0.452631	1	no	up	1.42747	0.513459	0.736473	1	no	up	GO:0016021(cellular_component:integral component of membrane)				ENOG410YUPY(S:Function unknown)	ENOG410YUPY(Retroelement)
TRINITY_DN100035_c2_g1	hypothetical protein CTI12_AA374720 [Artemisia annua]	1	0	1	1	no	no change	1	0	1	1	no	no change	1	0	1	1	no	no change	GO:0016021(cellular_component:integral component of membrane); GO:0005849(cellular_component:mRNA cleavage factor complex); GO:0006378(biological_process:mRNA polyadenylation); GO:0003729(molecular_function:mRNA binding)
TRINITY_DN100037_c0_g1	CCT motif family protein [Artemisia annua]	0.657593	-0.604733	0.291238	0.711533	no	down	0.977298	-0.0331303	0.96216	0.996922	no	down	1.17804	0.236384	0.668495	0.940353	no	up	GO:0005634(cellular_component:nucleus)				ENOG410XYVB(S:Function unknown)	ENOG410XYVB(Plant organelle RNA recognition domain)	sp|Q940T9|COL4_ARATH(Zinc finger protein CONSTANS-LIKE 4 OS=Arabidopsis thaliana OX=3702 GN=COL4 PE=2 SV=2)	PF06203(CCT:CCT motif)
TRINITY_DN100039_c0_g1	AMP-dependent synthetase and ligase family protein [Artemisia annua]	0.754887	-0.405667	0.824795	1	no	down	1.15129	0.203248	0.904919	1	no	up	0.584882	-0.773781	0.691331	1	no	down	GO:0003824(molecular_function:catalytic activity); GO:0016874(molecular_function:ligase activity)	K01897	ACSL, fadD	map04146(Peroxisome); map00061(Fatty acid biosynthesis); map00071(Fatty acid degradation)	COG1022(I:Lipid transport and metabolism)	COG1022(Amp-dependent synthetase and ligase)	sp|Q9T0A0|LACS4_ARATH(Long chain acyl-CoA synthetase 4 OS=Arabidopsis thaliana OX=3702 GN=LACS4 PE=2 SV=1)
TRINITY_DN10003_c0_g1	AP2/ERF domain-containing protein [Artemisia annua]	0.0649331	-3.9449	0.172324	1	no	down	1.64833	0.721003	0.697619	1	no	up	0.922752	-0.115986	0.953449	1	no	down	GO:0003700(molecular_function:transcription factor activity, sequence-specific DNA binding); GO:0005634(cellular_component:nucleus); GO:0003677(molecular_function:DNA binding)	K09286	EREBP		ENOG410YM26(T:Signal transduction mechanisms); ENOG410ZM0H(S:Function unknown)	ENOG410YM26(serine threonine-protein kinase); ENOG410ZM0H(AP2)	sp|Q9LYD3|DREB3_ARATH(Dehydration-responsive element-binding protein 3 OS=Arabidopsis thaliana OX=3702 GN=DREB3 PE=2 SV=1)	PF00847(AP2:AP2 domain)
TRINITY_DN100041_c0_g1		0.53475	-0.903063	0.824849	1	no	down	6.49333	2.69896	0.381758	1	no	up	1.11295	0.154388	0.969819	1	no	up
TRINITY_DN100043_c0_g1		0.711624	-0.490813	0.845673	1	no	down	0.686649	-0.542354	0.829953	1	no	down	0.590491	-0.760013	0.772869	1	no	down
TRINITY_DN100045_c0_g1	toll/interleukin-1 receptor (TIR	2.07889	1.05581	0.467704	0.836374	no	up	0.918229	-0.123074	0.931458	1	no	down	1.07967	0.110587	0.951049	1	no	up	GO:0043531(molecular_function:ADP binding); GO:0016021(cellular_component:integral component of membrane); GO:0015074(biological_process:DNA integration); GO:0007165(biological_process:signal transduction); GO:0003676(molecular_function:nucleic acid binding); GO:0046872(molecular_function:metal ion binding)
TRINITY_DN100045_c0_g3	toll/interleukin-1 receptor (TIR	0.28333	-1.81944	0.652131	1	no	down	1.01582	0.022651	0.995471	1	no	up	0.300626	-1.73396	0.667401	1	no	down	GO:0016021(cellular_component:integral component of membrane); GO:0007165(biological_process:signal transduction); GO:0043531(molecular_function:ADP binding)
TRINITY_DN10004_c0_g1		0.114581	-3.12556	0.429893	1	no	down	0.620339	-0.688872	0.800852	1	no	down	0.856301	-0.223809	0.932353	1	no	down
TRINITY_DN100051_c0_g1		0.299944	-1.73724	0.667455	1	no	down	0.290203	-1.78487	0.6589	1	no	down	0.321988	-1.63492	0.68601	1	no	down
TRINITY_DN100053_c0_g1		8.88566	3.15148	0.13917	1	no	up	6.69103	2.74223	0.281844	1	no	up	10.6106	3.40744	0.0887004	1	no	up
TRINITY_DN100055_c0_g1	helicase MAGATAMA 3 [Artemisia annua]	1.25304	0.325436	0.804498	0.961202	no	up	1.97508	0.981912	0.383703	0.871094	no	up	2.34014	1.2266	0.245254	0.68764	no	up	GO:0016787(molecular_function:hydrolase activity); GO:0004386(molecular_function:helicase activity)
TRINITY_DN100057_c0_g1	pathogenesis-related protein [Artemisia annua]	0.997585	-0.00348803	0.997249	0.99925	no	down	0.998617	-0.00199691	0.998462	0.999944	no	down	0.33639	-1.57179	0.296747	0.742252	no	down	GO:0005576(cellular_component:extracellular region)				COG2340(S:Function unknown)	COG2340(Scp-like extracellular)	sp|Q40374|PR1_MEDTR(Pathogenesis-related protein PR-1 OS=Medicago truncatula OX=3880 GN=PR-1 PE=2 SV=1)	PF00188(CAP:Cysteine-rich secretory protein family)
TRINITY_DN100057_c1_g1	Allergen V5/Tpx-1-related protein [Artemisia annua]	0.823423	-0.280294	0.913539	1	no	down	2.20159	1.13855	0.59659	1	no	up	1.98727	0.99079	0.666575	1	no	up	GO:0005576(cellular_component:extracellular region)				COG2340(S:Function unknown)	COG2340(Scp-like extracellular)	sp|Q40374|PR1_MEDTR(Pathogenesis-related protein PR-1 OS=Medicago truncatula OX=3880 GN=PR-1 PE=2 SV=1)	PF00188(CAP:Cysteine-rich secretory protein family)
TRINITY_DN100059_c0_g1	ACT domain-containing protein [Artemisia annua]	0.28333	-1.81944	0.652131	1	no	down	0.274375	-1.86578	0.643879	1	no	down	0.300626	-1.73396	0.667401	1	no	down	GO:0016021(cellular_component:integral component of membrane)				ENOG410Y95G(S:Function unknown)	ENOG410Y95G(ACT domain)	sp|Q8LJW3|ACR4_ARATH(ACT domain-containing protein ACR4 OS=Arabidopsis thaliana OX=3702 GN=ACR4 PE=2 SV=1)
TRINITY_DN10005_c0_g1	C1-like protein [Artemisia annua]	0.691829	-0.531513	0.114543	0.472544	no	down	0.47895	-1.06205	0.00587679	0.140831	no	down	0.677131	-0.562493	0.222118	0.659511	no	down	GO:0035556(biological_process:intracellular signal transduction); GO:0046872(molecular_function:metal ion binding)				ENOG410Z3DC(S:Function unknown)	ENOG410Z3DC(Domain-Containing protein)		PF03107(C1_2:C1 domain); PF00130(C1_1:Phorbol esters/diacylglycerol binding domain (C1 domain)); PF00628(PHD:PHD-finger)
TRINITY_DN100061_c0_g1	Peptidase C48, SUMO/Sentrin/Ubl1 [Artemisia annua]	1.53425	0.617537	0.789176	1	no	up	1.30507	0.384124	0.833947	1	no	up	1.05436	0.0763669	0.972137	1	no	up	GO:0008234(molecular_function:cysteine-type peptidase activity)
TRINITY_DN100063_c0_g1		0.53475	-0.903063	0.824849	1	no	down	0.517714	-0.949772	0.815948	1	no	down	0.571414	-0.807393	0.843149	1	no	down
TRINITY_DN100064_c0_g1	cytochrome P450 monooxygenase CYP97C [Chrysanthemum x morifolium]	1	0	1	1	no	no change	1	0	1	1	no	no change	3.97958	1.99262	0.621825	1	no	up	GO:0005506(molecular_function:iron ion binding); GO:0016705(molecular_function:oxidoreductase activity, acting on paired donors, with incorporation or reduction of molecular oxygen); GO:0004497(molecular_function:monooxygenase activity); GO:0020037(molecular_function:heme binding)	K09837	LUT1, CYP97C1	map00906(Carotenoid biosynthesis)	COG2124(S:Function unknown)	COG2124(-)	sp|Q6TBX7|LUT1_ARATH(Carotene epsilon-monooxygenase, chloroplastic OS=Arabidopsis thaliana OX=3702 GN=CYP97C1 PE=1 SV=1)	PF00067(p450:Cytochrome P450)
TRINITY_DN100065_c0_g1	hypothetical protein CTI12_AA243480 [Artemisia annua]	0.791124	-0.338024	0.14409	0.529198	no	down	0.78222	-0.354354	0.109524	0.595186	no	down	0.598347	-0.740946	0.0703638	0.387653	no	down	GO:0016021(cellular_component:integral component of membrane)	K20726	TMEM222	map04016(MAPK signaling pathway - plant)	ENOG4111G1S(S:Function unknown)	ENOG4111G1S(Transmembrane protein 222)	sp|Q9SD42|RTH_ARATH(Protein RTE1-HOMOLOG OS=Arabidopsis thaliana OX=3702 GN=RTH PE=2 SV=1)	PF05608(DUF778:Protein of unknown function (DUF778))
TRINITY_DN100066_c0_g1		4.65598	2.21908	0.351762	1	no	up	6.59693	2.72179	0.209598	1	no	up	2.10988	1.07716	0.753561	1	no	up
TRINITY_DN100066_c0_g2		9.33217	3.22221	0.415859	1	no	up	8.75826	3.13064	0.429429	1	no	up	1	0	1	1	no	no change
TRINITY_DN100067_c0_g1		1	0	1	1	no	no change	7.47711	2.90248	0.464871	1	no	up	1	0	1	1	no	no change
TRINITY_DN100067_c0_g2		1	0	1	1	no	no change	1	0	1	1	no	no change	1	0	1	1	no	no change
TRINITY_DN10006_c0_g1	protein REDUCED WALL ACETYLATION 3-like [Helianthus annuus]	0.439518	-1.186	0.0861155	0.411429	no	down	0.502077	-0.994019	0.129801	0.635606	no	down	0.168056	-2.57299	0.0401189	0.293168	no	down	GO:0005794(cellular_component:Golgi apparatus); GO:0009834(biological_process:plant-type secondary cell wall biogenesis); GO:0016021(cellular_component:integral component of membrane); GO:1990937(biological_process:xylan acetylation); GO:0016407(molecular_function:acetyltransferase activity); GO:0016740(molecular_function:transferase activity); GO:0045492(biological_process:xylan biosynthetic pro…	K03377	CASD1		ENOG410XPE6(S:Function unknown)	ENOG410XPE6(CAS1 domain containing 1)	sp|Q9FXG3|RWA4_ARATH(Protein REDUCED WALL ACETYLATION 4 OS=Arabidopsis thaliana OX=3702 GN=RWA4 PE=2 SV=2)
TRINITY_DN10006_c0_g3		0.11382	-3.13518	0.0915775	1	no	down	0.453362	-1.14127	0.382915	1	no	down	0.132024	-2.92113	0.135288	1	no	down
TRINITY_DN100071_c1_g1	Ceramidase [Artemisia annua]	4.85769	2.28027	0.280775	1	no	up	16.9846	4.08616	0.0503411	0.429478	no	up	0.731864	-0.450352	0.90318	1	no	down	GO:0016021(cellular_component:integral component of membrane); GO:0016811(molecular_function:hydrolase activity, acting on carbon-nitrogen (but not peptide) bonds, in linear amides); GO:0006672(biological_process:ceramide metabolic process)	K04711	ACER3, YDC1	map00600(Sphingolipid metabolism)	ENOG4111RPN(T:Signal transduction mechanisms)	ENOG4111RPN(Xenotropic and polytropic retrovirus receptor 1)	sp|Q94IB9|ACER_ARATH(Alkaline ceramidase OS=Arabidopsis thaliana OX=3702 GN=ACER PE=2 SV=1)	PF05875(Ceramidase:Ceramidase)
TRINITY_DN100075_c0_g1		1	0	1	1	no	no change	1	0	1	1	no	no change	1	0	1	1	no	no change
TRINITY_DN100076_c0_g1	RWP-RK domain-containing protein [Artemisia annua]	5.47774	2.45358	0.539368	1	no	up	1	0	1	1	no	no change	1	0	1	1	no	no change
TRINITY_DN100077_c1_g1	disease resistance protein (TIR-NBS-LRR class	0.815581	-0.2941	0.847257	1	no	down	0.824935	-0.277648	0.839692	1	no	down	0.8493	-0.235653	0.870948	1	no	down	GO:0016021(cellular_component:integral component of membrane); GO:0007165(biological_process:signal transduction); GO:0043531(molecular_function:ADP binding)
TRINITY_DN100077_c2_g1	disease resistance protein (TIR-NBS-LRR class	2.04418	1.03152	0.798037	1	no	up	8.11128	3.01993	0.302695	1	no	up	3.32335	1.73264	0.66403	1	no	up	GO:0016021(cellular_component:integral component of membrane); GO:0007165(biological_process:signal transduction); GO:0043531(molecular_function:ADP binding)				COG4886(S:Function unknown)	COG4886(leucine Rich Repeat)
TRINITY_DN100079_c0_g1	serine-threonine/tyrosine-protein kinase catalytic domain-containing protein [Artemisia annua]	0.509339	-0.973302	0.0949443	0.430929	no	down	1.51199	0.596444	0.314238	0.832565	no	up	0.728076	-0.45784	0.600743	0.918713	no	down	GO:0004674(molecular_function:protein serine/threonine kinase activity); GO:0016021(cellular_component:integral component of membrane); GO:0030246(molecular_function:carbohydrate binding); GO:0005524(molecular_function:ATP binding); GO:0004672(molecular_function:protein kinase activity)				ENOG4111F5Q(U:Intracellular trafficking, secretion, and vesicular transport)	ENOG4111F5Q(Central component in molecular interactions underlying sperm crawling. Forms an extensive filament system that extends from sperm villipoda, along the leading edge of the pseudopod (By similarity))	sp|Q8L4H4|NORK_MEDTR(Nodulation receptor kinase OS=Medicago truncatula OX=3880 GN=NORK PE=1 SV=2)	PF12819(Malectin_like:Malectin-like domain); PF07714(PK_Tyr_Ser-Thr:Protein tyrosine and serine/threonine kinase); PF00069(Pkinase:Protein kinase domain); PF11721(Malectin:Malectin domain); PF08263(LRRNT_2:Leucine rich repeat N-terminal domain); PF13855(LRR_8:Leucine rich repeat); PF02480(Herpes_gE:Alphaherpesvirus glycoprotein E)
TRINITY_DN100079_c0_g2	ubiquitin carboxyl-terminal hydrolase family protein [Artemisia annua]	0.847434	-0.238828	0.845876	0.971121	no	down	0.391347	-1.35348	0.390777	1	no	down	0.248007	-2.01155	0.225101	1	no	down	GO:0016787(molecular_function:hydrolase activity); GO:0035556(biological_process:intracellular signal transduction); GO:0046872(molecular_function:metal ion binding); GO:0005509(molecular_function:calcium ion binding)				ENOG410YF4Q(S:Function unknown)	ENOG410YF4Q(Plant organelle RNA recognition domain)	sp|Q9ZUZ6|WTF9_ARATH(Protein WHAT'S THIS FACTOR 9, mitochondrial OS=Arabidopsis thaliana OX=3702 GN=WTF9 PE=4 SV=1)	PF11955(PORR:Plant organelle RNA recognition domain)
TRINITY_DN10007_c0_g1	cationic amino acid transporter 8 [Artemisia annua]	0.820672	-0.285123	0.661563	0.915636	no	down	1.02459	0.0350491	0.952907	0.995836	no	up	0.650259	-0.620913	0.417241	0.829276	no	down	GO:0022857(molecular_function:transmembrane transporter activity); GO:0016021(cellular_component:integral component of membrane)				COG0531(E:Amino acid transport and metabolism)	COG0531(amino acid)	sp|Q9SHH0|CAAT8_ARATH(Cationic amino acid transporter 8, vacuolar OS=Arabidopsis thaliana OX=3702 GN=CAT8 PE=2 SV=1)	PF13520(AA_permease_2:Amino acid permease); PF00324(AA_permease:Amino acid permease)
TRINITY_DN10007_c0_g2	cationic amino acid transporter 8 [Artemisia annua]	0.657037	-0.605953	0.277552	0.699043	no	down	0.598237	-0.741211	0.130297	0.636032	no	down	0.641648	-0.640146	0.263714	0.708959	no	down	GO:0022857(molecular_function:transmembrane transporter activity); GO:0005774(cellular_component:vacuolar membrane); GO:0016021(cellular_component:integral component of membrane); GO:0005886(cellular_component:plasma membrane)				COG0531(E:Amino acid transport and metabolism)	COG0531(amino acid)	sp|Q9SHH0|CAAT8_ARATH(Cationic amino acid transporter 8, vacuolar OS=Arabidopsis thaliana OX=3702 GN=CAT8 PE=2 SV=1)	PF13520(AA_permease_2:Amino acid permease); PF13906(AA_permease_C:C-terminus of AA_permease)
TRINITY_DN10007_c1_g1	cationic amino acid transporter 8 [Artemisia annua]	0.987592	-0.0180124	0.947583	0.989433	no	down	1.07497	0.104292	0.689332	0.959546	no	up	1.42388	0.509825	0.157992	0.571887	no	up	GO:0022857(molecular_function:transmembrane transporter activity); GO:0005774(cellular_component:vacuolar membrane); GO:0016021(cellular_component:integral component of membrane); GO:0005886(cellular_component:plasma membrane)				COG0531(E:Amino acid transport and metabolism)	COG0531(amino acid)	sp|Q9SHH0|CAAT8_ARATH(Cationic amino acid transporter 8, vacuolar OS=Arabidopsis thaliana OX=3702 GN=CAT8 PE=2 SV=1)	PF13520(AA_permease_2:Amino acid permease); PF00324(AA_permease:Amino acid permease); PF13906(AA_permease_C:C-terminus of AA_permease); PF03845(Spore_permease:Spore germination protein)
TRINITY_DN100081_c0_g1		3.21825	1.68628	0.627327	1	no	up	1.42825	0.514245	0.887989	1	no	up	1.15616	0.209342	0.958085	1	no	up
TRINITY_DN100083_c0_g1	NB-ARC domains-containing protein [Artemisia annua]	1.53248	0.615866	0.665637	0.916378	no	up	1.3417	0.424067	0.757928	0.971764	no	up	1.29136	0.368895	0.799469	0.967888	no	up	GO:0016021(cellular_component:integral component of membrane); GO:0043531(molecular_function:ADP binding)
TRINITY_DN100084_c0_g1		1.15354	0.206063	0.886049	1	no	up	0.838402	-0.254286	0.858661	1	no	down	0.210894	-2.24541	0.281173	1	no	down
TRINITY_DN100086_c0_g1		9.01082	3.17166	0.423435	1	no	up	1	0	1	1	no	no change	1	0	1	1	no	no change
TRINITY_DN100088_c0_g1		0.081517	-3.61676	0.249135	1	no	down	0.870971	-0.199303	0.912707	1	no	down	1.93419	0.951729	0.604605	1	no	up
TRINITY_DN10008_c0_g1	translocon at the outer envelope membrane of chloroplasts 75-III [Artemisia annua]	0.772031	-0.373269	0.62518	0.902735	no	down	0.857897	-0.221123	0.744118	0.970033	no	down	0.69494	-0.525039	0.471044	0.859535	no	down	GO:0015450(molecular_function:P-P-bond-hydrolysis-driven protein transmembrane transporter activity); GO:0001401(cellular_component:mitochondrial sorting and assembly machinery complex); GO:0045040(biological_process:protein import into mitochondrial outer membrane); GO:0006886(biological_process:intracellular protein transport); GO:0019867(cellular_component:outer membrane); GO:0009707(cellular_…				COG4775(M:Cell wall/membrane/envelope biogenesis)	COG4775(Gram-negative-bacterium-type cell outer membrane assembly)	sp|Q43715|TOC75_PEA(Protein TOC75, chloroplastic OS=Pisum sativum OX=3888 GN=TOC75 PE=1 SV=1)
TRINITY_DN10008_c0_g2	translocon at the outer envelope membrane of chloroplasts 75-III [Artemisia annua]	1.10792	0.147855	0.497961	0.849931	no	up	1.26809	0.342653	0.110226	0.597129	no	up	1.04832	0.068073	0.852251	0.97737	no	up	GO:0015450(molecular_function:P-P-bond-hydrolysis-driven protein transmembrane transporter activity); GO:0001401(cellular_component:mitochondrial sorting and assembly machinery complex); GO:0045040(biological_process:protein import into mitochondrial outer membrane); GO:0006886(biological_process:intracellular protein transport); GO:0019867(cellular_component:outer membrane); GO:0009707(cellular_…				COG4775(M:Cell wall/membrane/envelope biogenesis)	COG4775(Gram-negative-bacterium-type cell outer membrane assembly)	sp|Q9STE8|TC753_ARATH(Protein TOC75-3, chloroplastic OS=Arabidopsis thaliana OX=3702 GN=TOC75-3 PE=1 SV=1)	PF01103(Omp85:Omp85 superfamily domain)
TRINITY_DN10008_c3_g1		7.46701	2.90053	0.465418	1	no	up	3.46098	1.79118	0.657905	1	no	up	2.16769	1.11616	0.78444	1	no	up
TRINITY_DN100090_c0_g1	leucine-rich repeat protein [Artemisia annua]	0.287193	-1.79991	0.624917	1	no	down	0.142747	-2.80847	0.479806	1	no	down	0.158297	-2.65929	0.503478	1	no	down	GO:0016021(cellular_component:integral component of membrane)							PF13855(LRR_8:Leucine rich repeat); PF12799(LRR_4:Leucine Rich repeats (2 copies))
TRINITY_DN100096_c1_g1		0.141574	-2.82037	0.116212	0.475329	no	down	0.0154368	-6.01748	0.00920284	1	no	down	0.0332123	-4.91214	0.030241	0.252183	no	down
TRINITY_DN100096_c2_g1		0.150433	-2.73281	0.491867	1	no	down	2.44092	1.28743	0.626475	1	no	up	0.31464	-1.66823	0.674816	1	no	down
TRINITY_DN100096_c2_g2		0.0845037	-3.56484	0.329329	1	no	down	0.0817821	-3.61207	0.330495	1	no	down	0.0904275	-3.46709	0.371812	1	no	down
TRINITY_DN100099_c0_g2		0.576503	-0.794599	0.773553	1	no	down	0.0803507	-3.63755	0.321996	1	no	down	0.172308	-2.53694	0.421887	1	no	down
TRINITY_DN100099_c0_g3	putative small nuclear ribonucleoprotein F [Artemisia annua]	0.921567	-0.117839	0.948473	1	no	down	1.07366	0.102535	0.956128	1	no	up	0.38334	-1.3833	0.515698	1	no	down	GO:0000387(biological_process:spliceosomal snRNP assembly); GO:0005732(cellular_component:small nucleolar ribonucleoprotein complex); GO:0071013(cellular_component:catalytic step 2 spliceosome); GO:0000398(biological_process:mRNA splicing, via spliceosome); GO:0003723(molecular_function:RNA binding); GO:0005685(cellular_component:U1 snRNP); GO:0005681(cellular_component:spliceosomal complex)	K11098	SNRPF, SMF	map03040(Spliceosome)	ENOG4111W47(V:Defense mechanisms)	ENOG4111W47((ABC) transporter)	sp|Q9SUM2|RUXF_ARATH(Probable small nuclear ribonucleoprotein F OS=Arabidopsis thaliana OX=3702 GN=At4g30220 PE=3 SV=1)	PF01423(LSM:LSM domain)
TRINITY_DN10009_c0_g1	Barwin-like endoglucanase [Artemisia annua]	0.569814	-0.811437	0.318639	0.734147	no	down	1.54014	0.623064	0.484123	0.911289	no	up	0.652101	-0.616834	0.615073	0.924279	no	down	GO:0005618(cellular_component:cell wall); GO:0009664(biological_process:plant-type cell wall organization); GO:0016020(cellular_component:membrane); GO:0005576(cellular_component:extracellular region)				ENOG410YCRV(G:Carbohydrate transport and metabolism)	ENOG410YCRV(loosening and extension of plant cell walls by disrupting non-covalent bonding between cellulose microfibrils and matrix glucans. No enzymatic activity has been found)	sp|O22874|EXPA8_ARATH(Expansin-A8 OS=Arabidopsis thaliana OX=3702 GN=EXPA8 PE=2 SV=1)	PF01357(Expansin_C:Expansin C-terminal domain); PF03330(DPBB_1:Lytic transglycolase)
TRINITY_DN1000_c0_g1		0.13693	-2.86849	0.341525	1	no	down	1.23399	0.303331	0.887758	1	no	up	0.146721	-2.76886	0.376173	1	no	down
TRINITY_DN1000_c0_g2	calmodulin-like [Brassica napus]	0.820503	-0.285419	0.527605	0.863013	no	down	1.12803	0.173808	0.794585	0.976002	no	up	2.00017	1.00012	0.107303	0.477888	no	up	GO:0016021(cellular_component:integral component of membrane); GO:0005509(molecular_function:calcium ion binding); GO:0019722(biological_process:calcium-mediated signaling)	K02183	CALM	map04626(Plant-pathogen interaction); map04070(Phosphatidylinositol signaling system); map04016(MAPK signaling pathway - plant)			sp|P62200|CALM1_DAUCA(Calmodulin-1/11/16 OS=Daucus carota OX=4039 GN=CAM-1 PE=2 SV=2)	PF00036(EF-hand_1:EF hand)
TRINITY_DN1000_c1_g1	calmodulin-2/4 isoform X2 [Abrus precatorius]	1.04827	0.0680042	0.729557	0.938138	no	up	0.834972	-0.2602	0.205006	0.747702	no	down	1.67837	0.747063	0.0928184	0.446531	no	up	GO:0005509(molecular_function:calcium ion binding); GO:0019722(biological_process:calcium-mediated signaling)	K02183	CALM	map04626(Plant-pathogen interaction); map04070(Phosphatidylinositol signaling system); map04016(MAPK signaling pathway - plant)	COG5126(D:Cell cycle control, cell division, chromosome partitioning); COG5126(T:Signal transduction mechanisms); COG5126(Z:Cytoskeleton)	COG5126(Calcium-binding protein); COG5126(Calcium-binding protein); COG5126(Calcium-binding protein)	sp|P62200|CALM1_DAUCA(Calmodulin-1/11/16 OS=Daucus carota OX=4039 GN=CAM-1 PE=2 SV=2)	PF00036(EF-hand_1:EF hand); PF13499(EF-hand_7:EF-hand domain pair); PF13833(EF-hand_8:EF-hand domain pair); PF13202(EF-hand_5:EF hand); PF13405(EF-hand_6:EF-hand domain); PF14658(EF-hand_9:EF-hand domain); PF12763(EF-hand_4:Cytoskeletal-regulatory complex EF hand); PF08976(EF-hand_11:EF-hand domain); PF10591(SPARC_Ca_bdg:Secreted protein acidic and rich in cysteine Ca binding region); PF08726(EFh…
TRINITY_DN100100_c0_g1	phosphate transporter PHO1 homolog 9-like [Helianthus annuus]	1.55915	0.640756	0.588436	0.888471	no	up	1.25244	0.324737	0.794432	1	no	up	1.24648	0.317859	0.79611	0.967222	no	up	GO:0016021(cellular_component:integral component of membrane)				COG5409(S:Function unknown)	COG5409(Ankyrin Repeat)	sp|Q6R8G7|PHO13_ARATH(Phosphate transporter PHO1 homolog 3 OS=Arabidopsis thaliana OX=3702 GN=PHO1;H3 PE=2 SV=2)	PF03124(EXS:EXS family)
TRINITY_DN100102_c0_g1		0.371027	-1.4304	0.716466	1	no	down	1.63852	0.712392	0.768887	1	no	up	1.49304	0.578257	0.836702	1	no	up
TRINITY_DN100104_c1_g1	Protein kinase, ATP binding site-containing protein [Artemisia annua]	0.150433	-2.73281	0.491867	1	no	down	0.145541	-2.7805	0.484335	1	no	down	0.577635	-0.791769	0.840506	1	no	down	GO:0004674(molecular_function:protein serine/threonine kinase activity); GO:0016021(cellular_component:integral component of membrane); GO:0030246(molecular_function:carbohydrate binding); GO:0005524(molecular_function:ATP binding); GO:0004672(molecular_function:protein kinase activity)	K04730;K04733	IRAK1;IRAK4		COG0515(S:Function unknown)	COG0515(Plant organelle RNA recognition domain)	sp|Q9C5S9|CRK6_ARATH(Cysteine-rich receptor-like protein kinase 6 OS=Arabidopsis thaliana OX=3702 GN=CRK6 PE=1 SV=1)	PF07714(PK_Tyr_Ser-Thr:Protein tyrosine and serine/threonine kinase)
TRINITY_DN100104_c2_g1	protein kinase-like domain, Concanavalin A-like lectin/glucanase domain protein [Artemisia annua]	1	0	1	1	no	no change	1	0	1	1	no	no change	2.16769	1.11616	0.78444	1	no	up	GO:0016021(cellular_component:integral component of membrane); GO:0030246(molecular_function:carbohydrate binding); GO:0005524(molecular_function:ATP binding); GO:0004672(molecular_function:protein kinase activity)	K04733	IRAK4		COG0515(T:Signal transduction mechanisms)	COG0515(Serine Threonine protein kinase)	sp|Q9LDN1|CRK33_ARATH(Putative cysteine-rich receptor-like protein kinase 33 OS=Arabidopsis thaliana OX=3702 GN=CRK33 PE=3 SV=1)	PF07714(PK_Tyr_Ser-Thr:Protein tyrosine and serine/threonine kinase); PF00069(Pkinase:Protein kinase domain)
TRINITY_DN100104_c2_g2	protein kinase-like domain, Phloem protein 2-like protein [Artemisia annua]	7.99163	2.99849	0.449988	1	no	up	1.96398	0.973782	0.811381	1	no	up	1	0	1	1	no	no change	GO:0016787(molecular_function:hydrolase activity); GO:0016021(cellular_component:integral component of membrane); GO:0030246(molecular_function:carbohydrate binding); GO:0005524(molecular_function:ATP binding); GO:0004672(molecular_function:protein kinase activity)	K04733	IRAK4
TRINITY_DN100104_c3_g1	protein kinase-like domain, Phloem protein 2-like protein [Artemisia annua]	3.85842	1.94801	0.629258	1	no	up	15.4755	3.95191	0.315618	1	no	up	1	0	1	1	no	no change	GO:0030246(molecular_function:carbohydrate binding); GO:0005524(molecular_function:ATP binding); GO:0004672(molecular_function:protein kinase activity)	K04733	IRAK4		COG0515(T:Signal transduction mechanisms)	COG0515(Serine Threonine protein kinase)	sp|C0LGR6|Y4291_ARATH(Probable LRR receptor-like serine/threonine-protein kinase At4g29180 OS=Arabidopsis thaliana OX=3702 GN=At4g29180 PE=1 SV=2)	PF07714(PK_Tyr_Ser-Thr:Protein tyrosine and serine/threonine kinase); PF00069(Pkinase:Protein kinase domain)
TRINITY_DN100105_c0_g1	ankyrin repeat-containing domain, PGG domain, Gag-polypeptide of LTR copia-type [Artemisia annua]	1.37271	0.457023	0.700163	0.929081	no	up	1.04524	0.0638322	0.952564	0.995836	no	up	0.272845	-1.87384	0.313829	0.756047	no	down	GO:0016021(cellular_component:integral component of membrane)				COG0666(S:Function unknown)	COG0666(Ankyrin Repeat)
TRINITY_DN100108_c0_g1		0.0940725	-3.41008	0.374831	1	no	down	0.638851	-0.646448	0.80146	1	no	down	0.0999178	-3.32311	0.40017	1	no	down
TRINITY_DN100109_c0_g1	Initiator tRNA phosphoribosyl transferase [Artemisia annua]	0.53247	-0.909228	0.813715	1	no	down	1.9753	0.98207	0.673816	1	no	up	0.290693	-1.78243	0.653532	1	no	down	GO:0019988(biological_process:charged-tRNA amino acid modification); GO:0043399(molecular_function:tRNA A64-2'-O-ribosylphosphate transferase activity)	K15463	RIT1		ENOG410ZJFF(S:Function unknown)	ENOG410ZJFF(tRNA A64-2'-O-ribosylphosphate transferase)	sp|P23796|RIT1_YEAST(tRNA A64-2'-O-ribosylphosphate transferase OS=Saccharomyces cerevisiae (strain ATCC 204508 / S288c) OX=559292 GN=RIT1 PE=1 SV=3)	PF17184(Rit1_C:Rit1 N-terminal domain)
TRINITY_DN10010_c0_g1	putative auxin binding protein 1 beta2 [Matricaria chamomilla var. recutita]	1.20807	0.272708	0.500997	0.850928	no	up	0.945093	-0.0814713	0.836041	0.981604	no	down	1.51633	0.600584	0.275398	0.72096	no	up	GO:0009826(biological_process:unidimensional cell growth); GO:0045793(biological_process:positive regulation of cell size); GO:0000911(biological_process:cytokinesis by cell plate formation); GO:0016021(cellular_component:integral component of membrane); GO:0010011(molecular_function:auxin binding); GO:0051781(biological_process:positive regulation of cell division); GO:0032877(biological_process…				ENOG4112D1V(S:Function unknown)	ENOG4112D1V(auxin-binding protein)	sp|P33491|ABP2_TOBAC(Auxin-binding protein T92 OS=Nicotiana tabacum OX=4097 GN=T92 PE=3 SV=1)	PF02041(Auxin_BP:Auxin binding protein); PF07883(Cupin_2:Cupin domain); PF00190(Cupin_1:Cupin)
TRINITY_DN100116_c0_g1	hypothetical protein LSAT_7X74420 [Lactuca sativa]	1.41225	0.497998	0.876179	1	no	up	0.182806	-2.45161	0.539266	1	no	down	0.200231	-2.32026	0.561157	1	no	down	GO:0003677(molecular_function:DNA binding)				ENOG4111VFZ(I:Lipid transport and metabolism); ENOG41119MB(S:Function unknown)	ENOG4111VFZ(Amp-dependent synthetase and ligase); ENOG41119MB(-)
TRINITY_DN100119_c0_g1	cdc42 homolog [Rhodamnia argentea]	5.41592	2.43721	0.542182	1	no	up	1.96398	0.973782	0.811381	1	no	up	1	0	1	1	no	no change	GO:0005737(cellular_component:cytoplasm); GO:0007015(biological_process:actin filament organization); GO:0008360(biological_process:regulation of cell shape); GO:0042995(cellular_component:cell projection); GO:0005938(cellular_component:cell cortex); GO:0043231(cellular_component:intracellular membrane-bounded organelle); GO:0031410(cellular_component:cytoplasmic vesicle); GO:0005634(cellular_com…	K04393	CDC42	map04144(Endocytosis); map04933(AGE-RAGE signaling pathway in diabetic complications)	COG1100(S:Function unknown)	COG1100(GTP-binding Protein)	sp|Q17031|CDC42_ANOGA(Cdc42 homolog OS=Anopheles gambiae OX=7165 GN=Cdc42 PE=2 SV=2)	PF00071(Ras:Ras family); PF08477(Roc:Ras of Complex, Roc, domain of DAPkinase)
TRINITY_DN100119_c0_g2		1	0	1	1	no	no change	1	0	1	1	no	no change	1	0	1	1	no	no change
TRINITY_DN100119_c0_g3	cdc42 homolog [Rhodamnia argentea]	1	0	1	1	no	no change	1.96398	0.973782	0.811381	1	no	up	1	0	1	1	no	no change	GO:0005737(cellular_component:cytoplasm); GO:0007015(biological_process:actin filament organization); GO:0008360(biological_process:regulation of cell shape); GO:0042995(cellular_component:cell projection); GO:0005938(cellular_component:cell cortex); GO:0043231(cellular_component:intracellular membrane-bounded organelle); GO:0031410(cellular_component:cytoplasmic vesicle); GO:0005634(cellular_com…	K04393	CDC42	map04144(Endocytosis); map04933(AGE-RAGE signaling pathway in diabetic complications)	COG1100(S:Function unknown)	COG1100(GTP-binding Protein)	sp|Q16YG0|CDC42_AEDAE(Cdc42 homolog OS=Aedes aegypti OX=7159 GN=Cdc42 PE=3 SV=1)	PF00071(Ras:Ras family)
TRINITY_DN100119_c0_g4	cdc42 homolog [Rhodamnia argentea]	1	0	1	1	no	no change	1.96398	0.973782	0.811381	1	no	up	1	0	1	1	no	no change	GO:0007264(biological_process:small GTPase mediated signal transduction); GO:0003924(molecular_function:GTPase activity); GO:0005525(molecular_function:GTP binding)	K04393	CDC42	map04144(Endocytosis); map04933(AGE-RAGE signaling pathway in diabetic complications)	COG1100(U:Intracellular trafficking, secretion, and vesicular transport)	COG1100(nuclear pore complex protein)	sp|Q16YG0|CDC42_AEDAE(Cdc42 homolog OS=Aedes aegypti OX=7159 GN=Cdc42 PE=3 SV=1)	PF00071(Ras:Ras family); PF08477(Roc:Ras of Complex, Roc, domain of DAPkinase)
TRINITY_DN10011_c0_g1	HVA22-like protein K [Artemisia annua]	0.670929	-0.575768	0.0486421	0.304657	no	down	0.763354	-0.389576	0.207175	0.750264	no	down	1.06398	0.0894747	0.822966	0.971636	no	up	GO:0016773(molecular_function:phosphotransferase activity, alcohol group as acceptor); GO:0016020(cellular_component:membrane); GO:0016301(molecular_function:kinase activity)	K17279	REEP5_6		COG5052(U:Intracellular trafficking, secretion, and vesicular transport)	COG5052(receptor accessory protein)	sp|Q6NLY8|HA22K_ARATH(HVA22-like protein k OS=Arabidopsis thaliana OX=3702 GN=HVA22K PE=2 SV=1)	PF03134(TB2_DP1_HVA22:TB2/DP1, HVA22 family)
TRINITY_DN100121_c0_g1	hypothetical protein CTI12_AA071840 [Artemisia annua]	1.04154	0.058718	0.988519	1	no	up	3.71502	1.89337	0.60052	1	no	up	12.8618	3.68503	0.170036	1	no	up	GO:0005634(cellular_component:nucleus); GO:0046982(molecular_function:protein heterodimerization activity)				ENOG4111G2A(S:Function unknown)	ENOG4111G2A(-)
TRINITY_DN100123_c0_g1	C1-like protein [Artemisia annua]	1	0	1	1	no	no change	54.9779	5.78078	0.0419277	1	no	up	2.16769	1.11616	0.78444	1	no	up	GO:0005643(cellular_component:nuclear pore); GO:0017056(molecular_function:structural constituent of nuclear pore)	K14297	NUP98, ADAR2, NUP116	map03013(RNA transport)	ENOG4110089(S:Function unknown); ENOG4110027(U:Intracellular trafficking, secretion, and vesicular transport)	ENOG4110089(ACT domain); ENOG4110027(nuclear pore complex protein)	sp|Q8RY25|NU98A_ARATH(Nuclear pore complex protein NUP98A OS=Arabidopsis thaliana OX=3702 GN=NUP98A PE=1 SV=1)
TRINITY_DN100124_c0_g1		0.164623	-2.60276	0.11518	0.473842	no	down	0.164607	-2.6029	0.0765296	0.517704	no	down	0.0162542	-5.94304	0.00331165	0.0700423	no	down
TRINITY_DN100125_c0_g1		0.281241	-1.83012	0.650148	1	no	down	1.0209	0.029835	0.993934	1	no	up	1.6972	0.763153	0.808099	1	no	up
TRINITY_DN10012_c0_g1	SNF7 family protein [Artemisia annua]	1.08877	0.122699	0.847907	0.971243	no	up	1.04055	0.057343	0.928046	0.99382	no	up	1.62999	0.704867	0.346234	0.780787	no	up	GO:0007034(biological_process:vacuolar transport)	K15053	CHMP7	map04144(Endocytosis)	ENOG4110IXB(U:Intracellular trafficking, secretion, and vesicular transport)	ENOG4110IXB(Charged multivesicular body protein)	sp|Q5FW14|CHMP7_XENTR(Charged multivesicular body protein 7 OS=Xenopus tropicalis OX=8364 GN=chmp7 PE=2 SV=1)
TRINITY_DN10012_c0_g2	SNF7 family protein [Artemisia annua]	1.04154	0.058718	0.988519	1	no	up	9.28559	3.21499	0.24986	1	no	up	3.92428	1.97243	0.619881	1	no	up	GO:0007034(biological_process:vacuolar transport)	K15053	CHMP7	map04144(Endocytosis)	ENOG4110IXB(U:Intracellular trafficking, secretion, and vesicular transport)	ENOG4110IXB(Charged multivesicular body protein)		PF03357(Snf7:Snf7)
TRINITY_DN10012_c0_g3	SNF7 family protein [Artemisia annua]	0.706103	-0.50205	0.240676	0.663232	no	down	0.789591	-0.340823	0.374391	0.867386	no	down	1.02131	0.0304233	0.954172	0.992122	no	up	GO:0007034(biological_process:vacuolar transport)	K15053	CHMP7	map04144(Endocytosis)	ENOG4110IXB(U:Intracellular trafficking, secretion, and vesicular transport)	ENOG4110IXB(Charged multivesicular body protein)	sp|Q6PBQ2|CHMP7_DANRE(Charged multivesicular body protein 7 OS=Danio rerio OX=7955 GN=chmp7 PE=2 SV=1)	PF03357(Snf7:Snf7)
TRINITY_DN100132_c0_g1		0.118273	-3.07981	0.212873	1	no	down	0.535894	-0.899981	0.657823	1	no	down	0.0352423	-4.82655	0.108508	1	no	down							sp|A8C980|GERS_RHISY(Germanicol synthase OS=Rhizophora stylosa OX=98588 GN=M1 PE=1 SV=1)
TRINITY_DN100132_c1_g1	reverse transcriptase zinc-binding domain-containing protein [Artemisia annua]	0.293001	-1.77102	0.656002	1	no	down	0.747442	-0.419966	0.913215	1	no	down	1.45066	0.536705	0.840483	1	no	up	GO:0003964(molecular_function:RNA-directed DNA polymerase activity)
TRINITY_DN100139_c0_g1		3.39767	1.76454	0.455881	1	no	up	0.189035	-2.40328	0.547587	1	no	down	0.209544	-2.25468	0.572659	1	no	down
TRINITY_DN10013_c0_g1	uncharacterized protein LOC110937735 isoform X1 [Helianthus annuus]	1.58996	0.668989	0.0134753	0.143586	no	up	0.952782	-0.0697813	0.821308	0.980033	no	down	1.32319	0.404015	0.49649	0.874177	no	up	GO:0016301(molecular_function:kinase activity)				ENOG410XTYY(D:Cell cycle control, cell division, chromosome partitioning)	ENOG410XTYY(Stromal antigen)
TRINITY_DN100145_c1_g1	Transposase, Ptta/En/Spm [Artemisia annua]	2.11845	1.08301	0.386469	0.786275	no	up	4.3549	2.12264	0.0813524	0.529617	no	up	3.48621	1.80166	0.131823	0.526684	no	up	GO:0016021(cellular_component:integral component of membrane)							PF03004(Transposase_24:Plant transposase (Ptta/En/Spm family))
TRINITY_DN100147_c0_g1	RNA ligase/cyclic nucleotide phosphodiesterase [Artemisia annua]	0.974357	-0.0374771	0.873647	0.977118	no	down	0.953515	-0.0686719	0.77274	0.973273	no	down	1.01215	0.0174278	0.965014	0.993902	no	up	GO:0016021(cellular_component:integral component of membrane); GO:0016874(molecular_function:ligase activity)				ENOG41122Y4(S:Function unknown)	ENOG41122Y4(-)		PF13563(2_5_RNA_ligase2:2'-5' RNA ligase superfamily)
TRINITY_DN100148_c0_g1	auxin-responsive protein IAA10 [Artemisia annua]	2.68333	1.42403	0.516499	1	no	up	1.00591	0.00850437	0.998007	1	no	up	0.713832	-0.486344	0.894851	1	no	down	GO:0006355(biological_process:regulation of transcription, DNA-templated); GO:0005634(cellular_component:nucleus); GO:0003723(molecular_function:RNA binding); GO:0009734(biological_process:auxin-activated signaling pathway)	K14484	IAA	map04075(Plant hormone signal transduction)	ENOG410YK71(S:Function unknown)	ENOG410YK71(Nac domain-containing protein)	sp|Q38831|IAA13_ARATH(Auxin-responsive protein IAA13 OS=Arabidopsis thaliana OX=3702 GN=IAA13 PE=1 SV=2)	PF02309(AUX_IAA:AUX/IAA family)
TRINITY_DN100148_c0_g2	Auxin-responsive protein IAA6 [Artemisia annua]	1.95024	0.963654	0.811336	1	no	up	1.85831	0.893994	0.824831	1	no	up	4.4378	2.14985	0.588007	1	no	up	GO:0006355(biological_process:regulation of transcription, DNA-templated); GO:0005634(cellular_component:nucleus); GO:0009734(biological_process:auxin-activated signaling pathway)							PF02309(AUX_IAA:AUX/IAA family)
TRINITY_DN100149_c0_g1	UDP-Glycosyltransferase superfamily protein [Artemisia annua]	8.21509	3.03828	0.364519	1	no	up	3.62882	1.8595	0.61174	1	no	up	1.11295	0.154388	0.969819	1	no	up	GO:0016758(molecular_function:transferase activity, transferring hexosyl groups); GO:0005975(biological_process:carbohydrate metabolic process); GO:0030259(biological_process:lipid glycosylation)	K05841	E2.4.1.173		COG1819(S:Function unknown)	COG1819(Transferase)	sp|Q9M8Z7|U80A2_ARATH(Sterol 3-beta-glucosyltransferase UGT80A2 OS=Arabidopsis thaliana OX=3702 GN=UGT80A2 PE=1 SV=1)
TRINITY_DN10014_c0_g1	sister-chromatid cohesion protein 3 [Artemisia annua]	0.914703	-0.128625	0.608139	0.8957	no	down	0.894453	-0.160922	0.459741	0.902766	no	down	0.982087	-0.0260776	0.946094	0.9911	no	down		K06671	STAG1_2, SCC3, IRR1		COG5537(D:Cell cycle control, cell division, chromosome partitioning)	COG5537(Stromal antigen)	sp|O82265|SCC3_ARATH(Sister-chromatid cohesion protein 3 OS=Arabidopsis thaliana OX=3702 GN=SCC3 PE=1 SV=2)
TRINITY_DN10014_c3_g1	Zinc finger, RanBP2-type [Artemisia annua]	0.200362	-2.31932	0.561891	1	no	down	0.717692	-0.478563	0.903622	1	no	down	0.215134	-2.21669	0.579369	1	no	down	GO:0016021(cellular_component:integral component of membrane)
TRINITY_DN100152_c0_g1	protein kinase-like domain, Phloem protein 2-like protein [Artemisia annua]	2.6093	1.38366	0.671954	1	no	up	1.04167	0.0588988	0.988255	1	no	up	3.53594	1.82209	0.558024	1	no	up	GO:0016021(cellular_component:integral component of membrane); GO:0030246(molecular_function:carbohydrate binding); GO:0005524(molecular_function:ATP binding); GO:0004672(molecular_function:protein kinase activity)	K04733	IRAK4		COG0515(T:Signal transduction mechanisms)	COG0515(Serine Threonine protein kinase)	sp|O80623|Y2393_ARATH(Probable receptor-like protein kinase At2g39360 OS=Arabidopsis thaliana OX=3702 GN=At2g39360 PE=1 SV=1)	PF07714(PK_Tyr_Ser-Thr:Protein tyrosine and serine/threonine kinase); PF00069(Pkinase:Protein kinase domain)
TRINITY_DN100153_c0_g1		2.61062	1.38439	0.20605	0.621658	no	up	2.31431	1.21058	0.281629	0.810026	no	up	1.98167	0.98672	0.483448	0.866705	no	up
TRINITY_DN100157_c0_g1	F-box protein SKIP19-like [Lactuca sativa]	5.85758	2.5503	0.522891	1	no	up	5.67801	2.50539	0.530227	1	no	up	1	0	1	1	no	no change	GO:0016021(cellular_component:integral component of membrane)
TRINITY_DN100159_c0_g1	hypothetical protein CTI12_AA058900 [Artemisia annua]	0.120427	-3.05377	0.440871	1	no	down	0.614668	-0.702122	0.82516	1	no	down	0.129331	-2.95086	0.456454	1	no	down	GO:0007165(biological_process:signal transduction); GO:0043531(molecular_function:ADP binding)
TRINITY_DN100159_c0_g2	hypothetical protein CTI12_AA025440 [Artemisia annua]	0.764174	-0.388027	0.904232	1	no	down	0.137447	-2.86305	0.471033	1	no	down	0.152155	-2.71638	0.494076	1	no	down	GO:0007165(biological_process:signal transduction); GO:0043531(molecular_function:ADP binding)
TRINITY_DN10015_c0_g1	Leucine-rich repeat-containing protein [Artemisia annua]	1.06873	0.0958987	0.894245	0.980252	no	up	0.876875	-0.189556	0.782678	0.975028	no	down	1.18272	0.242113	0.754621	0.96016	no	up	GO:0016021(cellular_component:integral component of membrane)				COG4886(S:Function unknown)	COG4886(leucine Rich Repeat)	sp|Q9SRL7|RLP35_ARATH(Receptor-like protein 35 OS=Arabidopsis thaliana OX=3702 GN=RLP35 PE=3 SV=1)	PF13855(LRR_8:Leucine rich repeat); PF12799(LRR_4:Leucine Rich repeats (2 copies))
TRINITY_DN100162_c0_g1	protein kinase-like domain, Phloem protein 2-like protein [Artemisia annua]	1.04934	0.069478	0.95916	1	no	up	0.686308	-0.543071	0.696222	1	no	down	0.466963	-1.09862	0.495631	1	no	down	GO:0016021(cellular_component:integral component of membrane); GO:0030246(molecular_function:carbohydrate binding); GO:0005524(molecular_function:ATP binding); GO:0004672(molecular_function:protein kinase activity)	K04733	IRAK4		COG0515(T:Signal transduction mechanisms)	COG0515(Serine Threonine protein kinase)	sp|Q9FID9|Y5389_ARATH(Probable receptor-like protein kinase At5g38990 OS=Arabidopsis thaliana OX=3702 GN=At5g38990 PE=2 SV=1)	PF07714(PK_Tyr_Ser-Thr:Protein tyrosine and serine/threonine kinase); PF00069(Pkinase:Protein kinase domain)
TRINITY_DN100162_c0_g2	protein kinase-like domain, Phloem protein 2-like protein [Artemisia annua]	3.73639	1.90164	0.637783	1	no	up	1.96398	0.973782	0.811381	1	no	up	2.16769	1.11616	0.78444	1	no	up	GO:0004674(molecular_function:protein serine/threonine kinase activity); GO:0016021(cellular_component:integral component of membrane); GO:0030246(molecular_function:carbohydrate binding); GO:0005524(molecular_function:ATP binding); GO:0004672(molecular_function:protein kinase activity)	K04733	IRAK4		COG0515(T:Signal transduction mechanisms)	COG0515(Serine Threonine protein kinase)	sp|O80623|Y2393_ARATH(Probable receptor-like protein kinase At2g39360 OS=Arabidopsis thaliana OX=3702 GN=At2g39360 PE=1 SV=1)	PF07714(PK_Tyr_Ser-Thr:Protein tyrosine and serine/threonine kinase); PF00069(Pkinase:Protein kinase domain)
TRINITY_DN100162_c0_g3	serine/threonine-protein kinase, active site protein [Artemisia annua]	1	0	1	1	no	no change	1	0	1	1	no	no change	4.30303	2.10535	0.601361	1	no	up	GO:0016021(cellular_component:integral component of membrane); GO:0030246(molecular_function:carbohydrate binding); GO:0005524(molecular_function:ATP binding); GO:0004672(molecular_function:protein kinase activity)	K04733	IRAK4		COG0515(T:Signal transduction mechanisms); ENOG410ZY1Z(T:Signal transduction mechanisms)	COG0515(Serine Threonine protein kinase); ENOG410ZY1Z(STYKc)	sp|Q9FIJ6|ACCR4_ARATH(Serine/threonine-protein kinase-like protein CCR4 OS=Arabidopsis thaliana OX=3702 GN=CCR4 PE=1 SV=1)	PF07714(PK_Tyr_Ser-Thr:Protein tyrosine and serine/threonine kinase); PF00069(Pkinase:Protein kinase domain)
TRINITY_DN100165_c1_g1		14.9275	3.8999	0.322301	1	no	up	1	0	1	1	no	no change	1	0	1	1	no	no change
TRINITY_DN100168_c0_g1	hypothetical protein AQUCO_00300541v1 [Aquilegia coerulea]	1	0	1	1	no	no change	1	0	1	1	no	no change	1	0	1	1	no	no change	GO:0031519(cellular_component:PcG protein complex)	K11430;cam	EZH2;	map00310(Lysine degradation)	COG2940(S:Function unknown)	COG2940(Histone-lysine N-methyltransferase)	sp|Q5VN06|CLF_ORYSJ(Histone-lysine N-methyltransferase CLF OS=Oryza sativa subsp. japonica OX=39947 GN=CLF PE=1 SV=1)	PF00856(SET:SET domain)
TRINITY_DN10016_c0_g1		1.30206	0.380799	0.664803	0.916149	no	up	0.960098	-0.0587469	0.952073	0.995705	no	down	1.89441	0.921747	0.274354	0.719948	no	up
TRINITY_DN10016_c0_g2		0.53475	-0.903063	0.824849	1	no	down	7.16443	2.84085	0.355828	1	no	up	0.571414	-0.807393	0.843149	1	no	down
TRINITY_DN10016_c1_g1	(3S	2.20261	1.13921	0.0107723	0.125274	no	up	0.570127	-0.810644	0.190872	0.728997	no	down	1.60587	0.683355	0.211261	0.645724	no	up	GO:0010333(molecular_function:terpene synthase activity); GO:0000287(molecular_function:magnesium ion binding)
TRINITY_DN10016_c1_g2	(3S	0.908727	-0.138081	0.753475	0.945004	no	down	0.771418	-0.374416	0.443551	0.895712	no	down	1.25426	0.326835	0.607411	0.921063	no	up	GO:0010333(molecular_function:terpene synthase activity); GO:0000287(molecular_function:magnesium ion binding)
TRINITY_DN100173_c0_g1	DNA ligase 1 [Artemisia annua]	0.463278	-1.11005	0.466835	1	no	down	0.725739	-0.462476	0.731123	1	no	down	1.31778	0.39811	0.769033	0.963306	no	up	GO:0006310(biological_process:DNA recombination); GO:0051103(biological_process:DNA ligation involved in DNA repair); GO:0005524(molecular_function:ATP binding); GO:0006260(biological_process:DNA replication); GO:0003910(molecular_function:DNA ligase (ATP) activity); GO:0003677(molecular_function:DNA binding); GO:0071897(biological_process:DNA biosynthetic process)	K10747	LIG1	map03430(Mismatch repair); map03410(Base excision repair); map03420(Nucleotide excision repair); map03030(DNA replication)
TRINITY_DN100174_c0_g2	protein kinase-like domain, Phloem protein 2-like protein [Artemisia annua]	1	0	1	1	no	no change	31.8102	4.99142	0.126922	1	no	up	2.16769	1.11616	0.78444	1	no	up	GO:0016021(cellular_component:integral component of membrane); GO:0030246(molecular_function:carbohydrate binding); GO:0005524(molecular_function:ATP binding); GO:0004672(molecular_function:protein kinase activity)	K04733	IRAK4
TRINITY_DN100175_c0_g3		3.73639	1.90164	0.637783	1	no	up	1	0	1	1	no	no change	1	0	1	1	no	no change
TRINITY_DN10017_c0_g1		1.50389	0.588701	0.672898	0.918588	no	up	0.493939	-1.01759	0.568629	1	no	down	1.77425	0.827211	0.553898	0.900944	no	up
TRINITY_DN100180_c0_g1	WRKY15 [Artemisia annua]	5.60178	2.48589	0.533837	1	no	up	3.46098	1.79118	0.657905	1	no	up	1	0	1	1	no	no change	GO:0003700(molecular_function:transcription factor activity, sequence-specific DNA binding); GO:0043565(molecular_function:sequence-specific DNA binding); GO:0005634(cellular_component:nucleus); GO:0004523(molecular_function:RNA-DNA hybrid ribonuclease activity)
TRINITY_DN100182_c0_g1	ankyrin repeat-containing domain, PGG domain protein [Artemisia annua]	5.60178	2.48589	0.533837	1	no	up	36.0489	5.17188	0.101768	1	no	up	1	0	1	1	no	no change	GO:0016021(cellular_component:integral component of membrane)
TRINITY_DN100182_c0_g5	ankyrin repeat-containing domain, PGG domain protein [Artemisia annua]	0.121905	-3.03618	0.202218	1	no	down	0.0336651	-4.8926	0.0756535	1	no	down	0.256994	-1.96019	0.421133	1	no	down	GO:0016021(cellular_component:integral component of membrane); GO:0016020(cellular_component:membrane); GO:0055085(biological_process:transmembrane transport)
TRINITY_DN100185_c0_g1	hypothetical protein CTI12_AA280970 [Artemisia annua]	22.0231	4.46095	0.20313	1	no	up	3.73325	1.90043	0.637661	1	no	up	1	0	1	1	no	no change	GO:0004803(molecular_function:transposase activity); GO:0042626(molecular_function:ATPase activity, coupled to transmembrane movement of substances); GO:0006313(biological_process:transposition, DNA-mediated); GO:0016021(cellular_component:integral component of membrane); GO:0008270(molecular_function:zinc ion binding); GO:0016887(molecular_function:ATPase activity); GO:0003677(molecular_function…							PF10551(MULE:MULE transposase domain); PF00872(Transposase_mut:Transposase, Mutator family)
TRINITY_DN100187_c0_g1		1.0701	0.0977446	0.97763	1	no	up	1.48519	0.57065	0.858912	1	no	up	0.310141	-1.689	0.675828	1	no	down
TRINITY_DN10018_c0_g1		3.6178	1.85511	0.646381	1	no	up	1	0	1	1	no	no change	1	0	1	1	no	no change
TRINITY_DN10018_c0_g2	histidinol-phosphate aminotransferase family, Pyridoxal phosphate-dependent transferase [Artemisia annua]	0.960155	-0.0586612	0.809336	0.963164	no	down	1.07899	0.109677	0.65213	0.952735	no	up	0.801162	-0.319835	0.39371	0.814898	no	down	GO:0000105(biological_process:histidine biosynthetic process); GO:0005634(cellular_component:nucleus); GO:0030170(molecular_function:pyridoxal phosphate binding); GO:0004400(molecular_function:histidinol-phosphate transaminase activity)	K00817	hisC	map00340(Histidine metabolism); map00400(Phenylalanine, tyrosine and tryptophan biosynthesis); map00360(Phenylalanine metabolism); map00350(Tyrosine metabolism); map00960(Tropane, piperidine and pyridine alkaloid biosynthesis)	COG0079(E:Amino acid transport and metabolism)	COG0079(Imidazole acetol-phosphate transaminase)	sp|Q9FEW2|HIS8_NICPL(Histidinol-phosphate aminotransferase, chloroplastic OS=Nicotiana plumbaginifolia OX=4092 GN=HPA PE=1 SV=1)	PF00155(Aminotran_1_2:Aminotransferase class I and II); PF04864(Alliinase_C:Allinase)
TRINITY_DN100191_c0_g1	chromatin remodeling 4 [Artemisia annua]	0.299944	-1.73724	0.667455	1	no	down	0.290203	-1.78487	0.6589	1	no	down	0.321988	-1.63492	0.68601	1	no	down	GO:0005634(cellular_component:nucleus); GO:0046872(molecular_function:metal ion binding); GO:0005524(molecular_function:ATP binding); GO:0003677(molecular_function:DNA binding)
TRINITY_DN100192_c0_g1	Protein kinase, ATP binding site-containing protein [Artemisia annua]	2.27733	1.18734	0.473347	1	no	up	1.70264	0.767773	0.63129	1	no	up	0.620157	-0.689295	0.73011	1	no	down	GO:0016021(cellular_component:integral component of membrane); GO:0006334(biological_process:nucleosome assembly); GO:0004672(molecular_function:protein kinase activity); GO:0003677(molecular_function:DNA binding); GO:0042025(cellular_component:host cell nucleus); GO:0000786(cellular_component:nucleosome); GO:0005634(cellular_component:nucleus); GO:0005524(molecular_function:ATP binding)							PF02042(RWP-RK:RWP-RK domain)
TRINITY_DN100192_c0_g2	histone H1 [Artemisia annua]	1.19705	0.259478	0.895136	1	no	up	2.32081	1.21463	0.489158	1	no	up	1.05379	0.0755917	0.974543	1	no	up	GO:0031936(biological_process:negative regulation of chromatin silencing); GO:0016584(biological_process:nucleosome positioning); GO:0006334(biological_process:nucleosome assembly); GO:0000786(cellular_component:nucleosome); GO:0030261(biological_process:chromosome condensation); GO:0006355(biological_process:regulation of transcription, DNA-templated); GO:0031492(molecular_function:nucleosomal D…	K11275	H1_5		ENOG410XYG5(S:Function unknown)	ENOG410XYG5(histone h1)	sp|P40267|H1_SOLPN(Histone H1 OS=Solanum pennellii OX=28526 PE=2 SV=1)	PF02042(RWP-RK:RWP-RK domain); PF00538(Linker_histone:linker histone H1 and H5 family)
TRINITY_DN100193_c2_g1		2.02861	1.02049	0.802517	1	no	up	3.73325	1.90043	0.637661	1	no	up	11.922	3.57556	0.365554	1	no	up
TRINITY_DN100195_c0_g1		1.61322	0.68994	0.861609	1	no	up	1.0878	0.121418	0.97576	1	no	up	0.62714	-0.67314	0.867802	1	no	down
TRINITY_DN100196_c0_g1	beta-1,6-galactosyltransferase GALT29A-like [Lactuca sativa]	0.346243	-1.53014	0.120491	0.483841	no	down	0.114923	-3.12127	0.00400385	0.110831	no	down	0.231208	-2.11274	0.0309847	0.255743	no	down	GO:0005794(cellular_component:Golgi apparatus); GO:0016021(cellular_component:integral component of membrane); GO:0006486(biological_process:protein glycosylation); GO:0008373(molecular_function:sialyltransferase activity)				ENOG410XT8P(S:Function unknown)	ENOG410XT8P(ST3 beta-galactoside alpha-2,3-sialyltransferase)	sp|A2WX64|STLP1_ORYSI(Sialyltransferase-like protein 1 OS=Oryza sativa subsp. indica OX=39946 GN=STLP1 PE=3 SV=1)	PF00777(Glyco_transf_29:Glycosyltransferase family 29 (sialyltransferase))
TRINITY_DN100198_c0_g1	Apple-like protein [Artemisia annua]	1.27877	0.354754	0.687346	0.923874	no	up	0.547445	-0.869215	0.388595	0.873019	no	down	1.49339	0.578592	0.492395	0.872257	no	up	GO:0004674(molecular_function:protein serine/threonine kinase activity); GO:0016021(cellular_component:integral component of membrane); GO:0030246(molecular_function:carbohydrate binding); GO:0005524(molecular_function:ATP binding)				COG0515(T:Signal transduction mechanisms)	COG0515(Serine Threonine protein kinase)	sp|P17840|SLSG3_BRAOL(S-locus-specific glycoprotein S13 OS=Brassica oleracea OX=3712 GN=SLSG PE=2 SV=2)	PF01453(B_lectin:D-mannose binding lectin)
TRINITY_DN100199_c0_g1		5.80314	2.53683	0.277504	1	no	up	0.526639	-0.925114	0.818621	1	no	down	5.87137	2.5537	0.362216	1	no	up
TRINITY_DN10019_c0_g1	Dynein light chain, type 1/2 [Artemisia annua]	0.948424	-0.0763959	0.752004	0.944672	no	down	0.841859	-0.24835	0.319905	0.83534	no	down	0.815744	-0.293812	0.445288	0.844239	no	down	GO:0005737(cellular_component:cytoplasm); GO:0007017(biological_process:microtubule-based process); GO:0045505(molecular_function:dynein intermediate chain binding); GO:0051959(molecular_function:dynein light intermediate chain binding); GO:0005868(cellular_component:cytoplasmic dynein complex); GO:0030286(cellular_component:dynein complex); GO:0005874(cellular_component:microtubule); GO:0003774(…	K10418	DYNLL		ENOG4111NK2(S:Function unknown)	ENOG4111NK2(dynein, light chain)	sp|O02414|DYL1_HELCR(Dynein light chain LC6, flagellar outer arm OS=Heliocidaris crassispina OX=1043166 PE=3 SV=1)	PF01221(Dynein_light:Dynein light chain type 1)
TRINITY_DN1001_c0_g1	phosphate transporter 4,2 [Artemisia annua]	1.7218	0.783916	0.00557877	0.0830836	no	up	1.98204	0.986988	0.0107025	0.19852	no	up	1.33901	0.421171	0.334527	0.773418	no	up	GO:0022857(molecular_function:transmembrane transporter activity); GO:0009536(cellular_component:plastid); GO:0005315(molecular_function:inorganic phosphate transmembrane transporter activity); GO:0016021(cellular_component:integral component of membrane)	K08193	SLC17A		ENOG410XPWC(L:Replication, recombination and repair)	ENOG410XPWC(Helicase)	sp|Q7XJR2|ANTR3_ARATH(Probable anion transporter 3, chloroplastic OS=Arabidopsis thaliana OX=3702 GN=ANTR3 PE=2 SV=2)	PF07690(MFS_1:Major Facilitator Superfamily); PF00083(Sugar_tr:Sugar (and other) transporter)
TRINITY_DN100201_c0_g1	Protein kinase, catalytic domain-containing protein [Artemisia annua]	5.47774	2.45358	0.539368	1	no	up	5.65368	2.49919	0.531281	1	no	up	1	0	1	1	no	no change	GO:0005737(cellular_component:cytoplasm); GO:0006468(biological_process:protein phosphorylation); GO:0005634(cellular_component:nucleus); GO:0005886(cellular_component:plasma membrane); GO:0004674(molecular_function:protein serine/threonine kinase activity); GO:0004672(molecular_function:protein kinase activity); GO:0005524(molecular_function:ATP binding)	K08286	E2.7.11.-		ENOG410XQ0C(T:Signal transduction mechanisms)	ENOG410XQ0C(serine threonine-protein kinase)	sp|Q9SUA3|D6KL1_ARATH(Serine/threonine-protein kinase D6PKL1 OS=Arabidopsis thaliana OX=3702 GN=D6PKL1 PE=1 SV=1)	PF00069(Pkinase:Protein kinase domain); PF07714(PK_Tyr_Ser-Thr:Protein tyrosine and serine/threonine kinase)
TRINITY_DN100203_c0_g1	protein phosphatase 2C 29-like [Lactuca sativa]	1.55818	0.639865	0.629234	0.903758	no	up	0.975798	-0.0353456	0.98192	1	no	down	0.903027	-0.14716	0.929121	1	no	down	GO:0009826(biological_process:unidimensional cell growth); GO:0004724(molecular_function:magnesium-dependent protein serine/threonine phosphatase activity); GO:0010074(biological_process:maintenance of meristem identity); GO:0005543(molecular_function:phospholipid binding); GO:0004722(molecular_function:protein serine/threonine phosphatase activity); GO:0006355(biological_process:regulation of tr…				COG0631(T:Signal transduction mechanisms)	COG0631(Phosphatase)	sp|Q9ZV25|P2C23_ARATH(Probable protein phosphatase 2C 23 OS=Arabidopsis thaliana OX=3702 GN=PLL4 PE=2 SV=1)
TRINITY_DN100205_c0_g1	E3 ubiquitin-protein ligase PUB23-like [Lactuca sativa]	4.68662	2.22855	0.01446	0.149711	no	up	3.89813	1.96278	0.0455839	0.410935	no	up	15.0928	3.91579	0.000174485	0.0098174	yes	up	GO:0004842(molecular_function:ubiquitin-protein transferase activity)				ENOG410YC1Z(O:Posttranslational modification, protein turnover, chaperones)	ENOG410YC1Z(e3 ubiquitin-protein ligase)	sp|Q9SVC6|PUB22_ARATH(E3 ubiquitin-protein ligase PUB22 OS=Arabidopsis thaliana OX=3702 GN=PUB22 PE=1 SV=1)	PF04564(U-box:U-box domain); PF15227(zf-C3HC4_4:zinc finger of C3HC4-type, RING); PF13445(zf-RING_UBOX:RING-type zinc-finger); PF11789(zf-Nse:Zinc-finger of the MIZ type in Nse subunit)
TRINITY_DN100207_c0_g2	C2 calcium-dependent membrane targeting [Cynara cardunculus var. scolymus]	13.332	3.73682	0.220598	1	no	up	9.05322	3.17843	0.42221	1	no	up	23.8351	4.57502	0.228894	1	no	up	GO:0006646(biological_process:phosphatidylethanolamine biosynthetic process); GO:0008654(biological_process:phospholipid biosynthetic process); GO:0016540(biological_process:protein autoprocessing); GO:0016020(cellular_component:membrane); GO:0005509(molecular_function:calcium ion binding); GO:0004609(molecular_function:phosphatidylserine decarboxylase activity)	K01613	psd, PISD	map00564(Glycerophospholipid metabolism)	COG0688(I:Lipid transport and metabolism)	COG0688(Phosphatidylserine decarboxylase)	sp|A4GNA8|PSD3_ARATH(Phosphatidylserine decarboxylase proenzyme 3 OS=Arabidopsis thaliana OX=3702 GN=PSD3 PE=1 SV=1)
TRINITY_DN100209_c0_g1	histone deacetylase 14 [Artemisia annua]	0.141532	-2.8208	0.477581	1	no	down	0.137061	-2.86711	0.470383	1	no	down	0.292351	-1.77423	0.655052	1	no	down	GO:0051721(molecular_function:protein phosphatase 2A binding); GO:0016787(molecular_function:hydrolase activity); GO:0005829(cellular_component:cytosol); GO:0048487(molecular_function:beta-tubulin binding); GO:0042903(molecular_function:tubulin deacetylase activity); GO:0043014(molecular_function:alpha-tubulin binding); GO:0005634(cellular_component:nucleus); GO:0043621(molecular_function:protein…						sp|Q941D6|HDA14_ARATH(Histone deacetylase 14 OS=Arabidopsis thaliana OX=3702 GN=HDA14 PE=1 SV=1)
TRINITY_DN100209_c0_g2	histone deacetylase 14 [Lactuca sativa]	1.21175	0.277093	0.90147	1	no	up	0.150851	-2.7288	0.375829	1	no	down	0.0853634	-3.55024	0.3514	1	no	down	GO:0051721(molecular_function:protein phosphatase 2A binding); GO:0016787(molecular_function:hydrolase activity); GO:0005829(cellular_component:cytosol); GO:0048487(molecular_function:beta-tubulin binding); GO:0042903(molecular_function:tubulin deacetylase activity); GO:0043014(molecular_function:alpha-tubulin binding); GO:0005634(cellular_component:nucleus); GO:0043621(molecular_function:protein…
TRINITY_DN10020_c0_g1	protein kinase superfamily protein [Artemisia annua]	1.26292	0.336761	0.846557	1	no	up	0.302996	-1.72263	0.458336	1	no	down	0.696163	-0.522503	0.839809	1	no	down	GO:0016021(cellular_component:integral component of membrane); GO:0016301(molecular_function:kinase activity); GO:0005524(molecular_function:ATP binding); GO:0004672(molecular_function:protein kinase activity)	K04733	IRAK4		COG0515(T:Signal transduction mechanisms)	COG0515(Serine Threonine protein kinase)	sp|O22187|Y2232_ARATH(Probable receptor-like protein kinase At2g23200 OS=Arabidopsis thaliana OX=3702 GN=At2g23200 PE=3 SV=1)	PF12819(Malectin_like:Malectin-like domain)
TRINITY_DN10020_c0_g2	protein kinase superfamily protein [Artemisia annua]	0.537515	-0.895623	0.758518	1	no	down	2.13129	1.09172	0.594129	1	no	up	0.0998209	-3.32451	0.399966	1	no	down	GO:0016021(cellular_component:integral component of membrane); GO:0016301(molecular_function:kinase activity); GO:0004672(molecular_function:protein kinase activity); GO:0005886(cellular_component:plasma membrane); GO:0009506(cellular_component:plasmodesma); GO:0046777(biological_process:protein autophosphorylation); GO:0005524(molecular_function:ATP binding)				COG0515(T:Signal transduction mechanisms)	COG0515(Serine Threonine protein kinase)	sp|O22187|Y2232_ARATH(Probable receptor-like protein kinase At2g23200 OS=Arabidopsis thaliana OX=3702 GN=At2g23200 PE=3 SV=1)
TRINITY_DN100210_c0_g1		1.01972	0.0281689	0.988559	1	no	up	0.681133	-0.553991	0.81471	1	no	down	0.0874029	-3.51618	0.267574	1	no	down
TRINITY_DN100210_c0_g2	NAC domain-containing protein [Artemisia annua]	1.01739	0.0248749	0.98851	1	no	up	0.245419	-2.02668	0.372955	1	no	down	1.20192	0.265335	0.887996	1	no	up	GO:0005840(cellular_component:ribosome); GO:0005634(cellular_component:nucleus); GO:0003677(molecular_function:DNA binding); GO:0003735(molecular_function:structural constituent of ribosome); GO:0006355(biological_process:regulation of transcription, DNA-templated); GO:0004672(molecular_function:protein kinase activity); GO:0006412(biological_process:translation); GO:0005524(molecular_function:AT…				ENOG410YBW5(S:Function unknown); ENOG410YA57(S:Function unknown)	ENOG410YBW5(CRS1_YhbY); ENOG410YA57(Nac domain-containing protein)	sp|Q6NQK2|NAC8_ARATH(SUPPRESSOR OF GAMMA RESPONSE 1 OS=Arabidopsis thaliana OX=3702 GN=SOG1 PE=1 SV=1)	PF02365(NAM:No apical meristem (NAM) protein)
TRINITY_DN100217_c0_g1		1	0	1	1	no	no change	5.17827	2.37247	0.553075	1	no	up	2.16769	1.11616	0.78444	1	no	up
TRINITY_DN100219_c0_g1	NB-ARC domains-containing protein [Artemisia annua]	1	0	1	1	no	no change	11.3743	3.50771	0.374449	1	no	up	3.83562	1.93946	0.631565	1	no	up	GO:0003723(molecular_function:RNA binding); GO:0043531(molecular_function:ADP binding)
TRINITY_DN10021_c0_g1	NADH-ubiquinone oxidoreductase B8 subunit [Artemisia annua]	0.917838	-0.123689	0.561728	0.877731	no	down	0.923873	-0.114234	0.62546	0.947291	no	down	0.960506	-0.0581328	0.873103	0.979998	no	down		K03946	NDUFA2	map00190(Oxidative phosphorylation)	ENOG41124JV(I:Lipid transport and metabolism)	ENOG41124JV(Accessory subunit of the mitochondrial membrane respiratory chain NADH dehydrogenase (Complex I), that is believed not to be involved in catalysis. Complex I functions in the transfer of electrons from NADH to the respiratory chain. The immediate electron acceptor for the enzyme is believed to be ubiquinone)	sp|Q9FIJ2|NDUA2_ARATH(NADH dehydrogenase [ubiquinone] 1 alpha subcomplex subunit 2 OS=Arabidopsis thaliana OX=3702 GN=At5g47890 PE=3 SV=1)	PF05047(L51_S25_CI-B8:Mitochondrial ribosomal protein L51 / S25 / CI-B8 domain)
TRINITY_DN100223_c0_g1	elongation factor 1-alpha [Chrysanthemum seticuspe f. boreale]	0.722652	-0.468627	0.0518595	0.315924	no	down	0.85054	-0.23355	0.338829	0.848967	no	down	0.689121	-0.53717	0.151465	0.561948	no	down	GO:0003746(molecular_function:translation elongation factor activity); GO:0006414(biological_process:translational elongation); GO:0003924(molecular_function:GTPase activity); GO:0006412(biological_process:translation); GO:0005525(molecular_function:GTP binding)	K03231	EEF1A	map03013(RNA transport)	COG5256(J:Translation, ribosomal structure and biogenesis)	COG5256(This protein promotes the GTP-dependent binding of aminoacyl-tRNA to the A-site of ribosomes during protein biosynthesis (By similarity))	sp|P0DH99|EF1A1_ARATH(Elongation factor 1-alpha 1 OS=Arabidopsis thaliana OX=3702 GN=A1 PE=1 SV=1)	PF03143(GTP_EFTU_D3:Elongation factor Tu C-terminal domain)
TRINITY_DN100224_c0_g1	beta-carotene hydroxylase 2 protein [Artemisia annua]	1.30586	0.385	0.463739	0.834046	no	up	1.60668	0.684086	0.242173	0.781576	no	up	0.999564	-0.000628948	0.999412	0.999801	no	down	GO:0005506(molecular_function:iron ion binding); GO:0008610(biological_process:lipid biosynthetic process); GO:0016021(cellular_component:integral component of membrane); GO:0016491(molecular_function:oxidoreductase activity)	K15746	crtZ	map00906(Carotenoid biosynthesis)	ENOG4111G77(S:Function unknown)	ENOG4111G77(Beta-carotene hydroxylase)	sp|O49814|BCH2_CAPAN(Beta-carotene hydroxylase 2, chloroplastic OS=Capsicum annuum OX=4072 GN=CA2 PE=1 SV=2)
TRINITY_DN100226_c0_g1	polyubiquitin [Artemisia annua]	1	0	1	1	no	no change	20.9451	4.38854	0.159508	1	no	up	1	0	1	1	no	no change		K08770	UBC		COG5272(O:Posttranslational modification, protein turnover, chaperones)	COG5272(ubiquitin)	sp|P0CG85|UBI1P_NICSY(Polyubiquitin OS=Nicotiana sylvestris OX=4096 GN=UBI11 PE=2 SV=1)	PF00240(ubiquitin:Ubiquitin family); PF11976(Rad60-SLD:Ubiquitin-2 like Rad60 SUMO-like); PF14560(Ubiquitin_2:Ubiquitin-like domain)
TRINITY_DN100228_c0_g1		0.53475	-0.903063	0.824849	1	no	down	0.517714	-0.949772	0.815948	1	no	down	5.06413	2.34031	0.496848	1	no	up
TRINITY_DN10022_c0_g1	bulb-type lectin domain-containing protein [Artemisia annua]	0.81979	-0.286674	0.873299	1	no	down	0.898024	-0.155174	0.927589	1	no	down	1.43495	0.520997	0.790067	1	no	up	GO:0004674(molecular_function:protein serine/threonine kinase activity); GO:0016021(cellular_component:integral component of membrane); GO:0030246(molecular_function:carbohydrate binding); GO:0005524(molecular_function:ATP binding)				ENOG410Y0GQ(T:Signal transduction mechanisms)	ENOG410Y0GQ(serine threonine-protein kinase)	sp|Q8RWZ5|SD25_ARATH(G-type lectin S-receptor-like serine/threonine-protein kinase SD2-5 OS=Arabidopsis thaliana OX=3702 GN=SD25 PE=1 SV=1)	PF01683(EB:EB module)
TRINITY_DN10022_c0_g2	bulb-type lectin domain-containing protein [Artemisia annua]	0.520251	-0.94272	0.730155	1	no	down	0.379197	-1.39898	0.668894	1	no	down	0.952559	-0.0701204	0.975857	1	no	down	GO:0004674(molecular_function:protein serine/threonine kinase activity); GO:0016021(cellular_component:integral component of membrane); GO:0030246(molecular_function:carbohydrate binding); GO:0005524(molecular_function:ATP binding)				ENOG410Y0GQ(T:Signal transduction mechanisms)	ENOG410Y0GQ(serine threonine-protein kinase)	sp|Q8RWZ5|SD25_ARATH(G-type lectin S-receptor-like serine/threonine-protein kinase SD2-5 OS=Arabidopsis thaliana OX=3702 GN=SD25 PE=1 SV=1)
TRINITY_DN100234_c0_g1		1	0	1	1	no	no change	1.96398	0.973782	0.811381	1	no	up	1	0	1	1	no	no change
TRINITY_DN100239_c0_g1	Transcription elongation factor S-II, central domain-containing protein [Artemisia annua]	0.708488	-0.497186	0.777006	1	no	down	0.420381	-1.25023	0.430605	1	no	down	2.51476	1.33042	0.488837	0.870054	no	up	GO:0005634(cellular_component:nucleus); GO:0006355(biological_process:regulation of transcription, DNA-templated); GO:0006351(biological_process:transcription, DNA-templated); GO:0003676(molecular_function:nucleic acid binding); GO:0003746(molecular_function:translation elongation factor activity); GO:0008270(molecular_function:zinc ion binding)	K03145	TFIIS		COG1594(K:Transcription)	COG1594(DNA-dependent RNA polymerase catalyzes the transcription of DNA into RNA using the four ribonucleoside triphosphates as substrates (By similarity))	sp|Q9ZVH8|RDO2_ARATH(Transcription elongation factor TFIIS OS=Arabidopsis thaliana OX=3702 GN=TFIIS PE=1 SV=1)	PF07500(TFIIS_M:Transcription factor S-II (TFIIS), central domain)
TRINITY_DN10023_c0_g1	glycosyl transferase, family 48 [Artemisia annua]	1.5522	0.634319	0.600021	0.892679	no	up	1.03562	0.0504938	0.968478	1	no	up	3.92064	1.97109	0.0498957	0.324809	no	up	GO:0003843(molecular_function:1,3-beta-D-glucan synthase activity); GO:0006075(biological_process:(1->3)-beta-D-glucan biosynthetic process); GO:0016021(cellular_component:integral component of membrane); GO:0000148(cellular_component:1,3-beta-D-glucan synthase complex)	K11000	CALS		ENOG410XQ8V(S:Function unknown)	ENOG410XQ8V(synthase)	sp|Q9AUE0|CALS1_ARATH(Callose synthase 1 OS=Arabidopsis thaliana OX=3702 GN=CALS1 PE=1 SV=2)	PF02364(Glucan_synthase:1,3-beta-glucan synthase component)
TRINITY_DN100242_c0_g1	peptidase M17, leucine aminopeptidase/peptidase B [Artemisia annua]	0.299944	-1.73724	0.667455	1	no	down	0.290203	-1.78487	0.6589	1	no	down	0.321988	-1.63492	0.68601	1	no	down	GO:0005737(cellular_component:cytoplasm); GO:0004177(molecular_function:aminopeptidase activity); GO:0008235(molecular_function:metalloexopeptidase activity); GO:0030145(molecular_function:manganese ion binding)	K01255	CARP, pepA	map00480(Glutathione metabolism)	COG0260(E:Amino acid transport and metabolism)	COG0260(Presumably involved in the processing and regular turnover of intracellular proteins. Catalyzes the removal of unsubstituted N-terminal amino acids from various peptides (By similarity))	sp|Q6K669|AMPL2_ORYSJ(Leucine aminopeptidase 2, chloroplastic OS=Oryza sativa subsp. japonica OX=39947 GN=Os02g0794700 PE=2 SV=1)	PF00883(Peptidase_M17:Cytosol aminopeptidase family, catalytic domain)
TRINITY_DN100242_c1_g1		0.567625	-0.816991	0.839726	1	no	down	0.282096	-1.82574	0.651297	1	no	down	2.18048	1.12465	0.706629	1	no	up
TRINITY_DN100243_c0_g1	amidase family protein [Artemisia annua]	0.173577	-2.52635	0.144574	1	no	down	0.492184	-1.02273	0.453109	1	no	down	2.03741	1.02673	0.339367	0.776999	no	up		K01426	E3.5.1.4, amiE	map00360(Phenylalanine metabolism); map00330(Arginine and proline metabolism); map00380(Tryptophan metabolism)	COG0154(J:Translation, ribosomal structure and biogenesis)	COG0154(Allows the formation of correctly charged Gln-tRNA(Gln) through the transamidation of misacylated Glu-tRNA(Gln) in organisms which lack glutaminyl-tRNA synthetase. The reaction takes place in the presence of glutamine and ATP through an activated gamma-phospho-Glu-tRNA(Gln) (By similarity))	sp|A0A1P8B760|AMI4G_ARATH(Probable amidase At4g34880 OS=Arabidopsis thaliana OX=3702 GN=At4g34880 PE=2 SV=1)
TRINITY_DN100244_c0_g1	Aldolase-type TIM barrel [Artemisia annua]	0.741183	-0.432099	0.20394	0.619278	no	down	0.690622	-0.534032	0.140998	0.65349	no	down	0.93201	-0.101583	0.865445	0.978781	no	down	GO:0004807(molecular_function:triose-phosphate isomerase activity); GO:0019563(biological_process:glycerol catabolic process); GO:0046166(biological_process:glyceraldehyde-3-phosphate biosynthetic process); GO:0005829(cellular_component:cytosol); GO:0006096(biological_process:glycolytic process); GO:0006094(biological_process:gluconeogenesis)	K01803	TPI, tpiA	map00010(Glycolysis / Gluconeogenesis); map00051(Fructose and mannose metabolism); map00710(Carbon fixation in photosynthetic organisms); map00562(Inositol phosphate metabolism)			sp|P48496|TPIC_SPIOL(Triosephosphate isomerase, chloroplastic OS=Spinacia oleracea OX=3562 GN=TPIP1 PE=1 SV=1)
TRINITY_DN100245_c0_g1	protein BIG GRAIN 1-like B [Cynara cardunculus var. scolymus]	0.789503	-0.340983	0.904803	1	no	down	0.514487	-0.958795	0.779393	1	no	down	1.1173	0.160012	0.952803	1	no	up	GO:0009734(biological_process:auxin-activated signaling pathway)				ENOG410YYWK(Q:Secondary metabolites biosynthesis, transport and catabolism)	ENOG410YYWK(Cytochrome p450)	sp|Q9SLL2|BIG1B_ARATH(Protein BIG GRAIN 1-like B OS=Arabidopsis thaliana OX=3702 GN=At1g54200 PE=2 SV=1)
TRINITY_DN100246_c0_g1	Leucine-rich repeat-containing protein [Artemisia annua]	0.374924	-1.41533	0.721015	1	no	down	0.362965	-1.4621	0.710008	1	no	down	5.25201	2.39287	0.277904	1	no	up	GO:0016021(cellular_component:integral component of membrane); GO:0007165(biological_process:signal transduction); GO:0043531(molecular_function:ADP binding); GO:0004672(molecular_function:protein kinase activity)
TRINITY_DN100247_c0_g1		0.140416	-2.83223	0.475743	1	no	down	1.01456	0.0208474	0.993722	1	no	up	0.291617	-1.77785	0.628192	1	no	down
TRINITY_DN100248_c0_g1	HAD-superfamily hydrolase, subfamily IB, PSPase-like protein [Artemisia annua]	2.02861	1.02049	0.802517	1	no	up	1	0	1	1	no	no change	2.16769	1.11616	0.78444	1	no	up	GO:0046872(molecular_function:metal ion binding); GO:0016791(molecular_function:phosphatase activity)	K13248	PHOSPHO2	map00750(Vitamin B6 metabolism)	ENOG4111NAQ(S:Function unknown)	ENOG4111NAQ(Phosphatase)	sp|Q67YC0|PPSP1_ARATH(Inorganic pyrophosphatase 1 OS=Arabidopsis thaliana OX=3702 GN=PS2 PE=1 SV=1)	PF06888(Put_Phosphatase:Putative Phosphatase)
TRINITY_DN100249_c0_g1		0.182826	-2.45146	0.445433	1	no	down	4.43675	2.1495	0.27967	1	no	up	2.33156	1.22129	0.632288	1	no	up
TRINITY_DN100249_c1_g1		0.40899	-1.28986	0.56224	1	no	down	0.709201	-0.495733	0.812853	1	no	down	0.214281	-2.22242	0.425742	1	no	down
TRINITY_DN10024_c0_g1	Alpha crystallin/Hsp20 domain-containing protein [Artemisia annua]	1.54188	0.624689	0.251207	0.674847	no	up	1.42766	0.513655	0.407872	0.880789	no	up	1.47633	0.562016	0.39032	0.812113	no	up	GO:0016021(cellular_component:integral component of membrane); GO:0008270(molecular_function:zinc ion binding); GO:0003676(molecular_function:nucleic acid binding)				COG0071(E:Amino acid transport and metabolism)	COG0071(amino acid)		PF00011(HSP20:Hsp20/alpha crystallin family)
TRINITY_DN100251_c0_g1		3.0735	1.61988	0.684748	1	no	up	4.83546	2.27365	0.500239	1	no	up	1.11295	0.154388	0.969819	1	no	up
TRINITY_DN100252_c0_g1	Acyl-CoA N-acyltransferase [Artemisia annua]	0.351146	-1.50986	0.267681	1	no	down	0.573361	-0.802484	0.499601	1	no	down	0.472142	-1.08271	0.39581	1	no	down	GO:0046872(molecular_function:metal ion binding); GO:0008080(molecular_function:N-acetyltransferase activity)
TRINITY_DN100253_c0_g3		0.28333	-1.81944	0.652131	1	no	down	0.534404	-0.903998	0.822771	1	no	down	0.300626	-1.73396	0.667401	1	no	down
TRINITY_DN100256_c0_g1		1.02068	0.0295292	0.990367	1	no	up	1.27406	0.349428	0.907638	1	no	up	1.14463	0.194886	0.94304	1	no	up
TRINITY_DN100258_c0_g1		0.187031	-2.41865	0.379161	1	no	down	0.547458	-0.86918	0.729992	1	no	down	0.420195	-1.25087	0.692074	1	no	down
TRINITY_DN100259_c0_g1	Armadillo [Artemisia annua]	1.52726	0.610946	0.204168	0.619392	no	up	1.37617	0.460655	0.337549	0.848273	no	up	2.42008	1.27506	0.0368245	0.280492	no	up					ENOG410XRTN(S:Function unknown)	ENOG410XRTN(U-box domain-containing protein)
TRINITY_DN100259_c0_g2	Armadillo [Artemisia annua]	5.98626	2.58165	0.517604	1	no	up	7.47711	2.90248	0.464871	1	no	up	2.16769	1.11616	0.78444	1	no	up
TRINITY_DN10025_c0_g1		58.0951	5.86035	0.029206	1	no	up	5.60507	2.48673	0.533405	1	no	up	1	0	1	1	no	no change
TRINITY_DN10025_c0_g2		0.622974	-0.682756	0.684081	0.92269	no	down	1.58889	0.668017	0.850686	0.983994	no	up	0.0362851	-4.78448	0.0795196	0.412329	no	down
TRINITY_DN10025_c0_g3		0.123493	-3.0175	0.283209	1	no	down	1.4053	0.490873	0.821636	1	no	up	0.136847	-2.86936	0.290973	1	no	down
TRINITY_DN10025_c0_g4		0.713965	-0.486075	0.828631	1	no	down	1.10495	0.143985	0.948974	1	no	up	0.068725	-3.86302	0.20769	1	no	down
TRINITY_DN10025_c0_g5		0.0615574	-4.02192	0.109538	1	no	down	0.548969	-0.865203	0.664317	1	no	down	0.0339456	-4.88063	0.101005	1	no	down
TRINITY_DN10025_c1_g1		12.3689	3.62865	0.119	1	no	up	0.517714	-0.949772	0.815948	1	no	down	0.571414	-0.807393	0.843149	1	no	down
TRINITY_DN10025_c2_g1		27.987	4.80668	0.139314	1	no	up	5.60507	2.48673	0.533405	1	no	up	1	0	1	1	no	no change
TRINITY_DN10025_c3_g1		0.551846	-0.857661	0.831714	1	no	down	82.6886	6.36962	1.19076e-05	0.00196924	yes	up	5.85536	2.54976	0.434723	1	no	up
TRINITY_DN10025_c3_g2		1	0	1	1	no	no change	1	0	1	1	no	no change	1	0	1	1	no	no change
TRINITY_DN100263_c0_g1	CLPC-like protein [Artemisia annua]	1.47073	0.556534	0.595573	0.891181	no	up	1.36487	0.448769	0.656361	0.953793	no	up	1.81719	0.86171	0.45503	0.850932	no	up	GO:0019538(biological_process:protein metabolic process); GO:0008233(molecular_function:peptidase activity); GO:0005524(molecular_function:ATP binding)	K03696	clpC		COG0542(O:Posttranslational modification, protein turnover, chaperones)	COG0542(ATP-dependent CLP protease ATP-binding subunit)	sp|P31542|CLPAB_SOLLC(ATP-dependent Clp protease ATP-binding subunit ClpA homolog CD4B, chloroplastic OS=Solanum lycopersicum OX=4081 GN=CD4B PE=3 SV=1)
TRINITY_DN100263_c0_g2	CLPC-like protein [Artemisia annua]	1	0	1	1	no	no change	58.0148	5.85835	0.0372844	1	no	up	1	0	1	1	no	no change	GO:0019538(biological_process:protein metabolic process); GO:0005524(molecular_function:ATP binding)
TRINITY_DN100267_c0_g1		0.0801092	-3.64189	0.307897	1	no	down	2.16116	1.1118	0.638684	1	no	up	0.925773	-0.11127	0.95718	1	no	down
TRINITY_DN100267_c0_g3		3.73639	1.90164	0.637783	1	no	up	1	0	1	1	no	no change	7.95104	2.99114	0.451625	1	no	up
TRINITY_DN100269_c0_g1	SART-1 protein [Artemisia annua]	1.78305	0.834346	0.707569	1	no	up	0.993673	-0.00915708	0.997316	1	no	down	1.33232	0.413935	0.876206	1	no	up	GO:0046540(cellular_component:U4/U6 x U5 tri-snRNP complex); GO:0045292(biological_process:mRNA cis splicing, via spliceosome); GO:0000481(biological_process:maturation of 5S rRNA); GO:0000398(biological_process:mRNA splicing, via spliceosome)	K11984	SART1, HAF, SNU66	map03040(Spliceosome)	ENOG410XSTT(S:Function unknown)	ENOG410XSTT(Squamous cell carcinoma antigen recognized by T cells)	sp|Q9LFE0|DOT2_ARATH(SART-1 family protein DOT2 OS=Arabidopsis thaliana OX=3702 GN=DOT2 PE=1 SV=1)
TRINITY_DN10026_c0_g1	C2 calcium/lipid-binding plant phosphoribosyltransferase family protein [Artemisia annua]	4.46413	2.15838	1.01722e-05	0.000703591	yes	up	3.22989	1.69149	0.00250863	0.0837369	no	up	1.71273	0.776296	0.480433	0.865483	no	up	GO:0016021(cellular_component:integral component of membrane); GO:0031982(cellular_component:vesicle); GO:0016757(molecular_function:transferase activity, transferring glycosyl groups)				ENOG410XRQN(S:Function unknown)	ENOG410XRQN(leucine Rich Repeat)	sp|Q60EW9|FTIP7_ORYSJ(FT-interacting protein 7 OS=Oryza sativa subsp. japonica OX=39947 GN=FTIP7 PE=1 SV=1)	PF00168(C2:C2 domain); PF08372(PRT_C:Plant phosphoribosyltransferase C-terminal); PF06398(Pex24p:Integral peroxisomal membrane peroxin)
TRINITY_DN100273_c0_g3		1	0	1	1	no	no change	3.77973	1.91828	0.634374	1	no	up	2.16769	1.11616	0.78444	1	no	up					COG2272(I:Lipid transport and metabolism)	COG2272(Carboxylesterase)
TRINITY_DN100273_c0_g4	Para-nitrobenzyl esterase [Dorcoceras hygrometricum]	1	0	1	1	no	no change	1	0	1	1	no	no change	1	0	1	1	no	no change	GO:0016787(molecular_function:hydrolase activity)				COG2272(I:Lipid transport and metabolism)	COG2272(Carboxylesterase)	sp|P86325|EST1_THEFU(Carboxylesterase OS=Thermobifida fusca OX=2021 PE=1 SV=1)	PF00135(COesterase:Carboxylesterase family)
TRINITY_DN100274_c0_g1		0.291431	-1.77877	0.659698	1	no	down	4.60115	2.20199	0.321665	1	no	up	0.605717	-0.723285	0.857895	1	no	down
TRINITY_DN100274_c0_g2		2.04418	1.03152	0.798037	1	no	up	1.91674	0.938658	0.816055	1	no	up	0.571414	-0.807393	0.843149	1	no	down
TRINITY_DN100276_c0_g1		5.60178	2.48589	0.533837	1	no	up	5.48631	2.45584	0.53869	1	no	up	10.6382	3.41119	0.388653	1	no	up
TRINITY_DN100277_c0_g1	glucan endo-1,3-beta-glucosidase-like isoform X2 [Helianthus annuus]	9.31727	3.21991	2.70686e-09	7.04922e-07	yes	up	14.15	3.82273	5.55363e-12	1.00294e-08	yes	up	32.0538	5.00243	8.05671e-12	1.52641e-08	yes	up	GO:0005975(biological_process:carbohydrate metabolic process); GO:0004553(molecular_function:hydrolase activity, hydrolyzing O-glycosyl compounds)						sp|Q9M069|E137_ARATH(Glucan endo-1,3-beta-glucosidase 7 OS=Arabidopsis thaliana OX=3702 GN=At4g34480 PE=1 SV=2)	PF00332(Glyco_hydro_17:Glycosyl hydrolases family 17); PF12698(ABC2_membrane_3:ABC-2 family transporter protein)
TRINITY_DN10027_c0_g1	Concanavalin A-like lectin/glucanase, subgroup [Artemisia annua]	1.03483	0.049388	0.955336	0.991399	no	up	0.550657	-0.860774	0.388581	0.873019	no	down	0.591914	-0.756541	0.412725	0.826589	no	down	GO:0004674(molecular_function:protein serine/threonine kinase activity); GO:0016021(cellular_component:integral component of membrane); GO:0030246(molecular_function:carbohydrate binding); GO:0005524(molecular_function:ATP binding); GO:0004672(molecular_function:protein kinase activity)	K04733	IRAK4		COG0515(T:Signal transduction mechanisms)	COG0515(Serine Threonine protein kinase)	sp|P43293|PBL11_ARATH(Probable serine/threonine-protein kinase PBL11 OS=Arabidopsis thaliana OX=3702 GN=PBL11 PE=1 SV=2)	PF07714(PK_Tyr_Ser-Thr:Protein tyrosine and serine/threonine kinase); PF00069(Pkinase:Protein kinase domain)
TRINITY_DN100281_c0_g1		0.376861	-1.40789	0.102117	0.446394	no	down	1.17397	0.231401	0.789214	0.9753	no	up	0.37201	-1.42659	0.0897434	0.438754	no	down								PF13855(LRR_8:Leucine rich repeat); PF12799(LRR_4:Leucine Rich repeats (2 copies))
TRINITY_DN100281_c1_g1		0.195313	-2.35614	0.555472	1	no	down	0.189035	-2.40328	0.547587	1	no	down	2.57163	1.36268	0.589902	1	no	up								PF12799(LRR_4:Leucine Rich repeats (2 copies)); PF13855(LRR_8:Leucine rich repeat)
TRINITY_DN100284_c0_g1		0.593893	-0.751724	0.808268	1	no	down	1.00854	0.0122738	0.99659	1	no	up	0.411335	-1.28161	0.743785	1	no	down
TRINITY_DN100286_c0_g1	cytochrome P450 76AD1-like [Helianthus annuus]	0.523257	-0.934409	0.371937	0.774664	no	down	1.06156	0.0861914	0.921139	0.993683	no	up	1.16453	0.21975	0.815446	0.970994	no	up	GO:0004497(molecular_function:monooxygenase activity); GO:0016020(cellular_component:membrane); GO:0020037(molecular_function:heme binding); GO:0016709(molecular_function:oxidoreductase activity, acting on paired donors, with incorporation or reduction of molecular oxygen, NAD(P)H as one donor, and incorporation of one atom of oxygen); GO:0016021(cellular_component:integral component of membrane)…				COG2124(Q:Secondary metabolites biosynthesis, transport and catabolism)	COG2124(Cytochrome p450)	sp|W8JIS5|IO_CATRO(Iridoid oxidase OS=Catharanthus roseus OX=4058 GN=IO PE=1 SV=1)	PF00067(p450:Cytochrome P450)
TRINITY_DN100289_c0_g1	glutamate-1-semialdehyde 2,1-aminomutase protein [Artemisia annua]	3.6178	1.85511	0.646381	1	no	up	7.33096	2.874	0.469406	1	no	up	2.16769	1.11616	0.78444	1	no	up	GO:0042286(molecular_function:glutamate-1-semialdehyde 2,1-aminomutase activity); GO:0008483(molecular_function:transaminase activity); GO:0033014(biological_process:tetrapyrrole biosynthetic process); GO:0030170(molecular_function:pyridoxal phosphate binding)
TRINITY_DN10028_c0_g1	hypothetical protein CTI12_AA571340 [Artemisia annua]	0.0930689	-3.42556	0.370839	1	no	down	0.656235	-0.607715	0.812315	1	no	down	0.193972	-2.36608	0.478744	1	no	down	GO:0009733(biological_process:response to auxin)	K14488;ccav	SAUR;	map04075(Plant hormone signal transduction)			sp|P32295|ARG7_VIGRR(Indole-3-acetic acid-induced protein ARG7 OS=Vigna radiata var. radiata OX=3916 GN=ARG7 PE=2 SV=1)	PF02519(Auxin_inducible:Auxin responsive protein)
TRINITY_DN10028_c0_g2	hypothetical protein CTI12_AA571340 [Artemisia annua]	0.299944	-1.73724	0.667455	1	no	down	0.290203	-1.78487	0.6589	1	no	down	0.62714	-0.67314	0.867802	1	no	down	GO:0009733(biological_process:response to auxin)	K14488;ccav	SAUR;	map04075(Plant hormone signal transduction)			sp|P33080|AX10A_SOYBN(Auxin-induced protein X10A OS=Glycine max OX=3847 PE=2 SV=1)	PF02519(Auxin_inducible:Auxin responsive protein)
TRINITY_DN10028_c1_g1	hypothetical protein CTI12_AA571350 [Artemisia annua]	0.42595	-1.23124	0.00205168	0.0415189	yes	down	0.258978	-1.9491	1.32047e-07	5.09544e-05	yes	down	0.457522	-1.12809	0.0131623	0.160186	no	down	GO:0009733(biological_process:response to auxin); GO:0008270(molecular_function:zinc ion binding); GO:0003676(molecular_function:nucleic acid binding)	K14488	SAUR	map04075(Plant hormone signal transduction)			sp|P32295|ARG7_VIGRR(Indole-3-acetic acid-induced protein ARG7 OS=Vigna radiata var. radiata OX=3916 GN=ARG7 PE=2 SV=1)	PF02519(Auxin_inducible:Auxin responsive protein)
TRINITY_DN100290_c0_g1	filamin-C-like [Rhodamnia argentea]	0.237893	-2.07161	0.416351	1	no	down	0.0516456	-4.27521	0.12562	1	no	down	0.107391	-3.21905	0.217073	1	no	down					COG5069(Z:Cytoskeleton); ENOG410XNS3(S:Function unknown)	COG5069(Microtubule associated monoxygenase, calponin and LIM domain containing); ENOG410XNS3(filamin ABP280 repeat-containing domain protein)	sp|Q9VEN1|FLNA_DROME(Filamin-A OS=Drosophila melanogaster OX=7227 GN=cher PE=1 SV=2)	PF00630(Filamin:Filamin/ABP280 repeat); PF07495(Y_Y_Y:Y_Y_Y domain)
TRINITY_DN100291_c0_g1	protein kinase domain, Nitrogen network kinase 1, Phloem protein 2-like protein [Artemisia annua]	1.70972	0.773757	0.461261	0.832643	no	up	1.44222	0.528295	0.623384	0.946945	no	up	2.05654	1.04022	0.353219	0.785734	no	up	GO:0016491(molecular_function:oxidoreductase activity); GO:0004674(molecular_function:protein serine/threonine kinase activity); GO:0016301(molecular_function:kinase activity); GO:0005524(molecular_function:ATP binding); GO:0004672(molecular_function:protein kinase activity)	K04733	IRAK4
TRINITY_DN100293_c0_g2		1.04154	0.058718	0.988519	1	no	up	1.94061	0.956512	0.81255	1	no	up	0.571414	-0.807393	0.843149	1	no	down
TRINITY_DN100298_c0_g1	ADP-ribosylation factor 2 [Artemisia annua]	7.76865	2.95766	0.258432	1	no	up	5.68321	2.50671	0.442102	1	no	up	0.571414	-0.807393	0.843149	1	no	down	GO:0005737(cellular_component:cytoplasm); GO:0006886(biological_process:intracellular protein transport); GO:0016192(biological_process:vesicle-mediated transport); GO:0005525(molecular_function:GTP binding)	K07937	ARF1	map04144(Endocytosis)	COG1100(S:Function unknown)	COG1100(GTP-binding Protein)	sp|O48920|ARF_VIGUN(ADP-ribosylation factor OS=Vigna unguiculata OX=3917 GN=ARF PE=2 SV=3)	PF00025(Arf:ADP-ribosylation factor family); PF09439(SRPRB:Signal recognition particle receptor beta subunit); PF08477(Roc:Ras of Complex, Roc, domain of DAPkinase); PF04670(Gtr1_RagA:Gtr1/RagA G protein conserved region)
TRINITY_DN100298_c0_g2		3.6178	1.85511	0.646381	1	no	up	3.73325	1.90043	0.637661	1	no	up	5.73982	2.52101	0.528465	1	no	up
TRINITY_DN10029_c0_g1	hypothetical protein CTI12_AA035080 [Artemisia annua]	1.78556	0.836373	0.120444	0.483698	no	up	1.88324	0.913218	0.0610503	0.470118	no	up	1.93982	0.95592	0.0830223	0.421738	no	up	GO:0009941(cellular_component:chloroplast envelope)				ENOG4110EQU(S:Function unknown)	ENOG4110EQU(leucine Rich Repeat)
TRINITY_DN1002_c0_g1	ribosomal protein L21 [Artemisia annua]	1.16974	0.226185	0.318342	0.733842	no	up	0.877133	-0.189132	0.416769	0.884723	no	down	0.815834	-0.293652	0.381207	0.806524	no	down	GO:0009658(biological_process:chloroplast organization); GO:0005840(cellular_component:ribosome); GO:0009941(cellular_component:chloroplast envelope); GO:0009570(cellular_component:chloroplast stroma); GO:0005634(cellular_component:nucleus); GO:0003735(molecular_function:structural constituent of ribosome); GO:0009793(biological_process:embryo development ending in seed dormancy); GO:0003723(mole…	K02888	RP-L21, MRPL21, rplU	map03010(Ribosome)	ENOG4111TX4(J:Translation, ribosomal structure and biogenesis)	ENOG4111TX4(ribosomal protein l21)	sp|P51412|RK21_ARATH(50S ribosomal protein L21, chloroplastic OS=Arabidopsis thaliana OX=3702 GN=RPL21 PE=2 SV=1)	PF00829(Ribosomal_L21p:Ribosomal prokaryotic L21 protein)
TRINITY_DN1002_c0_g2	ribosomal protein L21 [Artemisia annua]	1.5697	0.650491	0.0592632	0.339378	no	up	1.09898	0.136164	0.730973	0.967405	no	up	1.20905	0.27387	0.558426	0.902214	no	up	GO:0003735(molecular_function:structural constituent of ribosome); GO:0016021(cellular_component:integral component of membrane); GO:0006412(biological_process:translation); GO:0005840(cellular_component:ribosome); GO:0003723(molecular_function:RNA binding)
TRINITY_DN100301_c0_g1	GTP-binding protein yptV4 [Artemisia annua]	1	0	1	1	no	no change	1	0	1	1	no	no change	15.1568	3.92189	0.319796	1	no	up	GO:0003924(molecular_function:GTPase activity); GO:0005525(molecular_function:GTP binding)
TRINITY_DN100301_c0_g2	resistance protein candidate RGC20 [Artemisia annua]	26.664	4.73682	0.0905013	1	no	up	1.96398	0.973782	0.811381	1	no	up	1	0	1	1	no	no change	GO:0016021(cellular_component:integral component of membrane); GO:0043531(molecular_function:ADP binding)
TRINITY_DN100302_c0_g1	hypothetical protein CTI12_AA589680 [Artemisia annua]	3.72932	1.89891	0.161601	0.559127	no	up	0.514125	-0.959808	0.685504	1	no	down	1.34419	0.426733	0.817391	1	no	up					ENOG410YJAU(S:Function unknown)	ENOG410YJAU(Protein of unknown function (DUF3110))
TRINITY_DN100304_c0_g1	uncharacterized protein LOC111881130 [Lactuca sativa]	0.789957	-0.340154	0.775982	0.951499	no	down	0.667897	-0.582303	0.700392	0.961118	no	down	1.12756	0.173207	0.906672	0.985936	no	up	GO:0003333(biological_process:amino acid transmembrane transport); GO:0016021(cellular_component:integral component of membrane)	K03834	tyrP		COG0814(E:Amino acid transport and metabolism)	COG0814(amino acid transport)		PF03222(Trp_Tyr_perm:Tryptophan/tyrosine permease family)
TRINITY_DN100306_c0_g1	concanavalin A-like lectin/glucanase domain, Serine/threonine-protein kinase Unc-51 [Artemisia annua]	1	0	1	1	no	no change	1.96398	0.973782	0.811381	1	no	up	1	0	1	1	no	no change	GO:0004674(molecular_function:protein serine/threonine kinase activity); GO:0030246(molecular_function:carbohydrate binding); GO:0005524(molecular_function:ATP binding); GO:0004672(molecular_function:protein kinase activity)				COG0515(T:Signal transduction mechanisms)	COG0515(Serine Threonine protein kinase)	sp|Q1PE89|PBL24_ARATH(Probable serine/threonine-protein kinase PBL24 OS=Arabidopsis thaliana OX=3702 GN=PBL24 PE=2 SV=1)
TRINITY_DN100307_c0_g1	mitogen-activated protein (MAP	2.20281	1.13934	0.433463	0.817159	no	up	0.534059	-0.90493	0.645337	1	no	down	0.90328	-0.146755	0.949929	1	no	down	GO:0004674(molecular_function:protein serine/threonine kinase activity); GO:0005524(molecular_function:ATP binding); GO:0004672(molecular_function:protein kinase activity)	K04733	IRAK4		COG0515(T:Signal transduction mechanisms); ENOG410ZY1Z(T:Signal transduction mechanisms)	COG0515(Serine Threonine protein kinase); ENOG410ZY1Z(STYKc)	sp|Q9SCZ4|FERON_ARATH(Receptor-like protein kinase FERONIA OS=Arabidopsis thaliana OX=3702 GN=FER PE=1 SV=1)	PF07714(PK_Tyr_Ser-Thr:Protein tyrosine and serine/threonine kinase); PF00069(Pkinase:Protein kinase domain)
TRINITY_DN100307_c0_g3	mitogen-activated protein (MAP	1	0	1	1	no	no change	1	0	1	1	no	no change	1	0	1	1	no	no change	GO:0004674(molecular_function:protein serine/threonine kinase activity); GO:0005524(molecular_function:ATP binding); GO:0004672(molecular_function:protein kinase activity)	K04733	IRAK4		COG0515(T:Signal transduction mechanisms)	COG0515(Serine Threonine protein kinase)	sp|Q9FM85|PBL16_ARATH(Probable serine/threonine-protein kinase PBL16 OS=Arabidopsis thaliana OX=3702 GN=PBL16 PE=1 SV=1)
TRINITY_DN100308_c0_g1	protein kinase-like domain, Concanavalin A-like lectin/glucanase domain protein [Artemisia annua]	1	0	1	1	no	no change	15.4755	3.95191	0.315618	1	no	up	1	0	1	1	no	no change	GO:0006468(biological_process:protein phosphorylation); GO:0004672(molecular_function:protein kinase activity); GO:0030246(molecular_function:carbohydrate binding); GO:0004675(molecular_function:transmembrane receptor protein serine/threonine kinase activity); GO:0004674(molecular_function:protein serine/threonine kinase activity); GO:0009506(cellular_component:plasmodesma); GO:0005886(cellular_c…	K04730;K04733	IRAK1;IRAK4		COG0515(T:Signal transduction mechanisms)	COG0515(Serine Threonine protein kinase)	sp|Q9FID8|Y5900_ARATH(Putative receptor-like protein kinase At5g39000 OS=Arabidopsis thaliana OX=3702 GN=At5g39000 PE=3 SV=1)	PF07714(PK_Tyr_Ser-Thr:Protein tyrosine and serine/threonine kinase); PF00069(Pkinase:Protein kinase domain)
TRINITY_DN100309_c0_g1		0.479731	-1.0597	0.666846	1	no	down	1.44267	0.528745	0.756289	1	no	up	0.330453	-1.59748	0.551383	1	no	down
TRINITY_DN10030_c0_g1	cobalamin (vitamin B12	0.308683	-1.6958	0.272792	1	no	down	1.00166	0.00239127	0.998567	1	no	up	0.696304	-0.522211	0.733332	1	no	down					COG0523(S:Function unknown)	COG0523(cobalamin synthesis protein)		PF02492(cobW:CobW/HypB/UreG, nucleotide-binding domain)
TRINITY_DN100311_c0_g1	tryptophan/tyrosine permease [Artemisia annua]	0.394442	-1.34211	0.282997	0.704031	no	down	0.579231	-0.78779	0.527713	0.925101	no	down	0.452336	-1.14453	0.385869	0.808757	no	down	GO:0003333(biological_process:amino acid transmembrane transport); GO:0016021(cellular_component:integral component of membrane)	K03834	tyrP		COG0814(E:Amino acid transport and metabolism)	COG0814(amino acid transport)		PF03222(Trp_Tyr_perm:Tryptophan/tyrosine permease family)
TRINITY_DN100312_c0_g1	tubulin alpha chain-like [Durio zibethinus]	1	0	1	1	no	no change	5.31985	2.41138	0.546338	1	no	up	4.30303	2.10535	0.601361	1	no	up	GO:0005737(cellular_component:cytoplasm); GO:0007017(biological_process:microtubule-based process); GO:0000278(biological_process:mitotic cell cycle); GO:0003924(molecular_function:GTPase activity); GO:0005200(molecular_function:structural constituent of cytoskeleton); GO:0000226(biological_process:microtubule cytoskeleton organization); GO:0005874(cellular_component:microtubule); GO:0005525(mole…	cpap;K07374	;TUBA	map04145(Phagosome)			sp|P46259|TBA1_PEA(Tubulin alpha-1 chain OS=Pisum sativum OX=3888 GN=TUBA1 PE=3 SV=1)	PF03953(Tubulin_C:Tubulin C-terminal domain)
TRINITY_DN100313_c0_g1		32.6744	5.03009	0.0564955	1	no	up	6.89489	2.78553	0.483648	1	no	up	1	0	1	1	no	no change
TRINITY_DN100313_c0_g2		1	0	1	1	no	no change	1	0	1	1	no	no change	2.16769	1.11616	0.78444	1	no	up
TRINITY_DN100316_c0_g1	transport and Golgi organization 2 homolog [Helianthus annuus]	0.554218	-0.851474	0.410475	0.801382	no	down	0.594694	-0.749779	0.505009	0.917733	no	down	0.293863	-1.76678	0.2154	0.651567	no	down								PF05742(TANGO2:Transport and Golgi organisation 2)
TRINITY_DN100317_c0_g1		0.507748	-0.977815	0.802256	1	no	down	0.266955	-1.90533	0.631436	1	no	down	0.150099	-2.73601	0.490865	1	no	down
TRINITY_DN100319_c0_g1	DCD (Development and Cell Death	1.37783	0.462395	0.110022	0.463506	no	up	1.10798	0.147929	0.635675	0.950192	no	up	2.12161	1.08516	0.0784226	0.409785	no	up					ENOG410Y94P(S:Function unknown)	ENOG410Y94P(DCD)
TRINITY_DN10031_c0_g1	heavy metal-associated isoprenylated plant protein 3 [Artemisia annua]	1.74531	0.803483	0.29174	0.711973	no	up	1.01974	0.0282027	0.973668	0.997643	no	up	1.7066	0.771128	0.475835	0.862683	no	up	GO:0046872(molecular_function:metal ion binding); GO:0030001(biological_process:metal ion transport)
TRINITY_DN10031_c0_g2		0.255747	-1.96721	0.315909	1	no	down	0.190943	-2.38879	0.184943	1	no	down	0.478478	-1.06348	0.477638	1	no	down
TRINITY_DN10031_c1_g1		1.03034	0.0431236	0.98063	1	no	up	0.434017	-1.20418	0.597649	1	no	down	9.7341	3.28305	0.0306042	0.253879	no	up
TRINITY_DN100320_c0_g1	hypothetical protein CTI12_AA569900 [Artemisia annua]	0.805171	-0.312633	0.897547	1	no	down	2.17913	1.12375	0.570758	1	no	up	1.97548	0.982203	0.608492	1	no	up	GO:0015031(biological_process:protein transport)	K19476	IST1	map04144(Endocytosis)	ENOG410YG52(S:Function unknown)	ENOG410YG52(positive regulation of collateral sprouting)		PF03398(Ist1:Regulator of Vps4 activity in the MVB pathway)
TRINITY_DN100321_c0_g1	Alpha/beta hydrolase fold-3 [Artemisia annua]	0.732756	-0.448596	0.422594	0.809825	no	down	0.802244	-0.317887	0.582635	0.939852	no	down	0.662327	-0.594384	0.365607	0.795464	no	down	GO:0016787(molecular_function:hydrolase activity); GO:0016021(cellular_component:integral component of membrane)				COG0657(I:Lipid transport and metabolism)	COG0657(alpha beta hydrolase fold-3 domain protein)	sp|O64640|CXE8_ARATH(Probable carboxylesterase 8 OS=Arabidopsis thaliana OX=3702 GN=CXE8 PE=2 SV=1)	PF07859(Abhydrolase_3:alpha/beta hydrolase fold); PF10340(Say1_Mug180:Steryl acetyl hydrolase); PF00135(COesterase:Carboxylesterase family)
TRINITY_DN100323_c0_g1		0.18512	-2.43347	0.207062	1	no	down	0.269709	-1.89053	0.263119	1	no	down	0.106051	-3.23717	0.170456	1	no	down
TRINITY_DN100324_c0_g1	hypothetical protein CTI12_AA576490 [Artemisia annua]	0.650741	-0.619844	0.669452	1	no	down	0.757193	-0.401266	0.771256	1	no	down	0.514271	-0.959399	0.536884	1	no	down	GO:0016787(molecular_function:hydrolase activity); GO:0005524(molecular_function:ATP binding); GO:0004672(molecular_function:protein kinase activity)				COG0515(T:Signal transduction mechanisms)	COG0515(Serine Threonine protein kinase)	sp|Q9FKG6|PUB52_ARATH(U-box domain-containing protein 52 OS=Arabidopsis thaliana OX=3702 GN=PUB52 PE=2 SV=1)	PF00069(Pkinase:Protein kinase domain); PF07714(PK_Tyr_Ser-Thr:Protein tyrosine and serine/threonine kinase)
TRINITY_DN100325_c0_g3		1	0	1	1	no	no change	1	0	1	1	no	no change	1	0	1	1	no	no change
TRINITY_DN100328_c0_g2		2.02861	1.02049	0.802517	1	no	up	1.96398	0.973782	0.811381	1	no	up	7.79697	2.96291	0.456055	1	no	up
TRINITY_DN100329_c0_g1	Leucine-rich repeat-containing protein [Artemisia annua]	0.697493	-0.51975	0.576362	0.884056	no	down	1.62721	0.702397	0.492001	0.913966	no	up	0.595503	-0.747818	0.619064	0.925175	no	down	GO:0016021(cellular_component:integral component of membrane)						sp|Q6JN47|EIX1_SOLLC(Receptor-like protein EIX1 OS=Solanum lycopersicum OX=4081 GN=EIX1 PE=2 SV=2)	PF13855(LRR_8:Leucine rich repeat); PF12799(LRR_4:Leucine Rich repeats (2 copies))
TRINITY_DN100329_c0_g3	Leucine-rich repeat-containing protein [Artemisia annua]	0.0808401	-3.62878	0.357541	1	no	down	0.0782869	-3.67509	0.351441	1	no	down	3.52516	1.81769	0.504214	1	no	up	GO:0016021(cellular_component:integral component of membrane)				COG4886(S:Function unknown)	COG4886(leucine Rich Repeat)	sp|Q6JN47|EIX1_SOLLC(Receptor-like protein EIX1 OS=Solanum lycopersicum OX=4081 GN=EIX1 PE=2 SV=2)	PF12799(LRR_4:Leucine Rich repeats (2 copies)); PF13855(LRR_8:Leucine rich repeat); PF08263(LRRNT_2:Leucine rich repeat N-terminal domain)
TRINITY_DN100331_c0_g1	NB-ARC domains-containing protein [Artemisia annua]	0.753396	-0.40852	0.873309	1	no	down	1.67752	0.746329	0.740079	1	no	up	0.545882	-0.873338	0.770982	1	no	down	GO:0016021(cellular_component:integral component of membrane); GO:0007165(biological_process:signal transduction); GO:0043531(molecular_function:ADP binding); GO:0009507(cellular_component:chloroplast)
TRINITY_DN10033_c0_g1		0.121435	-3.04175	0.28488	1	no	down	0.771291	-0.374653	0.839977	1	no	down	0.513974	-0.960232	0.723254	1	no	down
TRINITY_DN10033_c0_g2		0.515423	-0.956172	0.176746	0.581551	no	down	0.426894	-1.22805	0.111382	0.599792	no	down	0.913176	-0.131035	0.868896	0.979283	no	down
TRINITY_DN100345_c0_g1	unknown [Picea sitchensis]	1.40665	0.492266	0.822962	1	no	up	1.19209	0.253492	0.900014	1	no	up	0.968759	-0.0457904	0.984889	1	no	down	GO:0005509(molecular_function:calcium ion binding)	K08583	CAPNS1, CAPN4		ENOG410YKQK(S:Function unknown)	ENOG410YKQK(MAC/Perforin domain)	sp|P04632|CPNS1_HUMAN(Calpain small subunit 1 OS=Homo sapiens OX=9606 GN=CAPNS1 PE=1 SV=1)	PF00036(EF-hand_1:EF hand); PF13405(EF-hand_6:EF-hand domain); PF13202(EF-hand_5:EF hand)
TRINITY_DN100349_c1_g1	hypothetical protein CTI12_AA624240 [Artemisia annua]	1.08742	0.120914	0.885376	0.978641	no	up	1.08388	0.116206	0.895785	0.9913	no	up	1.78843	0.838692	0.294317	0.739693	no	up	GO:0006952(biological_process:defense response); GO:0005524(molecular_function:ATP binding); GO:0043531(molecular_function:ADP binding)						sp|Q7XA42|RGA1_SOLBU(Putative disease resistance protein RGA1 OS=Solanum bulbocastanum OX=147425 GN=RGA1 PE=2 SV=2)	PF18052(Rx_N:Rx N-terminal domain); PF00931(NB-ARC:NB-ARC domain); PF13191(AAA_16:AAA ATPase domain)
TRINITY_DN10034_c0_g1	disease resistance protein (TIR-NBS-LRR class	1.42705	0.513036	0.362736	0.768137	no	up	1.11445	0.156328	0.78656	0.975028	no	up	0.70871	-0.496732	0.507565	0.880295	no	down	GO:0016021(cellular_component:integral component of membrane); GO:0007165(biological_process:signal transduction); GO:0043531(molecular_function:ADP binding)							PF13855(LRR_8:Leucine rich repeat); PF12799(LRR_4:Leucine Rich repeats (2 copies))
TRINITY_DN10034_c1_g2	disease resistance protein (TIR-NBS-LRR class	0.086471	-3.53164	0.114741	1	no	down	0.0429827	-4.5401	0.0661583	1	no	down	0.0474193	-4.39838	0.0841122	1	no	down	GO:0016021(cellular_component:integral component of membrane); GO:0003887(molecular_function:DNA-directed DNA polymerase activity); GO:0006261(biological_process:DNA-dependent DNA replication); GO:0043531(molecular_function:ADP binding); GO:0003677(molecular_function:DNA binding); GO:0007165(biological_process:signal transduction)
TRINITY_DN100350_c0_g1	O-Glycosyl hydrolases family 17 protein [Artemisia annua]	13.0743	3.70866	0.233267	1	no	up	5.31985	2.41138	0.546338	1	no	up	14.8929	3.89655	0.29135	1	no	up	GO:0016021(cellular_component:integral component of membrane); GO:0005975(biological_process:carbohydrate metabolic process); GO:0004553(molecular_function:hydrolase activity, hydrolyzing O-glycosyl compounds)
TRINITY_DN100358_c0_g1		2.02861	1.02049	0.802517	1	no	up	29.8956	4.90186	0.0416937	1	no	up	30.1971	4.91634	0.0363605	1	no	up
TRINITY_DN100358_c1_g1	membrane attack complex component/perforin (MACPF	1	0	1	1	no	no change	3.46098	1.79118	0.657905	1	no	up	2.16769	1.11616	0.78444	1	no	up					ENOG410Y9MJ(S:Function unknown)	ENOG410Y9MJ(MAC/Perforin domain)	sp|Q9STW5|MACP2_ARATH(MACPF domain-containing protein At4g24290 OS=Arabidopsis thaliana OX=3702 GN=At4g24290 PE=2 SV=1)
TRINITY_DN100359_c0_g1	hypothetical protein FH972_024684 [Carpinus fangiana]	1	0	1	1	no	no change	1	0	1	1	no	no change	1	0	1	1	no	no change	GO:0051920(molecular_function:peroxiredoxin activity)	K01607	pcaC		COG0599(S:Function unknown)	COG0599(Antioxidant protein with alkyl hydroperoxidase activity. Required for the reduction of the AhpC active site cysteine residues and for the regeneration of the AhpC enzyme activity (By similarity))	sp|P20370|DC4C_ACIAD(4-carboxymuconolactone decarboxylase OS=Acinetobacter baylyi (strain ATCC 33305 / BD413 / ADP1) OX=62977 GN=pcaC PE=4 SV=2)	PF02627(CMD:Carboxymuconolactone decarboxylase family)
TRINITY_DN10035_c0_g1	xyloglucan endotransglucosylase/hydrolase 26 [Artemisia annua]	2.74516	1.45689	0.274422	0.697015	no	up	0.985769	-0.0206782	0.989932	1	no	down	11.095	3.47184	1	1	no	up	GO:0042546(biological_process:cell wall biogenesis); GO:0005975(biological_process:carbohydrate metabolic process); GO:0005618(cellular_component:cell wall); GO:0016021(cellular_component:integral component of membrane); GO:0048046(cellular_component:apoplast); GO:0071555(biological_process:cell wall organization); GO:0016762(molecular_function:xyloglucan:xyloglucosyl transferase activity); GO:00…	K08235	E2.4.1.207		COG2273(G:Carbohydrate transport and metabolism)	COG2273(hydrolase family 16)	sp|Q9SVV2|XTH26_ARATH(Probable xyloglucan endotransglucosylase/hydrolase protein 26 OS=Arabidopsis thaliana OX=3702 GN=XTH26 PE=2 SV=1)	PF00722(Glyco_hydro_16:Glycosyl hydrolases family 16)
TRINITY_DN10035_c0_g2	helicase [Artemisia annua]	0.658852	-0.601974	0.818524	1	no	down	0.254226	-1.97581	0.443101	1	no	down	1.08513	0.117862	0.958736	1	no	up	GO:0006310(biological_process:DNA recombination); GO:0000723(biological_process:telomere maintenance); GO:0006281(biological_process:DNA repair); GO:0004386(molecular_function:helicase activity); GO:0003678(molecular_function:DNA helicase activity); GO:0005524(molecular_function:ATP binding)
TRINITY_DN10035_c0_g3	cingulin-like [Helianthus annuus]	2.56256	1.35758	0.415727	1	no	up	1.67767	0.746457	0.725912	1	no	up	15.5362	3.95756	1	1	no	up	GO:0000723(biological_process:telomere maintenance); GO:0043565(molecular_function:sequence-specific DNA binding); GO:0051321(biological_process:meiotic cell cycle); GO:0006281(biological_process:DNA repair); GO:0043047(molecular_function:single-stranded telomeric DNA binding); GO:0000724(biological_process:double-strand break repair via homologous recombination); GO:0003697(molecular_function:si…	K08734;K07466	MLH1;RFA1, RPA1, rpa	map03430(Mismatch repair); map03440(Homologous recombination); map03420(Nucleotide excision repair); map03030(DNA replication)				PF02721(DUF223:Domain of unknown function DUF223)
TRINITY_DN100360_c0_g1		2.02861	1.02049	0.802517	1	no	up	1	0	1	1	no	no change	7.87395	2.97709	0.453827	1	no	up
TRINITY_DN100367_c0_g1	uncharacterized protein LOC111912506 [Lactuca sativa]	0.797183	-0.327017	0.745496	0.943173	no	down	0.626138	-0.675448	0.447162	0.897377	no	down	1.25043	0.322428	0.749182	0.959102	no	up	GO:0016021(cellular_component:integral component of membrane)				ENOG410YDKJ(S:Function unknown)	ENOG410YDKJ(Late embryogenesis abundant protein)	sp|Q8VZ13|Y1816_ARATH(Uncharacterized protein At1g08160 OS=Arabidopsis thaliana OX=3702 GN=At1g08160 PE=2 SV=1)	PF03168(LEA_2:Late embryogenesis abundant protein)
TRINITY_DN100369_c0_g2		3.67697	1.87852	0.642051	1	no	up	1	0	1	1	no	no change	5.73982	2.52101	0.528465	1	no	up
TRINITY_DN10036_c0_g1	ATPase E1-E2 type family protein / haloacid dehalogenase-like hydrolase family protein [Artemisia annua]	11.3983	3.51075	0.0415004	1	no	up	2.02045	1.01468	0.768282	1	no	up	16.2613	4.02337	0.0206339	0.204939	no	up	GO:0016787(molecular_function:hydrolase activity); GO:0015914(biological_process:phospholipid transport); GO:0140326(molecular_function:ATPase-coupled intramembrane lipid transporter activity); GO:0000287(molecular_function:magnesium ion binding); GO:0045332(biological_process:phospholipid translocation); GO:0005886(cellular_component:plasma membrane); GO:0016021(cellular_component:integral compo…	K01530	E7.6.2.1		ENOG410XPYK(U:Intracellular trafficking, secretion, and vesicular transport)	ENOG410XPYK(receptor accessory protein)	sp|Q9LI83|ALA10_ARATH(Phospholipid-transporting ATPase 10 OS=Arabidopsis thaliana OX=3702 GN=ALA10 PE=3 SV=1)	PF16212(PhoLip_ATPase_C:Phospholipid-translocating P-type ATPase C-terminal)
TRINITY_DN100373_c0_g1	VIER F-box protein 1 [Artemisia annua]	3.15767	1.65886	0.584013	1	no	up	2.03454	1.0247	0.794073	1	no	up	3.1653	1.66234	0.593642	1	no	up	GO:0016567(biological_process:protein ubiquitination); GO:0006511(biological_process:ubiquitin-dependent protein catabolic process); GO:0031146(biological_process:SCF-dependent proteasomal ubiquitin-dependent protein catabolic process); GO:0019005(cellular_component:SCF ubiquitin ligase complex)				ENOG410ZNMR(S:Function unknown)	ENOG410ZNMR(ubiquitin-protein ligase activity)	sp|Q9C626|FB37_ARATH(F-box protein At1g47056 OS=Arabidopsis thaliana OX=3702 GN=At1g47056 PE=2 SV=1)	PF18511(F-box_5:F-box); PF00646(F-box:F-box domain)
TRINITY_DN100375_c0_g1		0.279177	-1.84075	0.648178	1	no	down	0.526639	-0.925114	0.818621	1	no	down	0.299031	-1.74163	0.665966	1	no	down
TRINITY_DN100375_c0_g3		2.78067	1.47543	0.712136	1	no	up	7.70403	2.94561	0.322899	1	no	up	0.571414	-0.807393	0.843149	1	no	down
TRINITY_DN100376_c0_g1		3.73639	1.90164	0.637783	1	no	up	1	0	1	1	no	no change	1	0	1	1	no	no change
TRINITY_DN100377_c0_g1		1	0	1	1	no	no change	1	0	1	1	no	no change	3.83562	1.93946	0.631565	1	no	up
TRINITY_DN10037_c0_g1	TATA element modulatory factor 1 TATA binding protein [Artemisia annua]	4.81256	2.2668	0.00959122	0.116622	no	up	2.20285	1.13937	0.296638	0.819922	no	up	0.604842	-0.725369	0.617326	0.924714	no	down		K20286	TMF1		ENOG410Y3EG(S:Function unknown)	ENOG410Y3EG(golgin candidate)	sp|Q0WVL7|GOGC5_ARATH(Golgin candidate 5 OS=Arabidopsis thaliana OX=3702 GN=GC5 PE=1 SV=1)
TRINITY_DN100383_c0_g1		1	0	1	1	no	no change	1	0	1	1	no	no change	7.95104	2.99114	0.451625	1	no	up
TRINITY_DN100383_c0_g2		3.38498	1.75915	0.376282	1	no	up	0.109278	-3.19393	0.419781	1	no	down	1.85408	0.890706	0.748577	1	no	up
TRINITY_DN100383_c0_g3		3.73639	1.90164	0.637783	1	no	up	32.253	5.01136	0.124023	1	no	up	1	0	1	1	no	no change
TRINITY_DN100386_c0_g1	mediator of RNA polymerase II transcription subunit 21 [Lactuca sativa]	1.29188	0.369472	0.410423	0.801382	no	up	1.06861	0.0957293	0.849042	0.983701	no	up	1.21492	0.280865	0.610613	0.922482	no	up	GO:0016592(cellular_component:mediator complex); GO:0043078(cellular_component:polar nucleus); GO:0009817(biological_process:defense response to fungus, incompatible interaction)	K15152	MED21, SRB7		ENOG4111I75(K:Transcription)	ENOG4111I75(Component of the Mediator complex, a coactivator involved in the regulated transcription of nearly all RNA polymerase II-dependent genes. Mediator functions as a bridge to convey information from gene-specific regulatory proteins to the basal RNA polymerase II transcription machinery. Mediator is recruited to promoters by direct interactions with regulatory proteins and serves as a sc…	sp|C0LU16|MED21_ARATH(Mediator of RNA polymerase II transcription subunit 21 OS=Arabidopsis thaliana OX=3702 GN=MED21 PE=1 SV=1)	PF11221(Med21:Subunit 21 of Mediator complex)
TRINITY_DN100386_c0_g2		1.05608	0.0787151	0.974437	1	no	up	0.772148	-0.373051	0.896104	1	no	down	3.33279	1.73673	0.460667	1	no	up
TRINITY_DN100387_c0_g1		0.529069	-0.918473	0.789179	1	no	down	0.529655	-0.916876	0.761853	1	no	down	0.308209	-1.69802	0.64775	1	no	down
TRINITY_DN100387_c0_g2		1	0	1	1	no	no change	3.77973	1.91828	0.634374	1	no	up	1	0	1	1	no	no change
TRINITY_DN100387_c1_g1		0.53475	-0.903063	0.824849	1	no	down	0.517714	-0.949772	0.815948	1	no	down	4.4378	2.14985	0.588007	1	no	up
TRINITY_DN100389_c0_g1	zinc-binding alcohol dehydrogenase [Artemisia annua]	0.865754	-0.207972	0.438496	0.82023	no	down	0.766415	-0.383803	0.180246	0.715668	no	down	0.740919	-0.432613	0.30521	0.749628	no	down	GO:0004024(molecular_function:alcohol dehydrogenase activity, zinc-dependent); GO:0005829(cellular_component:cytosol); GO:0046294(biological_process:formaldehyde catabolic process); GO:0008270(molecular_function:zinc ion binding); GO:0051903(molecular_function:S-(hydroxymethyl)glutathione dehydrogenase activity); GO:0055114(biological_process:oxidation-reduction process); GO:0016491(molecular_fun…	K00121	frmA, ADH5, adhC	map00010(Glycolysis / Gluconeogenesis); map00071(Fatty acid degradation); map00350(Tyrosine metabolism)	COG1062(Q:Secondary metabolites biosynthesis, transport and catabolism)	COG1062(Cytochrome p450)	sp|Q9FH04|ADHL7_ARATH(Alcohol dehydrogenase-like 7 OS=Arabidopsis thaliana OX=3702 GN=At5g42250 PE=2 SV=1)	PF08240(ADH_N:Alcohol dehydrogenase GroES-like domain); PF00107(ADH_zinc_N:Zinc-binding dehydrogenase)
TRINITY_DN100389_c0_g2		2.02861	1.02049	0.802517	1	no	up	1	0	1	1	no	no change	1	0	1	1	no	no change
TRINITY_DN10038_c0_g1	muscle-specific protein 20-like [Rhodamnia argentea]	1	0	1	1	no	no change	16.838	4.07365	0.300631	1	no	up	1	0	1	1	no	no change		K20526	TAGLN		COG5199(Z:Cytoskeleton)	COG5199(Calponin)	sp|P14318|MP20_DROME(Muscle-specific protein 20 OS=Drosophila melanogaster OX=7227 GN=Mp20 PE=2 SV=2)	PF00307(CH:Calponin homology (CH) domain); PF00402(Calponin:Calponin family repeat)
TRINITY_DN100391_c0_g1	transferase, Chloramphenicol acetyltransferase-like domain protein [Artemisia annua]	9.01082	3.17166	0.423435	1	no	up	5.17827	2.37247	0.553075	1	no	up	1	0	1	1	no	no change	GO:0016021(cellular_component:integral component of membrane); GO:0016747(molecular_function:transferase activity, transferring acyl groups other than amino-acyl groups)				ENOG4111CPX(S:Function unknown); ENOG410XUNM(S:Function unknown)	ENOG4111CPX(Transferase family); ENOG410XUNM(Transferase family)	sp|A0A2P1GIW7|SAT_CATRO(Stemmadenine O-acetyltransferase OS=Catharanthus roseus OX=4058 GN=SAT PE=1 SV=1)	PF02458(Transferase:Transferase family)
TRINITY_DN100392_c0_g1		1	0	1	1	no	no change	1	0	1	1	no	no change	1	0	1	1	no	no change
TRINITY_DN100393_c0_g1	hypothetical protein CTI12_AA441830 [Artemisia annua]	0.830546	-0.267868	0.821303	0.965267	no	down	2.138	1.09626	0.286389	0.8136	no	up	1.01193	0.017111	0.988197	0.998133	no	up	GO:0005743(cellular_component:mitochondrial inner membrane); GO:0016021(cellular_component:integral component of membrane)	K17785	IMMT, FCJ1, MNOS2		ENOG4111IIC(S:Function unknown)	ENOG4111IIC(Mitochondrial inner membrane protein)
TRINITY_DN100399_c0_g1	NB-ARC domains-containing protein [Artemisia annua]	0.702034	-0.510387	0.502605	0.851706	no	down	0.421593	-1.24608	0.112706	0.603182	no	down	1.10781	0.147713	0.86877	0.979283	no	up	GO:0007165(biological_process:signal transduction); GO:0043531(molecular_function:ADP binding)				ENOG4112BMQ(S:Function unknown); ENOG410XUUQ(S:Function unknown); COG4886(S:Function unknown)	ENOG4112BMQ(NB-ARC domain); ENOG410XUUQ(NB-ARC domain); COG4886(leucine Rich Repeat)	sp|V9M398|RUN1_VITRO(Disease resistance protein RUN1 OS=Vitis rotundifolia OX=103349 GN=RUN1 PE=1 SV=1)
TRINITY_DN10039_c0_g1	NB-ARC domains-containing protein [Artemisia annua]	1.23853	0.308629	0.726884	0.937149	no	up	1.2285	0.296898	0.748357	0.97025	no	up	1.54134	0.624187	0.496453	0.874166	no	up	GO:0016021(cellular_component:integral component of membrane); GO:0043531(molecular_function:ADP binding)				COG4886(S:Function unknown)	COG4886(leucine Rich Repeat)		PF12799(LRR_4:Leucine Rich repeats (2 copies))
TRINITY_DN1003_c0_g1	pescadillo-like protein [Artemisia annua]	1.09393	0.129525	0.739221	0.941442	no	up	1.24776	0.319346	0.382591	0.870846	no	up	1.40639	0.491996	0.281954	0.728206	no	up	GO:0005730(cellular_component:nucleolus); GO:0030687(cellular_component:preribosome, large subunit precursor); GO:0005654(cellular_component:nucleoplasm); GO:0000463(biological_process:maturation of LSU-rRNA from tricistronic rRNA transcript (SSU-rRNA, 5.8S rRNA, LSU-rRNA)); GO:0000466(biological_process:maturation of 5.8S rRNA from tricistronic rRNA transcript (SSU-rRNA, 5.8S rRNA, LSU-rRNA)); G…	K14843	PES1, NOP7		COG5163(J:Translation, ribosomal structure and biogenesis)	COG5163(Component of the NOP7 complex, which is required for maturation of the 25S and 5.8S ribosomal RNAs and formation of the 60S ribosome (By similarity))	sp|Q9LYK7|PESC_ARATH(Pescadillo homolog OS=Arabidopsis thaliana OX=3702 GN=PES PE=1 SV=1)	PF06732(Pescadillo_N:Pescadillo N-terminus)
TRINITY_DN1003_c1_g1		0.225873	-2.14642	0.528998	1	no	down	0.112286	-3.15475	0.425672	1	no	down	0.240714	-2.05461	0.552118	1	no	down
TRINITY_DN100400_c0_g1	beta-glucosidase 11-like isoform X1 [Cynara cardunculus var. scolymus]	3.73828	1.90237	0.60116	1	no	up	1.77695	0.829407	0.837539	1	no	up	2.20929	1.14358	0.776579	1	no	up	GO:0016021(cellular_component:integral component of membrane); GO:0005975(biological_process:carbohydrate metabolic process); GO:0008422(molecular_function:beta-glucosidase activity); GO:0004553(molecular_function:hydrolase activity, hydrolyzing O-glycosyl compounds)	K01188	E3.2.1.21	map00460(Cyanoamino acid metabolism); map00940(Phenylpropanoid biosynthesis); map00500(Starch and sucrose metabolism)	COG2723(G:Carbohydrate transport and metabolism)	COG2723(beta-glucosidase)	sp|Q8S3J3|HIUH_SOYBN(Hydroxyisourate hydrolase OS=Glycine max OX=3847 GN=HIUH PE=1 SV=1)	PF00232(Glyco_hydro_1:Glycosyl hydrolase family 1)
TRINITY_DN100402_c0_g1	actin family, Ankyrin repeat-containing domain protein [Artemisia annua]	1.52884	0.612442	0.586439	0.887432	no	up	0.76428	-0.387828	0.76564	0.9727	no	down	1.57222	0.652804	0.588465	0.9137	no	up	GO:0016021(cellular_component:integral component of membrane)							PF12796(Ank_2:Ankyrin repeats (3 copies))
TRINITY_DN100402_c0_g2	ankyrin repeat-containing domain, PGG domain protein [Artemisia annua]	1.04154	0.058718	0.988519	1	no	up	1.00836	0.0120089	0.997652	1	no	up	0.571414	-0.807393	0.843149	1	no	down	GO:0016021(cellular_component:integral component of membrane)							PF12796(Ank_2:Ankyrin repeats (3 copies)); PF13857(Ank_5:Ankyrin repeats (many copies)); PF00023(Ank:Ankyrin repeat); PF13606(Ank_3:Ankyrin repeat)
TRINITY_DN100402_c0_g3	ankyrin repeat-containing domain, PGG domain protein [Artemisia annua]	1.4517	0.537747	0.891747	1	no	up	0.526639	-0.925114	0.818621	1	no	down	0.299031	-1.74163	0.665966	1	no	down	GO:0016021(cellular_component:integral component of membrane)							PF12796(Ank_2:Ankyrin repeats (3 copies)); PF13606(Ank_3:Ankyrin repeat); PF13857(Ank_5:Ankyrin repeats (many copies)); PF00023(Ank:Ankyrin repeat)
TRINITY_DN100403_c1_g1	cytochrome P450 93A3 [Artemisia annua]	1	0	1	1	no	no change	1	0	1	1	no	no change	1	0	1	1	no	no change	GO:0004497(molecular_function:monooxygenase activity); GO:0016020(cellular_component:membrane); GO:0020037(molecular_function:heme binding); GO:0016709(molecular_function:oxidoreductase activity, acting on paired donors, with incorporation or reduction of molecular oxygen, NAD(P)H as one donor, and incorporation of one atom of oxygen); GO:0016021(cellular_component:integral component of membrane)…	K00512;K07408	CYP17A;CYP1A1	map00380(Tryptophan metabolism)	COG2124(Q:Secondary metabolites biosynthesis, transport and catabolism)	COG2124(Cytochrome p450)	sp|O81973|C93A3_SOYBN(Cytochrome P450 93A3 OS=Glycine max OX=3847 GN=CYP93A3 PE=2 SV=1)
TRINITY_DN100403_c1_g2	cytochrome P450 93A3 [Artemisia annua]	0.53475	-0.903063	0.824849	1	no	down	1.00836	0.0120089	0.997652	1	no	up	2.04322	1.03084	0.798583	1	no	up	GO:0004497(molecular_function:monooxygenase activity); GO:0016020(cellular_component:membrane); GO:0020037(molecular_function:heme binding); GO:0016709(molecular_function:oxidoreductase activity, acting on paired donors, with incorporation or reduction of molecular oxygen, NAD(P)H as one donor, and incorporation of one atom of oxygen); GO:0016021(cellular_component:integral component of membrane)…	K00512	CYP17A		COG2124(Q:Secondary metabolites biosynthesis, transport and catabolism)	COG2124(Cytochrome p450)	sp|O81973|C93A3_SOYBN(Cytochrome P450 93A3 OS=Glycine max OX=3847 GN=CYP93A3 PE=2 SV=1)	PF00067(p450:Cytochrome P450)
TRINITY_DN100404_c0_g1	DEAD/DEAH box helicase [Artemisia annua]	0.919969	-0.120342	0.949539	1	no	down	1.62786	0.702978	0.633525	1	no	up	0.984748	-0.0221735	0.990687	1	no	down	GO:0003676(molecular_function:nucleic acid binding); GO:0005524(molecular_function:ATP binding); GO:0004386(molecular_function:helicase activity)
TRINITY_DN100407_c0_g1	ENTH/VHS [Artemisia annua]	0.279177	-1.84075	0.648178	1	no	down	0.270388	-1.8869	0.639979	1	no	down	0.582427	-0.779851	0.846725	1	no	down		K12471	EPN	map04144(Endocytosis)	ENOG410XSM0(T:Signal transduction mechanisms)	ENOG410XSM0(Mitogen-activated protein kinase)	sp|Q93YP4|EPN3_ARATH(Clathrin interactor EPSIN 3 OS=Arabidopsis thaliana OX=3702 GN=EPSIN3 PE=2 SV=1)
TRINITY_DN100408_c0_g1		1.32576	0.406823	0.891919	1	no	up	1.07422	0.103295	0.973642	1	no	up	0.308664	-1.69589	0.648278	1	no	down
TRINITY_DN100408_c0_g2		0.383079	-1.38428	0.698737	1	no	down	0.189166	-2.40228	0.532674	1	no	down	0.107831	-3.21316	0.416343	1	no	down
TRINITY_DN100409_c0_g1		0.53475	-0.903063	0.824849	1	no	down	0.517714	-0.949772	0.815948	1	no	down	1.11295	0.154388	0.969819	1	no	up
TRINITY_DN10040_c0_g1	concanavalin A-like lectin/glucanase domain-containing protein [Artemisia annua]	1.05593	0.0785123	0.797211	0.958914	no	up	1.04958	0.0698111	0.827474	0.980377	no	up	0.835255	-0.259712	0.594935	0.916662	no	down	GO:0006468(biological_process:protein phosphorylation); GO:0016021(cellular_component:integral component of membrane); GO:0005886(cellular_component:plasma membrane); GO:0030246(molecular_function:carbohydrate binding); GO:0004675(molecular_function:transmembrane receptor protein serine/threonine kinase activity); GO:0004672(molecular_function:protein kinase activity); GO:0005524(molecular_functi…				COG0515(O:Posttranslational modification, protein turnover, chaperones)	COG0515(response to heat)	sp|Q8RWW0|ALE2_ARATH(Receptor-like serine/threonine-protein kinase ALE2 OS=Arabidopsis thaliana OX=3702 GN=ALE2 PE=1 SV=1)	PF07714(PK_Tyr_Ser-Thr:Protein tyrosine and serine/threonine kinase); PF00069(Pkinase:Protein kinase domain)
TRINITY_DN100413_c0_g1	tRNA synthetase class I (I, L, M and V	0.902652	-0.147758	0.901908	0.981263	no	down	0.501916	-0.994483	0.444186	1	no	down	0.613072	-0.705872	0.583957	0.911616	no	down	GO:0006428(biological_process:isoleucyl-tRNA aminoacylation); GO:0004822(molecular_function:isoleucine-tRNA ligase activity); GO:0000049(molecular_function:tRNA binding); GO:0005524(molecular_function:ATP binding); GO:0002161(molecular_function:aminoacyl-tRNA editing activity)	K01870	IARS, ileS	map00970(Aminoacyl-tRNA biosynthesis)	COG0060(J:Translation, ribosomal structure and biogenesis)	COG0060(amino acids such as valine, to avoid such errors it has two additional distinct tRNA(Ile)-dependent editing activities. One activity is designated as 'pretransfer' editing and involves the hydrolysis of activated Val-AMP. The other activity is designated 'posttransfer' editing and involves deacylation of mischarged Val-tRNA(Ile) (By similarity))	sp|Q8RXK8|SYIM_ARATH(Isoleucine--tRNA ligase, chloroplastic/mitochondrial OS=Arabidopsis thaliana OX=3702 GN=OVA2 PE=2 SV=1)
TRINITY_DN100415_c0_g1		1	0	1	1	no	no change	3.59644	1.84657	0.647613	1	no	up	21.7746	4.44457	0.177167	1	no	up
TRINITY_DN100416_c0_g1	plastid movement impaired1 [Artemisia annua]	0.531116	-0.9129	0.436387	0.819162	no	down	0.724052	-0.465835	0.668957	0.957359	no	down	0.175764	-2.50829	0.105654	0.474263	no	down	GO:0031022(biological_process:nuclear migration along microfilament); GO:1902265(biological_process:abscisic acid homeostasis); GO:0005829(cellular_component:cytosol); GO:0005886(cellular_component:plasma membrane); GO:0009637(biological_process:response to blue light); GO:0005623(cellular_component:cell); GO:0010029(biological_process:regulation of seed germination); GO:0009787(biological_proces…				ENOG410Y932(S:Function unknown)	ENOG410Y932(-)	sp|Q9C8E6|PMI1_ARATH(Protein PLASTID MOVEMENT IMPAIRED 1 OS=Arabidopsis thaliana OX=3702 GN=PMI1 PE=1 SV=1)	PF10358(NT-C2:N-terminal C2 in EEIG1 and EHBP1 proteins)
TRINITY_DN100418_c0_g1		0.34777	-1.5238	0.536525	1	no	down	0.662915	-0.593104	0.767496	1	no	down	0.102196	-3.29059	0.33197	1	no	down		K16574	MZT2A_B		ENOG410Y69K(S:Function unknown)	ENOG410Y69K(mitotic spindle organizing protein)	sp|Q6NZ67|MZT2B_HUMAN(Mitotic-spindle organizing protein 2B OS=Homo sapiens OX=9606 GN=MZT2B PE=1 SV=1)	PF12926(MOZART2:Mitotic-spindle organizing gamma-tubulin ring associated)
TRINITY_DN10041_c0_g1	toll/interleukin-1 receptor (TIR	1.85903	0.894548	0.54522	1	no	up	1.45128	0.537322	0.8007	1	no	up	0.41721	-1.26115	0.604604	1	no	down	GO:0016021(cellular_component:integral component of membrane); GO:0007165(biological_process:signal transduction); GO:0043531(molecular_function:ADP binding)				ENOG4112BMQ(S:Function unknown); ENOG410XRGK(S:Function unknown)	ENOG4112BMQ(TMV resistance protein N-like); ENOG410XRGK(Resistance protein)	sp|Q40392|TMVRN_NICGU(TMV resistance protein N OS=Nicotiana glutinosa OX=35889 GN=N PE=1 SV=1)	PF00931(NB-ARC:NB-ARC domain)
TRINITY_DN10041_c0_g2	toll/interleukin-1 receptor (TIR	1.67263	0.74212	0.410793	0.801615	no	up	0.646676	-0.628886	0.461628	0.903427	no	down	1.52011	0.604174	0.52138	0.886495	no	up	GO:0016021(cellular_component:integral component of membrane); GO:0007165(biological_process:signal transduction); GO:0043531(molecular_function:ADP binding)				ENOG41112Y4(O:Posttranslational modification, protein turnover, chaperones)	ENOG41112Y4(NB-ARC domain)	sp|V9M398|RUN1_VITRO(Disease resistance protein RUN1 OS=Vitis rotundifolia OX=103349 GN=RUN1 PE=1 SV=1)	PF00931(NB-ARC:NB-ARC domain)
TRINITY_DN10041_c0_g3	disease resistance protein (TIR-NBS-LRR class	0.28767	-1.79751	0.247257	0.670354	no	down	0.142387	-2.81211	0.0923105	0.553225	no	down	0.0858572	-3.54192	0.0699259	0.386434	no	down	GO:0016021(cellular_component:integral component of membrane); GO:0007165(biological_process:signal transduction); GO:0043531(molecular_function:ADP binding)						sp|Q40392|TMVRN_NICGU(TMV resistance protein N OS=Nicotiana glutinosa OX=35889 GN=N PE=1 SV=1)	PF00931(NB-ARC:NB-ARC domain)
TRINITY_DN100421_c0_g1	hypothetical protein CFOL_v3_17837 [Cephalotus follicularis]	0.638912	-0.64631	0.44035	0.821415	no	down	0.817095	-0.291424	0.725711	0.965853	no	down	0.700504	-0.513534	0.620611	0.925175	no	down					ENOG4112CIZ(S:Function unknown)	ENOG4112CIZ(-)
TRINITY_DN100421_c1_g1	uncharacterized protein LOC111894866 isoform X1 [Lactuca sativa]	0.888431	-0.170668	0.920297	1	no	down	0.426688	-1.22875	0.564464	1	no	down	1.03752	0.0531402	0.978824	1	no	up					ENOG4112CIZ(S:Function unknown)	ENOG4112CIZ(-)
TRINITY_DN100425_c0_g1	leucine-rich repeat protein [Artemisia annua]	0.67654	-0.563753	0.616474	0.899194	no	down	0.561507	-0.832623	0.485855	0.911738	no	down	0.895753	-0.158827	0.908942	0.985936	no	down	GO:0016021(cellular_component:integral component of membrane); GO:0016301(molecular_function:kinase activity)				COG4886(S:Function unknown)	COG4886(leucine Rich Repeat)	sp|Q6JN47|EIX1_SOLLC(Receptor-like protein EIX1 OS=Solanum lycopersicum OX=4081 GN=EIX1 PE=2 SV=2)	PF12799(LRR_4:Leucine Rich repeats (2 copies)); PF13855(LRR_8:Leucine rich repeat)
TRINITY_DN100426_c0_g1		1.98268	0.987452	0.77261	1	no	up	1.96602	0.975279	0.744327	1	no	up	17.4578	4.1258	0.0315045	0.257719	no	up
TRINITY_DN100428_c0_g1		0.186969	-2.41913	0.394772	1	no	down	0.181011	-2.46585	0.381568	1	no	down	1.41764	0.503488	0.80873	1	no	up
TRINITY_DN100428_c0_g2		1.04523	0.063826	0.984869	1	no	up	3.6085	1.8514	0.399769	1	no	up	0.699777	-0.515034	0.88985	1	no	down
TRINITY_DN10042_c0_g1	succinate--CoA ligase [ADP-forming] subunit alpha-1, mitochondrial [Helianthus annuus]	0.875742	-0.191423	0.332915	0.746061	no	down	1.02496	0.0355633	0.857616	0.984839	no	up	1.00576	0.00828258	0.981745	0.997175	no	up	GO:0016021(cellular_component:integral component of membrane); GO:0005739(cellular_component:mitochondrion); GO:0000166(molecular_function:nucleotide binding); GO:0006099(biological_process:tricarboxylic acid cycle); GO:0048037(molecular_function:cofactor binding); GO:0003676(molecular_function:nucleic acid binding); GO:0004775(molecular_function:succinate-CoA ligase (ADP-forming) activity)	K01899	LSC1	map00020(Citrate cycle (TCA cycle)); map00640(Propanoate metabolism)	COG0074(C:Energy production and conversion)	COG0074(Succinyl-CoA ligase ADP-forming subunit alpha)	sp|Q6DQL1|SUCA2_SOLLC(Succinate--CoA ligase [ADP-forming] subunit alpha-2, mitochondrial OS=Solanum lycopersicum OX=4081 PE=1 SV=1)	PF02629(CoA_binding:CoA binding domain); PF00549(Ligase_CoA:CoA-ligase); PF13607(Succ_CoA_lig:Succinyl-CoA ligase like flavodoxin domain); PF13380(CoA_binding_2:CoA binding domain)
TRINITY_DN100431_c0_g1	Mitogen-activated protein (MAP	1.41016	0.495861	0.825272	1	no	up	0.609489	-0.714327	0.810005	1	no	down	0.214676	-2.21977	0.510547	1	no	down	GO:0004707(molecular_function:MAP kinase activity); GO:0005524(molecular_function:ATP binding)	K04371	ERK, MAPK1_3	map04933(AGE-RAGE signaling pathway in diabetic complications)			sp|Q40531|NTF6_TOBAC(Mitogen-activated protein kinase homolog NTF6 OS=Nicotiana tabacum OX=4097 GN=NTF6 PE=2 SV=1)
TRINITY_DN100432_c0_g1	toll/interleukin-1 receptor (TIR	1	0	1	1	no	no change	1.96398	0.973782	0.811381	1	no	up	1	0	1	1	no	no change	GO:0046856(biological_process:phosphatidylinositol dephosphorylation); GO:0003676(molecular_function:nucleic acid binding); GO:0043531(molecular_function:ADP binding); GO:0007165(biological_process:signal transduction)
TRINITY_DN100433_c0_g1		2.02861	1.02049	0.802517	1	no	up	3.46098	1.79118	0.657905	1	no	up	1	0	1	1	no	no change
TRINITY_DN100437_c0_g1		0.53475	-0.903063	0.824849	1	no	down	4.86489	2.28241	0.56347	1	no	up	0.571414	-0.807393	0.843149	1	no	down
TRINITY_DN100438_c0_g1		0.796256	-0.328695	0.78476	0.954861	no	down	1.76918	0.823078	0.370593	0.866554	no	up	0.128225	-2.96325	0.0594489	0.355647	no	down
TRINITY_DN100439_c0_g1		1	0	1	1	no	no change	1	0	1	1	no	no change	1	0	1	1	no	no change
TRINITY_DN10043_c0_g1	dolichol-phosphate mannosyltransferase-related protein [Artemisia annua]	1.18576	0.245815	0.888565	1	no	up	0.704374	-0.505587	0.785703	1	no	down	0.062087	-4.00956	0.23693	1	no	down	GO:0016021(cellular_component:integral component of membrane); GO:0006486(biological_process:protein glycosylation); GO:0016757(molecular_function:transferase activity, transferring glycosyl groups); GO:0005789(cellular_component:endoplasmic reticulum membrane)	K09659	DPM3	map00510(N-Glycan biosynthesis)	ENOG4112CND(S:Function unknown)	ENOG4112CND(Dolichol-phosphate mannosyltransferase subunit 3 (DPM3))	sp|Q8LEQ4|DPM3_ARATH(Dolichol-phosphate mannose synthase subunit 3 OS=Arabidopsis thaliana OX=3702 GN=DPMS3 PE=1 SV=1)	PF08285(DPM3:Dolichol-phosphate mannosyltransferase subunit 3 (DPM3))
TRINITY_DN100441_c0_g1		1	0	1	1	no	no change	1	0	1	1	no	no change	1	0	1	1	no	no change
TRINITY_DN100443_c0_g1		0.374924	-1.41533	0.721015	1	no	down	0.186357	-2.42386	0.544037	1	no	down	1.14427	0.194424	0.947819	1	no	up
TRINITY_DN100445_c0_g1		1.91836	0.939872	0.816003	1	no	up	7.78657	2.96099	0.394572	1	no	up	0.571414	-0.807393	0.843149	1	no	down
TRINITY_DN100445_c0_g2		0.53475	-0.903063	0.824849	1	no	down	6.8126	2.76821	0.442415	1	no	up	0.571414	-0.807393	0.843149	1	no	down
TRINITY_DN100445_c0_g3	ARM repeat superfamily protein [Artemisia annua]	0.00927195	-6.75291	0.0842362	0.407794	no	down	0.0499121	-4.32447	0.257537	0.79481	no	down	0.00982924	-6.6687	0.0134184	0.161964	no	down	GO:0032040(cellular_component:small-subunit processome); GO:0034455(cellular_component:t-UTP complex); GO:0030686(cellular_component:90S preribosome); GO:0000462(biological_process:maturation of SSU-rRNA from tricistronic rRNA transcript (SSU-rRNA, 5.8S rRNA, LSU-rRNA)); GO:0045943(biological_process:positive regulation of transcription from RNA polymerase I promoter); GO:0030515(molecular_functi…	K14550	UTP10, HEATR1	map03008(Ribosome biogenesis in eukaryotes)	ENOG410XNQQ(J:Translation, ribosomal structure and biogenesis)	ENOG410XNQQ(U3 small nucleolar RNA-associated protein 10)
TRINITY_DN100446_c0_g1		0.18588	-2.42756	0.54312	1	no	down	0.180032	-2.47368	0.535488	1	no	down	0.199121	-2.32828	0.559758	1	no	down
TRINITY_DN100449_c0_g1		0.822549	-0.281827	0.919974	1	no	down	1.13512	0.182842	0.93689	1	no	up	1.21888	0.28556	0.919253	1	no	up
TRINITY_DN100451_c0_g1		1	0	1	1	no	no change	1.96398	0.973782	0.811381	1	no	up	12.9856	3.69884	0.348811	1	no	up
TRINITY_DN100453_c0_g1	hypothetical protein STAS_26965, partial [Striga asiatica]	2.04051	1.02893	0.733299	1	no	up	1.48519	0.57065	0.858912	1	no	up	0.310141	-1.689	0.675828	1	no	down	GO:0070072(biological_process:vacuolar proton-transporting V-type ATPase complex assembly); GO:0016021(cellular_component:integral component of membrane)	K23543	CCDC115
TRINITY_DN100454_c0_g1		1.29796	0.376248	0.885611	1	no	up	0.274917	-1.86293	0.606842	1	no	down	0.57698	-0.793406	0.791283	1	no	down
TRINITY_DN100455_c0_g1	hypothetical protein CTI12_AA201660 [Artemisia annua]	0.53475	-0.903063	0.824849	1	no	down	1.00836	0.0120089	0.997652	1	no	up	0.571414	-0.807393	0.843149	1	no	down	GO:0006488(biological_process:dolichol-linked oligosaccharide biosynthetic process); GO:0016021(cellular_component:integral component of membrane)
TRINITY_DN100456_c0_g1		1	0	1	1	no	no change	1	0	1	1	no	no change	3.97958	1.99262	0.621825	1	no	up
TRINITY_DN100459_c0_g2		0.162453	-2.62191	0.186014	0.595599	no	down	0.164613	-2.60285	0.15575	1	no	down	5.21092	2.38154	0.125479	0.513645	no	up
TRINITY_DN10045_c0_g1	Disease resistance protein [Artemisia annua]	0.655317	-0.609736	0.216745	0.634679	no	down	0.761325	-0.393416	0.430141	0.889826	no	down	1.0394	0.0557476	0.93086	0.988523	no	up	GO:0006952(biological_process:defense response); GO:0005524(molecular_function:ATP binding); GO:0043531(molecular_function:ADP binding)				COG4886(S:Function unknown)	COG4886(leucine Rich Repeat)
TRINITY_DN10045_c0_g2	Disease resistance protein [Artemisia annua]	2.02861	1.02049	0.802517	1	no	up	1	0	1	1	no	no change	1	0	1	1	no	no change	GO:0006952(biological_process:defense response); GO:0005524(molecular_function:ATP binding); GO:0043531(molecular_function:ADP binding); GO:0003723(molecular_function:RNA binding)				COG4886(S:Function unknown)	COG4886(leucine Rich Repeat)		PF12799(LRR_4:Leucine Rich repeats (2 copies)); PF13855(LRR_8:Leucine rich repeat)
TRINITY_DN10045_c1_g1	Disease resistance protein [Artemisia annua]	1	0	1	1	no	no change	5.17827	2.37247	0.553075	1	no	up	2.16769	1.11616	0.78444	1	no	up	GO:0006952(biological_process:defense response); GO:0005524(molecular_function:ATP binding); GO:0043531(molecular_function:ADP binding)
TRINITY_DN100461_c0_g1	RNA-directed DNA polymerase, eukaryota [Artemisia annua]	0.53475	-0.903063	0.824849	1	no	down	0.517714	-0.949772	0.815948	1	no	down	4.08227	2.02937	0.609573	1	no	up	GO:0003964(molecular_function:RNA-directed DNA polymerase activity); GO:0019538(biological_process:protein metabolic process); GO:0016021(cellular_component:integral component of membrane); GO:0003723(molecular_function:RNA binding)
TRINITY_DN100461_c0_g2		7.40695	2.88888	0.467272	1	no	up	1	0	1	1	no	no change	1	0	1	1	no	no change
TRINITY_DN100462_c0_g1	Frigida-like protein [Artemisia annua]	1.52265	0.606581	0.346245	0.755991	no	up	1.21743	0.283837	0.674496	0.958821	no	up	1.35193	0.435026	0.608423	0.921503	no	up	GO:0030154(biological_process:cell differentiation); GO:0009908(biological_process:flower development)				ENOG410YC7X(S:Function unknown)	ENOG410YC7X(Frigida-like protein)	sp|Q940H8|FRL4B_ARATH(FRIGIDA-like protein 4b OS=Arabidopsis thaliana OX=3702 GN=FRL4B PE=1 SV=1)	PF07899(Frigida:Frigida-like protein)
TRINITY_DN100465_c0_g1	glycosyl hydrolase family protein [Artemisia annua]	0.279177	-1.84075	0.648178	1	no	down	0.270388	-1.8869	0.639979	1	no	down	0.299031	-1.74163	0.665966	1	no	down	GO:0005975(biological_process:carbohydrate metabolic process); GO:0009251(biological_process:glucan catabolic process); GO:0008422(molecular_function:beta-glucosidase activity); GO:0004553(molecular_function:hydrolase activity, hydrolyzing O-glycosyl compounds)	K05349	bglX	map00460(Cyanoamino acid metabolism); map00940(Phenylpropanoid biosynthesis); map00500(Starch and sucrose metabolism)	COG1472(G:Carbohydrate transport and metabolism)	COG1472(hydrolase family 3)	sp|D5EY15|XYL3A_PRER2(Xylan 1,4-beta-xylosidase OS=Prevotella ruminicola (strain ATCC 19189 / JCM 8958 / 23) OX=264731 GN=xyl3A PE=1 SV=1)	PF01915(Glyco_hydro_3_C:Glycosyl hydrolase family 3 C-terminal domain)
TRINITY_DN100465_c0_g2	glycosyl hydrolase family protein [Artemisia annua]	0.371026	-1.43041	0.717383	1	no	down	1.57846	0.658522	0.83551	1	no	up	0.204212	-2.29186	0.566124	1	no	down	GO:0005975(biological_process:carbohydrate metabolic process); GO:0009251(biological_process:glucan catabolic process); GO:0008422(molecular_function:beta-glucosidase activity); GO:0004553(molecular_function:hydrolase activity, hydrolyzing O-glycosyl compounds)	K05349	bglX	map00460(Cyanoamino acid metabolism); map00940(Phenylpropanoid biosynthesis); map00500(Starch and sucrose metabolism)	COG1472(G:Carbohydrate transport and metabolism)	COG1472(hydrolase family 3)		PF01915(Glyco_hydro_3_C:Glycosyl hydrolase family 3 C-terminal domain)
TRINITY_DN100468_c0_g1		0.541651	-0.884564	0.332911	0.746061	no	down	0.243543	-2.03775	0.0609816	0.469907	no	down	0.298208	-1.74561	0.0959421	0.453509	no	down
TRINITY_DN10046_c0_g1		0.432012	-1.21086	0.592183	1	no	down	0.731181	-0.4517	0.8308	1	no	down	1.39628	0.481591	0.770164	1	no	up
TRINITY_DN100470_c0_g1	leucine-rich repeat protein kinase family protein [Artemisia annua]	1.01968	0.028122	0.987282	1	no	up	0.97941	-0.0300153	0.986497	1	no	down	0.503485	-0.989981	0.674082	1	no	down	GO:0004674(molecular_function:protein serine/threonine kinase activity); GO:0016021(cellular_component:integral component of membrane); GO:0003723(molecular_function:RNA binding); GO:0005524(molecular_function:ATP binding)						sp|Q9ZUK7|RLP18_ARATH(Receptor-like protein 18 OS=Arabidopsis thaliana OX=3702 GN=RLP18 PE=2 SV=3)	PF12799(LRR_4:Leucine Rich repeats (2 copies)); PF13855(LRR_8:Leucine rich repeat); PF13516(LRR_6:Leucine Rich repeat)
TRINITY_DN100471_c0_g1	probable serine/threonine-protein phosphatase 2A regulatory subunit B' subunit TON2 [Cynara cardunculus var. scolymus]	1.38719	0.472166	0.847412	1	no	up	1.57064	0.651357	0.727294	1	no	up	1.71417	0.777507	0.684283	1	no	up	GO:0035303(biological_process:regulation of dephosphorylation); GO:0016021(cellular_component:integral component of membrane); GO:0005216(molecular_function:ion channel activity); GO:0005509(molecular_function:calcium ion binding)	K11583	PPP2R3	map03015(mRNA surveillance pathway)	ENOG410XRBK(T:Signal transduction mechanisms)	ENOG410XRBK(Protein phosphatase 2, regulatory subunit B)	sp|Q9FEE2|TON2_ARATH(Probable serine/threonine-protein phosphatase 2A regulatory subunit B' subunit TON2 OS=Arabidopsis thaliana OX=3702 GN=TON2 PE=1 SV=1)
TRINITY_DN100472_c0_g1		0.53475	-0.903063	0.824849	1	no	down	0.517714	-0.949772	0.815948	1	no	down	5.10168	2.35097	0.552779	1	no	up
TRINITY_DN100475_c0_g1	uncharacterized protein LOC112523835 [Cynara cardunculus var. scolymus]	0.584204	-0.775455	0.847914	1	no	down	1.07442	0.103563	0.979332	1	no	up	1.6606	0.731705	0.853488	1	no	up					ENOG410YVXT(S:Function unknown)	ENOG410YVXT(Pfam:DUF584)		PF04520(Senescence_reg:Senescence regulator)
TRINITY_DN100475_c0_g2	uncharacterized protein LOC112523835 [Cynara cardunculus var. scolymus]	2.02861	1.02049	0.802517	1	no	up	3.73325	1.90043	0.637661	1	no	up	55.9737	5.80668	0.0177782	1	no	up					ENOG410YVXT(S:Function unknown)	ENOG410YVXT(Pfam:DUF584)		PF04520(Senescence_reg:Senescence regulator); PF15798(PRAS:Proline-rich AKT1 substrate 1)
TRINITY_DN100476_c0_g1	Histone-fold [Cynara cardunculus var. scolymus]	1.264	0.338001	0.842653	1	no	up	2.5558	1.35377	0.364352	1	no	up	0.538345	-0.893396	0.675497	1	no	down	GO:0005634(cellular_component:nucleus); GO:0046982(molecular_function:protein heterodimerization activity)	K21752	DRAP1, NC2-alpha		COG5247(K:Transcription)	COG5247(protein 1 (negative cofactor 2 alpha))		PF00808(CBFD_NFYB_HMF:Histone-like transcription factor (CBF/NF-Y) and archaeal histone)
TRINITY_DN100479_c0_g1		1	0	1	1	no	no change	1	0	1	1	no	no change	2.16769	1.11616	0.78444	1	no	up
TRINITY_DN10047_c1_g1	WRKY17 [Artemisia annua]	1.11816	0.161121	0.451578	0.827874	no	up	0.995539	-0.00645071	0.978405	0.998238	no	down	1.32699	0.408163	0.348988	0.782463	no	up	GO:0003700(molecular_function:transcription factor activity, sequence-specific DNA binding); GO:0043565(molecular_function:sequence-specific DNA binding); GO:0005634(cellular_component:nucleus)				ENOG410YD1E(K:Transcription)	ENOG410YD1E(WRKY transcription factor)	sp|Q9SJA8|WRK17_ARATH(Probable WRKY transcription factor 17 OS=Arabidopsis thaliana OX=3702 GN=WRKY17 PE=2 SV=2)	PF03106(WRKY:WRKY DNA -binding domain)
TRINITY_DN10047_c1_g2		1	0	1	1	no	no change	5.17827	2.37247	0.553075	1	no	up	1	0	1	1	no	no change
TRINITY_DN10047_c2_g2		1.80264	0.850114	0.762605	1	no	up	1.94411	0.959109	0.690969	1	no	up	6.87485	2.78133	0.178382	1	no	up
TRINITY_DN100480_c0_g1	PREDICTED: GDP-L-galactose phosphorylase 1-like [Nicotiana sylvestris]	1.4728	0.558564	0.763534	1	no	up	2.63538	1.39801	0.374666	1	no	up	1.33229	0.413906	0.831198	1	no	up	GO:0005737(cellular_component:cytoplasm); GO:0080048(molecular_function:GDP-D-glucose phosphorylase activity); GO:0006006(biological_process:glucose metabolic process)	K14190	VTC2_5	map00053(Ascorbate and aldarate metabolism)	ENOG4111FR6(S:Function unknown)	ENOG4111FR6(GDP-D-glucose phosphorylase)	sp|Q8RWE8|GGAP1_ARATH(GDP-L-galactose phosphorylase 1 OS=Arabidopsis thaliana OX=3702 GN=VTC2 PE=1 SV=1)	PF16269(DUF4922:Domain of unknown function (DUF4922))
TRINITY_DN100481_c0_g1		5.66707	2.5026	0.530985	1	no	up	1	0	1	1	no	no change	26.7431	4.74109	0.0567828	1	no	up
TRINITY_DN100484_c0_g1	Zinc finger, RING-CH-type [Artemisia annua]	0.18588	-2.42756	0.54312	1	no	down	0.350649	-1.5119	0.70489	1	no	down	3.07445	1.62033	0.628235	1	no	up	GO:0016021(cellular_component:integral component of membrane); GO:0008270(molecular_function:zinc ion binding)				COG5183(O:Posttranslational modification, protein turnover, chaperones)	COG5183((Membrane-Associated Ring finger (C3HC4)))
TRINITY_DN100485_c0_g1	Pentatricopeptide repeat-containing protein [Artemisia annua]	6.77178	2.75954	0.197409	1	no	up	1.96602	0.975279	0.744327	1	no	up	5.07982	2.34478	0.400756	1	no	up
TRINITY_DN100486_c0_g2		0.227143	-2.13832	0.530269	1	no	down	2.48456	1.31299	0.466373	1	no	up	0.663405	-0.592037	0.828185	1	no	down
TRINITY_DN100487_c0_g2	Phloem protein 2-like protein [Artemisia annua]	9.86384	3.30215	0.404048	1	no	up	1	0	1	1	no	no change	1	0	1	1	no	no change	GO:0020037(molecular_function:heme binding); GO:0005886(cellular_component:plasma membrane); GO:0030246(molecular_function:carbohydrate binding); GO:0004674(molecular_function:protein serine/threonine kinase activity); GO:0009506(cellular_component:plasmodesma); GO:0004672(molecular_function:protein kinase activity); GO:0046872(molecular_function:metal ion binding); GO:0046777(biological_process:…	K04733	IRAK4				sp|Q9SCZ4|FERON_ARATH(Receptor-like protein kinase FERONIA OS=Arabidopsis thaliana OX=3702 GN=FER PE=1 SV=1)	PF07714(PK_Tyr_Ser-Thr:Protein tyrosine and serine/threonine kinase)
TRINITY_DN100488_c0_g1	lipoyl synthase protein [Artemisia annua]	5.60178	2.48589	0.533837	1	no	up	1.96398	0.973782	0.811381	1	no	up	3.83562	1.93946	0.631565	1	no	up	GO:0009249(biological_process:protein lipoylation); GO:0046872(molecular_function:metal ion binding); GO:0051539(molecular_function:4 iron, 4 sulfur cluster binding); GO:0009507(cellular_component:chloroplast); GO:0016992(molecular_function:lipoate synthase activity)
TRINITY_DN100489_c0_g1	PREDICTED: uncharacterized protein LOC104591663 [Nelumbo nucifera]	0.961289	-0.0569578	0.985747	1	no	down	1.98571	0.989652	0.73535	1	no	up	0.107831	-3.21316	0.416343	1	no	down					ENOG410XRZ5(S:Function unknown)	ENOG410XRZ5(-)
TRINITY_DN10048_c0_g2	hypothetical protein E3N88_28486 [Mikania micrantha]	3.99778	1.9992	6.18157e-05	0.0030153	yes	up	5.49584	2.45834	0.00127252	0.0566586	no	up	1.88728	0.91631	0.381573	0.806668	no	up	GO:0016491(molecular_function:oxidoreductase activity)				COG1028(S:Function unknown)	COG1028(Dehydrogenase reductase)	sp|Q94KL7|SILD_FORIN(Secoisolariciresinol dehydrogenase (Fragment) OS=Forsythia intermedia OX=55183 PE=1 SV=1)	PF13561(adh_short_C2:Enoyl-(Acyl carrier protein) reductase); PF00106(adh_short:short chain dehydrogenase); PF08659(KR:KR domain)
TRINITY_DN100491_c0_g1	Diaminopimelate epimerase, active site-containing protein [Artemisia annua]	0.926708	-0.109813	0.910027	0.98251	no	down	0.456371	-1.13172	0.39644	0.875374	no	down	1.35831	0.441809	0.664507	0.93879	no	up	GO:0008837(molecular_function:diaminopimelate epimerase activity); GO:0005737(cellular_component:cytoplasm); GO:0009089(biological_process:lysine biosynthetic process via diaminopimelate)	K01778	dapF	map00300(Lysine biosynthesis)	COG0253(E:Amino acid transport and metabolism)	COG0253(Catalyzes the stereoinversion of LL-2,6- diaminoheptanedioate (L,L-DAP) to meso-diaminoheptanedioate (meso- DAP), a precursor of L-lysine and an essential component of the bacterial peptidoglycan (By similarity))	sp|Q9LFG2|DAPF_ARATH(Diaminopimelate epimerase, chloroplastic OS=Arabidopsis thaliana OX=3702 GN=DAPF PE=1 SV=1)
TRINITY_DN100491_c0_g2	Diaminopimelate epimerase, active site-containing protein [Artemisia annua]	1.18617	0.246309	0.816143	0.964249	no	up	1.87755	0.908852	0.313691	0.832371	no	up	1.59552	0.674025	0.532581	0.890631	no	up	GO:0008837(molecular_function:diaminopimelate epimerase activity); GO:0005737(cellular_component:cytoplasm); GO:0005829(cellular_component:cytosol); GO:0009089(biological_process:lysine biosynthetic process via diaminopimelate)	K01778	dapF	map00300(Lysine biosynthesis)
TRINITY_DN100492_c0_g1		0.780304	-0.357892	0.782985	1	no	down	0.771539	-0.374189	0.776604	1	no	down	1.08626	0.119376	0.923108	0.987567	no	up
TRINITY_DN100496_c0_g1		2.02861	1.02049	0.802517	1	no	up	7.57665	2.92156	0.461846	1	no	up	6.47291	2.69441	0.499382	1	no	up
TRINITY_DN100497_c0_g1	ELM2 domain-containing protein [Artemisia annua]	0.279177	-1.84075	0.648178	1	no	down	0.526639	-0.925114	0.818621	1	no	down	1.06926	0.0966071	0.980698	1	no	up	GO:0051287(molecular_function:NAD binding); GO:0003979(molecular_function:UDP-glucose 6-dehydrogenase activity); GO:0003677(molecular_function:DNA binding)
TRINITY_DN100498_c0_g1	Mg2+ transporter protein, CorA-like/Zinc transport protein ZntB [Artemisia annua]	0.53475	-0.903063	0.824849	1	no	down	1.00836	0.0120089	0.997652	1	no	up	1.11295	0.154388	0.969819	1	no	up	GO:0016021(cellular_component:integral component of membrane)				ENOG410YBC8(S:Function unknown)	ENOG410YBC8(CorA-like Mg2+ transporter protein)
TRINITY_DN100499_c0_g1	transducin/WD40 repeat-like superfamily protein [Artemisia annua]	2.04555	1.03249	0.659867	1	no	up	5.65587	2.49975	0.107613	1	no	up	6.80379	2.76634	0.0808152	1	no	up					ENOG410YAAP(S:Function unknown); ENOG410XP1Z(S:Function unknown)	ENOG410YAAP(WD domain, G-beta repeat); ENOG410XP1Z(wD repeat domain)	sp|O48716|JGB_ARATH(Protein JINGUBANG OS=Arabidopsis thaliana OX=3702 GN=JGB PE=1 SV=1)	PF00400(WD40:WD domain, G-beta repeat)
TRINITY_DN10049_c0_g1	NB-ARC domains-containing protein [Artemisia annua]	0.8397	-0.252053	0.554038	0.87369	no	down	1.45912	0.545101	0.243193	0.782325	no	up	0.751441	-0.412267	0.436804	0.839649	no	down	GO:0016021(cellular_component:integral component of membrane); GO:0043531(molecular_function:ADP binding)				COG4886(S:Function unknown)	COG4886(leucine Rich Repeat)
TRINITY_DN10049_c1_g1	NB-ARC domains-containing protein [Artemisia annua]	0.0827937	-3.59433	0.252778	1	no	down	1.97839	0.984326	0.536323	1	no	up	3.24576	1.69856	0.31225	1	no	up	GO:0016021(cellular_component:integral component of membrane); GO:0043531(molecular_function:ADP binding)				COG4886(S:Function unknown)	COG4886(leucine Rich Repeat)
TRINITY_DN10049_c1_g2	NB-ARC domains-containing protein [Artemisia annua]	0.54236	-0.882678	0.741433	1	no	down	2.2182	1.14939	0.471151	1	no	up	2.38071	1.25139	0.469462	1	no	up	GO:0016021(cellular_component:integral component of membrane); GO:0003723(molecular_function:RNA binding); GO:0043531(molecular_function:ADP binding)	K13459	RPS2	map04626(Plant-pathogen interaction)
TRINITY_DN10049_c2_g1	resistance protein candidate RGC20 [Artemisia annua]	1	0	1	1	no	no change	13.941	3.80126	0.292137	1	no	up	7.64333	2.9342	0.460586	1	no	up	GO:0016021(cellular_component:integral component of membrane); GO:0043531(molecular_function:ADP binding)				COG4886(S:Function unknown)	COG4886(leucine Rich Repeat)
TRINITY_DN1004_c0_g1	hypothetical protein CTI12_AA371340 [Artemisia annua]	3.75694	1.90956	2.58068e-07	3.4547e-05	yes	up	2.70744	1.43693	4.55352e-05	0.00546761	yes	up	6.52617	2.70624	1.76371e-05	0.00187589	yes	up					ENOG410YCVJ(S:Function unknown)	ENOG410YCVJ(expressed protein)
TRINITY_DN100500_c0_g1	adenylate kinase [Artemisia annua]	0.602631	-0.730654	0.318884	0.734172	no	down	0.3474	-1.52533	0.0193824	0.272483	no	down	0.43701	-1.19426	0.238896	0.679121	no	down	GO:0009535(cellular_component:chloroplast thylakoid membrane); GO:0009941(cellular_component:chloroplast envelope); GO:0005524(molecular_function:ATP binding); GO:0004017(molecular_function:adenylate kinase activity)	K00939	adk, AK	map00730(Thiamine metabolism); map00230(Purine metabolism)	COG0563(F:Nucleotide transport and metabolism)	COG0563(Catalyzes the reversible transfer of the terminal phosphate group between ATP and AMP. Plays an important role in cellular energy homeostasis and in adenine nucleotide metabolism (By similarity))	sp|Q8VYL1|KAD5_ARATH(Adenylate kinase 5, chloroplastic OS=Arabidopsis thaliana OX=3702 GN=At5g35170 PE=1 SV=1)	PF09353(DUF1995:Domain of unknown function (DUF1995))
TRINITY_DN100502_c0_g2	trihelix protein [Artemisia annua]	0.857237	-0.222235	0.467683	0.836368	no	down	0.846505	-0.240409	0.387195	0.872664	no	down	1.20513	0.269188	0.503921	0.877949	no	up					ENOG410YYXY(E:Amino acid transport and metabolism)	ENOG410YYXY(Catalyzes the stereoinversion of LL-2,6- diaminoheptanedioate (L,L-DAP) to meso-diaminoheptanedioate (meso- DAP), a precursor of L-lysine and an essential component of the bacterial peptidoglycan (By similarity))	sp|Q9LJG8|ASIL2_ARATH(Trihelix transcription factor ASIL2 OS=Arabidopsis thaliana OX=3702 GN=ASIL2 PE=1 SV=1)	PF13837(Myb_DNA-bind_4:Myb/SANT-like DNA-binding domain); PF10545(MADF_DNA_bdg:Alcohol dehydrogenase transcription factor Myb/SANT-like); PF12776(Myb_DNA-bind_3:Myb/SANT-like DNA-binding domain)
TRINITY_DN100503_c0_g1	RNI-like superfamily protein [Artemisia annua]	0.115601	-3.11277	0.381845	1	no	down	0.11191	-3.15958	0.372593	1	no	down	0.123449	-3.01802	0.405122	1	no	down		K10268	FBXL2_20		ENOG410XQ54(S:Function unknown)	ENOG410XQ54(F-box and leucine-rich repeat protein)	sp|Q9SRR1|FBL12_ARATH(F-box/LRR-repeat protein 12 OS=Arabidopsis thaliana OX=3702 GN=FBL12 PE=2 SV=1)
TRINITY_DN100503_c0_g2	RNI-like superfamily protein [Artemisia annua]	0.430267	-1.21669	0.420174	1	no	down	0.122903	-3.0244	0.142732	1	no	down	0.278163	-1.846	0.306122	1	no	down		K10268	FBXL2_20		ENOG410YBS0(S:Function unknown); ENOG410XQ54(S:Function unknown)	ENOG410YBS0(LRR); ENOG410XQ54(F-box and leucine-rich repeat protein)	sp|Q9SRR1|FBL12_ARATH(F-box/LRR-repeat protein 12 OS=Arabidopsis thaliana OX=3702 GN=FBL12 PE=2 SV=1)	PF12799(LRR_4:Leucine Rich repeats (2 copies)); PF13516(LRR_6:Leucine Rich repeat)
TRINITY_DN100506_c0_g1		0.53475	-0.903063	0.824849	1	no	down	1.91674	0.938658	0.816055	1	no	up	1.9693	0.977686	0.80899	1	no	up
TRINITY_DN100506_c1_g1		0.279177	-1.84075	0.648178	1	no	down	3.86592	1.95081	0.496536	1	no	up	0.299031	-1.74163	0.665966	1	no	down
TRINITY_DN100509_c0_g1		0.53475	-0.903063	0.824849	1	no	down	0.517714	-0.949772	0.815948	1	no	down	6.47658	2.69523	0.398598	1	no	up
TRINITY_DN10050_c0_g1	ras-related protein RABH1b [Cynara cardunculus var. scolymus]	1.44638	0.532443	0.0147267	0.151384	no	up	1.19335	0.255022	0.237959	0.779015	no	up	2.60929	1.38366	0.00510195	0.0911228	no	up	GO:0005794(cellular_component:Golgi apparatus); GO:0006891(biological_process:intra-Golgi vesicle-mediated transport); GO:0006890(biological_process:retrograde vesicle-mediated transport, Golgi to ER); GO:0006886(biological_process:intracellular protein transport); GO:0003924(molecular_function:GTPase activity); GO:0032482(biological_process:Rab protein signal transduction); GO:0012505(cellular_c…	K07893	RAB6A		ENOG410XPBI(S:Function unknown)	ENOG410XPBI(member RAS oncogene family)	sp|O80501|RAH1B_ARATH(Ras-related protein RABH1b OS=Arabidopsis thaliana OX=3702 GN=RABH1B PE=1 SV=1)	PF00071(Ras:Ras family); PF08477(Roc:Ras of Complex, Roc, domain of DAPkinase)
TRINITY_DN10050_c1_g1		2.11364	1.07973	0.39716	0.793843	no	up	0.331195	-1.59425	0.178382	0.713471	no	down	0.644662	-0.633385	0.599483	0.918334	no	down
TRINITY_DN10050_c2_g1	TRAF-like family protein [Artemisia annua]	0.880886	-0.182973	0.483877	0.843683	no	down	1.10501	0.144058	0.53875	0.927763	no	up	0.908566	-0.138336	0.722232	0.953997	no	down	GO:0003824(molecular_function:catalytic activity); GO:0009058(biological_process:biosynthetic process); GO:0030170(molecular_function:pyridoxal phosphate binding); GO:0006281(biological_process:DNA repair)				ENOG410XQV8(S:Function unknown)	ENOG410XQV8(meprin and TRAF homology domain-containing protein MATH domain-containing protein)	sp|Q84WU2|UBP13_ARATH(Ubiquitin carboxyl-terminal hydrolase 13 OS=Arabidopsis thaliana OX=3702 GN=UBP13 PE=1 SV=1)	PF00917(MATH:MATH domain); PF14631(FancD2:Fanconi anaemia protein FancD2 nuclease)
TRINITY_DN10050_c2_g2	TRAF-like family protein [Artemisia annua]	1.04154	0.058718	0.988519	1	no	up	5.47584	2.45308	0.394616	1	no	up	5.32242	2.41208	0.412166	1	no	up	GO:0003824(molecular_function:catalytic activity); GO:0009058(biological_process:biosynthetic process); GO:0030170(molecular_function:pyridoxal phosphate binding); GO:0016787(molecular_function:hydrolase activity)				ENOG410XQV8(S:Function unknown)	ENOG410XQV8(member RAS oncogene family)
TRINITY_DN10050_c3_g1		3.85614	1.94716	0.0960905	0.433613	no	up	0.4605	-1.11873	0.382871	0.871088	no	down	1.66372	0.73441	0.525646	0.888322	no	up
TRINITY_DN10050_c5_g1		7.46701	2.90053	0.465418	1	no	up	1.96398	0.973782	0.811381	1	no	up	1	0	1	1	no	no change
TRINITY_DN100510_c0_g1		0.367672	-1.44351	0.71774	1	no	down	0.676807	-0.563184	0.886538	1	no	down	0.389993	-1.35848	0.733676	1	no	down
TRINITY_DN100511_c0_g1	hypothetical protein CTI12_AA619820 [Artemisia annua]	2.02861	1.02049	0.802517	1	no	up	1	0	1	1	no	no change	8.12339	3.02208	0.446797	1	no	up	GO:0008233(molecular_function:peptidase activity); GO:0016021(cellular_component:integral component of membrane); GO:0000287(molecular_function:magnesium ion binding); GO:0008270(molecular_function:zinc ion binding); GO:0003677(molecular_function:DNA binding); GO:0046983(molecular_function:protein dimerization activity); GO:0005634(cellular_component:nucleus); GO:0010333(molecular_function:terpen…
TRINITY_DN100513_c0_g1		2.12685	1.08872	0.485157	1	no	up	2.83161	1.50162	0.363463	1	no	up	3.60054	1.84821	0.202744	0.636194	no	up
TRINITY_DN100514_c0_g1		1	0	1	1	no	no change	1	0	1	1	no	no change	2.16769	1.11616	0.78444	1	no	up
TRINITY_DN100515_c0_g1		0.835323	-0.259593	0.914967	1	no	down	1.36303	0.446816	0.864494	1	no	up	0.194355	-2.36323	0.470975	1	no	down
TRINITY_DN100515_c0_g2		1	0	1	1	no	no change	1	0	1	1	no	no change	3.97958	1.99262	0.621825	1	no	up
TRINITY_DN100516_c0_g1	hypothetical protein CTI12_AA612210 [Artemisia annua]	3.06241	1.61467	0.416499	1	no	up	1.98309	0.987754	0.579549	1	no	up	1.29436	0.372234	0.851313	1	no	up
TRINITY_DN100518_c0_g2		1	0	1	1	no	no change	104.227	6.70358	2.83505e-05	0.00386697	yes	up	1	0	1	1	no	no change
TRINITY_DN100518_c0_g3		0.0463828	-4.43026	0.203602	1	no	down	0.505259	-0.984905	0.731729	1	no	down	0.622572	-0.683687	0.81998	1	no	down
TRINITY_DN100519_c0_g1		0.44079	-1.18184	0.499261	1	no	down	0.241145	-2.05203	0.269852	1	no	down	0.557889	-0.84195	0.63296	1	no	down
TRINITY_DN100519_c0_g2		9.07498	3.1819	0.421894	1	no	up	1	0	1	1	no	no change	7.64333	2.9342	0.460586	1	no	up
TRINITY_DN10051_c0_g1	sucrose transport protein [Artemisia annua]	0.760882	-0.394255	0.0852337	0.40968	no	down	0.907243	-0.140439	0.571951	0.93739	no	down	1.51446	0.598805	0.181159	0.607163	no	up	GO:0008515(molecular_function:sucrose transmembrane transporter activity); GO:0005887(cellular_component:integral component of plasma membrane)	K15378	SLC45A1_2_4		ENOG410XPTR(S:Function unknown)	ENOG410XPTR(golgin candidate)	sp|Q03411|SUT_SPIOL(Sucrose transport protein OS=Spinacia oleracea OX=3562 PE=2 SV=1)	PF13347(MFS_2:MFS/sugar transport protein)
TRINITY_DN10051_c1_g1		1.43807	0.524138	0.612678	0.89717	no	up	0.930993	-0.103158	0.922612	0.993683	no	down	6.63501	2.7301	0.00543572	0.0944141	no	up
TRINITY_DN100522_c0_g2		1	0	1	1	no	no change	1	0	1	1	no	no change	1	0	1	1	no	no change
TRINITY_DN100526_c0_g1	F-box domain-containing protein [Artemisia annua]	1.0079	0.0113498	0.99707	1	no	up	0.937819	-0.0926181	0.979771	1	no	down	1.54548	0.628053	0.858663	1	no	up
TRINITY_DN100526_c0_g2	F-box protein At4g19940-like [Lactuca sativa]	0.608392	-0.716926	0.57945	1	no	down	0.289891	-1.78642	0.198279	1	no	down	0.517353	-0.950778	0.524079	1	no	down	GO:0008234(molecular_function:cysteine-type peptidase activity)
TRINITY_DN10052_c0_g1	gamma-tubulin complex component protein [Artemisia annua]	0.777194	-0.363653	0.35008	0.758698	no	down	0.887491	-0.172196	0.627514	0.947569	no	down	0.996477	-0.00509099	0.99086	0.998526	no	down	GO:0005737(cellular_component:cytoplasm); GO:0007020(biological_process:microtubule nucleation); GO:0055028(cellular_component:cortical microtubule); GO:0090063(biological_process:positive regulation of microtubule nucleation); GO:0005635(cellular_component:nuclear envelope); GO:0009624(biological_process:response to nematode); GO:0009898(cellular_component:cytoplasmic side of plasma membrane); G…	K16570	TUBGCP3, GCP3		ENOG410XQ5B(S:Function unknown)	ENOG410XQ5B(leucine Rich Repeat)	sp|Q9FG37|GACP3_ARATH(Gamma-tubulin complex component 3 OS=Arabidopsis thaliana OX=3702 GN=GCP3 PE=1 SV=1)	PF17681(GCP_N_terminal:Gamma tubulin complex component N-terminal); PF04130(GCP_C_terminal:Gamma tubulin complex component C-terminal)
TRINITY_DN100530_c0_g1	hypothetical protein Saspl_015227 [Salvia splendens]	0.300865	-1.73281	0.200023	1	no	down	0.328637	-1.60543	0.283702	1	no	down	0.562046	-0.831239	0.65382	0.935951	no	down					ENOG410YSMZ(S:Function unknown)	ENOG410YSMZ(-)		PF04714(BCL_N:BCL7, N-terminal conserver region)
TRINITY_DN100532_c0_g1	hypothetical protein Lal_00012347 [Lupinus albus]	0.981597	-0.026797	0.994531	1	no	down	5.43249	2.44161	0.388978	1	no	up	0.200231	-2.32026	0.561157	1	no	down	GO:0005829(cellular_component:cytosol); GO:0004386(molecular_function:helicase activity); GO:0003676(molecular_function:nucleic acid binding); GO:0005774(cellular_component:vacuolar membrane); GO:0009505(cellular_component:plant-type cell wall); GO:0005524(molecular_function:ATP binding); GO:0003743(molecular_function:translation initiation factor activity)	K03257	EIF4A	map03013(RNA transport)	COG0513(L:Replication, recombination and repair)	COG0513(purine NTP-dependent helicase activity)	sp|Q02748|IF4A_DROME(Eukaryotic initiation factor 4A OS=Drosophila melanogaster OX=7227 GN=eIF4A PE=1 SV=3)	PF00270(DEAD:DEAD/DEAH box helicase); PF00271(Helicase_C:Helicase conserved C-terminal domain); PF04851(ResIII:Type III restriction enzyme, res subunit); PF13245(AAA_19:AAA domain); PF14617(CMS1:U3-containing 90S pre-ribosomal complex subunit)
TRINITY_DN100534_c0_g1	hypothetical protein CTI12_AA602070 [Artemisia annua]	0.735897	-0.442424	0.703835	0.930475	no	down	0.78896	-0.341975	0.784524	0.975028	no	down	0.189975	-2.39612	0.147847	1	no	down	GO:0016021(cellular_component:integral component of membrane)
TRINITY_DN100535_c0_g1		0.138857	-2.84833	0.346576	1	no	down	0.511185	-0.968083	0.728076	1	no	down	4.56829	2.19166	0.185153	0.613633	no	up
TRINITY_DN100539_c0_g1	transcription factor MYC2 [Artemisia annua]	1.74923	0.806716	0.000315205	0.010553	no	up	2.1749	1.12095	0.00964909	0.188018	no	up	2.4195	1.27471	0.00551064	0.0952117	no	up	GO:0046983(molecular_function:protein dimerization activity); GO:0003677(molecular_function:DNA binding)	K13422	MYC2	map04016(MAPK signaling pathway - plant); map04075(Plant hormone signal transduction)	ENOG410YCJJ(K:Transcription)	ENOG410YCJJ(anthocyanin-containing compound biosynthetic process)	sp|A0A3Q7HRZ6|MYC2_SOLLC(Transcription factor MYC2 OS=Solanum lycopersicum OX=4081 GN=MYC2 PE=1 SV=1)	PF14215(bHLH-MYC_N:bHLH-MYC and R2R3-MYB transcription factors N-terminal)
TRINITY_DN10053_c0_g1	protein kinase-like domain-containing protein [Artemisia annua]	0.499122	-1.00253	5.74532e-07	6.84512e-05	yes	down	0.654335	-0.611899	0.0427906	0.397267	no	down	0.368619	-1.4398	0.0042708	0.0819856	no	down	GO:0004674(molecular_function:protein serine/threonine kinase activity); GO:0016021(cellular_component:integral component of membrane); GO:0005524(molecular_function:ATP binding); GO:0004672(molecular_function:protein kinase activity)	K04730	IRAK1		COG4886(S:Function unknown)	COG4886(leucine Rich Repeat)	sp|Q9SD62|Y3471_ARATH(Putative receptor-like protein kinase At3g47110 OS=Arabidopsis thaliana OX=3702 GN=At3g47110 PE=3 SV=1)	PF07714(PK_Tyr_Ser-Thr:Protein tyrosine and serine/threonine kinase); PF00069(Pkinase:Protein kinase domain)
TRINITY_DN10053_c1_g1	protein kinase-like domain-containing protein [Artemisia annua]	2.02558	1.01834	0.70717	1	no	up	3.06869	1.61762	0.558766	1	no	up	0.299827	-1.7378	0.666683	1	no	down	GO:0004674(molecular_function:protein serine/threonine kinase activity); GO:0016021(cellular_component:integral component of membrane); GO:0005524(molecular_function:ATP binding); GO:0004672(molecular_function:protein kinase activity)				COG4886(S:Function unknown)	COG4886(leucine Rich Repeat)
TRINITY_DN100544_c0_g1		1	0	1	1	no	no change	1	0	1	1	no	no change	1	0	1	1	no	no change
TRINITY_DN100545_c0_g1	calmodulin-like isoform X1 [Phalaenopsis equestris]	1	0	1	1	no	no change	1	0	1	1	no	no change	1	0	1	1	no	no change	GO:0005737(cellular_component:cytoplasm); GO:0019722(biological_process:calcium-mediated signaling); GO:0005509(molecular_function:calcium ion binding); GO:0005886(cellular_component:plasma membrane); GO:0019904(molecular_function:protein domain specific binding)	K02183	CALM	map04626(Plant-pathogen interaction); map04070(Phosphatidylinositol signaling system); map04016(MAPK signaling pathway - plant)	COG5126(D:Cell cycle control, cell division, chromosome partitioning); COG5126(T:Signal transduction mechanisms); COG5126(Z:Cytoskeleton)	COG5126(Calcium-binding protein); COG5126(Calcium-binding protein); COG5126(Calcium-binding protein)	sp|P62147|CALM1_BRAFL(Calmodulin-1 OS=Branchiostoma floridae OX=7739 PE=2 SV=2)	PF00036(EF-hand_1:EF hand); PF13499(EF-hand_7:EF-hand domain pair); PF13833(EF-hand_8:EF-hand domain pair); PF13405(EF-hand_6:EF-hand domain); PF13202(EF-hand_5:EF hand); PF14658(EF-hand_9:EF-hand domain); PF12763(EF-hand_4:Cytoskeletal-regulatory complex EF hand); PF10591(SPARC_Ca_bdg:Secreted protein acidic and rich in cysteine Ca binding region); PF08976(EF-hand_11:EF-hand domain); PF08726(EFh…
TRINITY_DN100547_c0_g1		3.73639	1.90164	0.637783	1	no	up	1.96398	0.973782	0.811381	1	no	up	1	0	1	1	no	no change		K02725;K02135;K00415	PSMA1;ATPeF1E, ATP5E, ATP15;QCR2, UQCRC2	map00190(Oxidative phosphorylation); map03050(Proteasome)				PF04627(ATP-synt_Eps:Mitochondrial ATP synthase epsilon chain)
TRINITY_DN100548_c0_g1		0.52892	-0.918879	0.660426	1	no	down	0.0703082	-3.83016	0.196446	1	no	down	0.0777039	-3.68587	0.226216	1	no	down
TRINITY_DN100548_c0_g2		3.83375	1.93876	0.625612	1	no	up	3.54001	1.82375	0.646521	1	no	up	8.81417	3.13982	0.373995	1	no	up
TRINITY_DN100548_c0_g3		0.685852	-0.544032	0.817453	1	no	down	0.923415	-0.114949	0.959872	1	no	down	0.825243	-0.277108	0.9211	1	no	down
TRINITY_DN100549_c0_g1	leucine-rich repeat protein [Artemisia annua]	1.66649	0.736815	0.578558	1	no	up	1.48434	0.569823	0.640689	1	no	up	1.10776	0.14764	0.941733	1	no	up	GO:0016021(cellular_component:integral component of membrane)							PF13855(LRR_8:Leucine rich repeat); PF12799(LRR_4:Leucine Rich repeats (2 copies))
TRINITY_DN10054_c0_g1	TMV resistance protein N [Artemisia annua]	1.095	0.130937	0.695671	0.926962	no	up	1.55101	0.633207	0.0772166	0.520153	no	up	3.17463	1.66659	0.0017991	0.0470475	yes	up	GO:0007165(biological_process:signal transduction); GO:0043531(molecular_function:ADP binding)				COG4886(S:Function unknown)	COG4886(leucine Rich Repeat)	sp|V9M398|RUN1_VITRO(Disease resistance protein RUN1 OS=Vitis rotundifolia OX=103349 GN=RUN1 PE=1 SV=1)	PF01582(TIR:TIR domain); PF00931(NB-ARC:NB-ARC domain); PF13676(TIR_2:TIR domain); PF13855(LRR_8:Leucine rich repeat)
TRINITY_DN100552_c0_g1		2.02861	1.02049	0.802517	1	no	up	1.96398	0.973782	0.811381	1	no	up	10.1114	3.33792	0.399232	1	no	up
TRINITY_DN100553_c0_g1	hypothetical protein CTI12_AA155590 [Artemisia annua]	1	0	1	1	no	no change	1	0	1	1	no	no change	11.4495	3.51722	0.373651	1	no	up	GO:0006004(biological_process:fucose metabolic process); GO:0016021(cellular_component:integral component of membrane); GO:0016757(molecular_function:transferase activity, transferring glycosyl groups)	K03691	POFUT	map00514(Other types of O-glycan biosynthesis)	ENOG410YQA9(S:Function unknown)	ENOG410YQA9(GDP-fucose protein O-fucosyltransferase)	sp|Q9FK30|OFT36_ARATH(O-fucosyltransferase 36 OS=Arabidopsis thaliana OX=3702 GN=OFUT36 PE=2 SV=1)
TRINITY_DN100557_c0_g1		35.9883	5.16946	0.0872703	1	no	up	1	0	1	1	no	no change	1	0	1	1	no	no change
TRINITY_DN100558_c0_g1		2.02861	1.02049	0.802517	1	no	up	1	0	1	1	no	no change	2.16769	1.11616	0.78444	1	no	up
TRINITY_DN100558_c0_g2		1.02559	0.0364605	0.98919	1	no	up	0.765153	-0.386179	0.904029	1	no	down	0.57739	-0.792381	0.816546	1	no	down
TRINITY_DN10055_c0_g1		0.182258	-2.45595	0.236601	1	no	down	0.286689	-1.80244	0.365062	1	no	down	1.24067	0.311118	0.847346	0.976616	no	up
TRINITY_DN100562_c0_g2		1	0	1	1	no	no change	1	0	1	1	no	no change	4.30303	2.10535	0.601361	1	no	up
TRINITY_DN100563_c0_g1	hypothetical protein CTI12_AA501740 [Artemisia annua]	0.558051	-0.841532	0.558471	1	no	down	0.534654	-0.903322	0.511935	1	no	down	0.452956	-1.14256	0.429159	1	no	down	GO:0005783(cellular_component:endoplasmic reticulum); GO:0005886(cellular_component:plasma membrane); GO:0010168(cellular_component:ER body); GO:0005524(molecular_function:ATP binding); GO:0004672(molecular_function:protein kinase activity); GO:0043621(molecular_function:protein self-association)				ENOG4111Y4K(S:Function unknown)	ENOG4111Y4K(-)	sp|Q93W28|Y4554_ARATH(Uncharacterized protein At4g15545 OS=Arabidopsis thaliana OX=3702 GN=At4g15545 PE=1 SV=1)
TRINITY_DN10056_c0_g1		5.60178	2.48589	0.533837	1	no	up	13.1172	3.71339	0.313689	1	no	up	9.54653	3.25498	0.411417	1	no	up
TRINITY_DN100571_c0_g1		1.43666	0.522718	0.786114	1	no	up	0.790242	-0.339633	0.882862	1	no	down	1.52933	0.612903	0.745202	1	no	up
TRINITY_DN100572_c0_g1	UDP-glycosyltransferase 85A8-like [Lactuca sativa]	0.279177	-1.84075	0.648178	1	no	down	2.03167	1.02266	0.794333	1	no	up	0.582427	-0.779851	0.846725	1	no	down	GO:0043231(cellular_component:intracellular membrane-bounded organelle); GO:0080043(molecular_function:quercetin 3-O-glucosyltransferase activity); GO:0016740(molecular_function:transferase activity); GO:0080044(molecular_function:quercetin 7-O-glucosyltransferase activity); GO:0016758(molecular_function:transferase activity, transferring hexosyl groups); GO:0008194(molecular_function:UDP-glycosy…				COG1819(S:Function unknown)	COG1819(Transferase)	sp|Q6VAB3|U85A8_STERE(UDP-glycosyltransferase 85A8 OS=Stevia rebaudiana OX=55670 GN=UGT85A8 PE=2 SV=1)
TRINITY_DN100574_c0_g1	hypothetical protein LSAT_3X22581 [Lactuca sativa]	1.3808	0.465504	0.448922	0.826097	no	up	1.21661	0.282867	0.604194	0.944632	no	up	0.868916	-0.202711	0.789243	0.965825	no	down	GO:0016021(cellular_component:integral component of membrane); GO:0016746(molecular_function:transferase activity, transferring acyl groups)	K19039	ATL7_58_59		ENOG41121N2(L:Replication, recombination and repair)	ENOG41121N2(purine NTP-dependent helicase activity)	sp|Q9LZV8|ATL74_ARATH(RING-H2 finger protein ATL74 OS=Arabidopsis thaliana OX=3702 GN=ATL74 PE=2 SV=1)	PF13639(zf-RING_2:Ring finger domain); PF13923(zf-C3HC4_2:Zinc finger, C3HC4 type (RING finger)); PF17123(zf-RING_11:RING-like zinc finger); PF00097(zf-C3HC4:Zinc finger, C3HC4 type (RING finger)); PF12678(zf-rbx1:RING-H2 zinc finger domain)
TRINITY_DN100575_c0_g1	reverse transcriptase domain, Reverse transcriptase zinc-binding domain protein [Artemisia annua]	0.192287	-2.37867	0.270688	1	no	down	0.651008	-0.619253	0.708231	1	no	down	0.993646	-0.00919638	0.995245	1	no	down	GO:0003964(molecular_function:RNA-directed DNA polymerase activity)				ENOG410Y65V(S:Function unknown)	ENOG410Y65V(Retrotransposon protein)		PF13966(zf-RVT:zinc-binding in reverse transcriptase)
TRINITY_DN100579_c0_g1	beta glucosidase 42 [Artemisia annua]	5.55071	2.47267	0.509963	1	no	up	0.517714	-0.949772	0.815948	1	no	down	0.571414	-0.807393	0.843149	1	no	down	GO:0102483(molecular_function:scopolin beta-glucosidase activity); GO:0005975(biological_process:carbohydrate metabolic process); GO:0030245(biological_process:cellulose catabolic process); GO:0008422(molecular_function:beta-glucosidase activity); GO:0004553(molecular_function:hydrolase activity, hydrolyzing O-glycosyl compounds)	K01188	E3.2.1.21	map00460(Cyanoamino acid metabolism); map00940(Phenylpropanoid biosynthesis); map00500(Starch and sucrose metabolism)	COG2723(G:Carbohydrate transport and metabolism)	COG2723(beta-glucosidase)	sp|Q9FIW4|BGL42_ARATH(Beta-glucosidase 42 OS=Arabidopsis thaliana OX=3702 GN=BGLU42 PE=2 SV=1)	PF00232(Glyco_hydro_1:Glycosyl hydrolase family 1)
TRINITY_DN10057_c0_g1	PREDICTED: nifU-like protein 3, chloroplastic [Daucus carota subsp. sativus]	0.801297	-0.31959	0.154147	0.546736	no	down	0.830528	-0.267899	0.218274	0.763495	no	down	0.581142	-0.783036	0.0305505	0.253857	no	down	GO:0097428(biological_process:protein maturation by iron-sulfur cluster transfer); GO:0051539(molecular_function:4 iron, 4 sulfur cluster binding); GO:0009570(cellular_component:chloroplast stroma); GO:0051536(molecular_function:iron-sulfur cluster binding); GO:0016226(biological_process:iron-sulfur cluster assembly); GO:0005506(molecular_function:iron ion binding)				COG0694(O:Posttranslational modification, protein turnover, chaperones)	COG0694(metallo-sulfur cluster assembly)	sp|Q84RQ7|NIFU3_ARATH(NifU-like protein 3, chloroplastic OS=Arabidopsis thaliana OX=3702 GN=NIFU3 PE=2 SV=1)	PF01106(NifU:NifU-like domain)
TRINITY_DN100580_c0_g1		2.02861	1.02049	0.802517	1	no	up	1	0	1	1	no	no change	21.8491	4.4495	0.254669	1	no	up
TRINITY_DN100585_c0_g1	cytochrome B5-like protein [Artemisia annua]	10.874	3.44281	0.373033	1	no	up	7.06447	2.82058	0.477978	1	no	up	3.97958	1.99262	0.621825	1	no	up	GO:0016021(cellular_component:integral component of membrane); GO:0046872(molecular_function:metal ion binding); GO:0020037(molecular_function:heme binding)	K23490	CYB5		COG5274(C:Energy production and conversion); COG5274(I:Lipid transport and metabolism)	COG5274(cytochrome b5); COG5274(cytochrome b5)	sp|O22704|CYP5F_ARATH(Cytochrome B5-like protein OS=Arabidopsis thaliana OX=3702 GN=CB5LP PE=2 SV=1)
TRINITY_DN100586_c0_g1	hypothetical protein E3N88_29238 [Mikania micrantha]	0.961447	-0.0567213	0.96745	1	no	down	0.7903	-0.339528	0.812885	1	no	down	1.95617	0.968031	0.442959	0.84277	no	up
TRINITY_DN100586_c0_g2		0.722098	-0.469734	0.861276	1	no	down	0.43577	-1.19836	0.634454	1	no	down	0.612373	-0.707518	0.805675	1	no	down
TRINITY_DN100586_c1_g1		0.139315	-2.84357	0.473921	1	no	down	0.134933	-2.88968	0.466784	1	no	down	0.149248	-2.74421	0.489526	1	no	down
TRINITY_DN100587_c0_g1	CLP protease regulatory subunit X [Artemisia annua]	0.664023	-0.590696	0.81222	1	no	down	0.335996	-1.57348	0.608919	1	no	down	0.0998209	-3.32451	0.399966	1	no	down	GO:0008233(molecular_function:peptidase activity); GO:0006457(biological_process:protein folding); GO:0051082(molecular_function:unfolded protein binding); GO:0005524(molecular_function:ATP binding)	K03544	clpX, CLPX		COG1219(O:Posttranslational modification, protein turnover, chaperones)	COG1219(ATP-dependent specificity component of the Clp protease. It directs the protease to specific substrates. Can perform chaperone functions in the absence of ClpP (By similarity))	sp|Q9FK07|CLPX1_ARATH(CLP protease regulatory subunit CLPX1, mitochondrial OS=Arabidopsis thaliana OX=3702 GN=CLPX1 PE=2 SV=1)	PF07724(AAA_2:AAA domain (Cdc48 subfamily))
TRINITY_DN100587_c0_g2	clp protease, ATP-binding subunit ClpX [Artemisia annua]	0.924114	-0.113858	0.883543	0.978567	no	down	0.404841	-1.30457	0.147053	0.663722	no	down	0.694817	-0.525295	0.550551	0.89952	no	down	GO:0008233(molecular_function:peptidase activity); GO:0005739(cellular_component:mitochondrion); GO:0006457(biological_process:protein folding); GO:0051082(molecular_function:unfolded protein binding); GO:0005524(molecular_function:ATP binding)	K03544	clpX, CLPX		COG1219(O:Posttranslational modification, protein turnover, chaperones)	COG1219(ATP-dependent specificity component of the Clp protease. It directs the protease to specific substrates. Can perform chaperone functions in the absence of ClpP (By similarity))	sp|Q9FK07|CLPX1_ARATH(CLP protease regulatory subunit CLPX1, mitochondrial OS=Arabidopsis thaliana OX=3702 GN=CLPX1 PE=2 SV=1)	PF10431(ClpB_D2-small:C-terminal, D2-small domain, of ClpB protein)
TRINITY_DN100587_c0_g3	CLP protease regulatory subunit CLPX1, mitochondrial-like isoform X1 [Helianthus annuus]	0.627002	-0.673457	0.657755	0.914069	no	down	0.44181	-1.1785	0.446468	1	no	down	0.251889	-1.98914	0.292836	0.738528	no	down	GO:0008233(molecular_function:peptidase activity); GO:0006457(biological_process:protein folding); GO:0051082(molecular_function:unfolded protein binding); GO:0005524(molecular_function:ATP binding)	K03544	clpX, CLPX		COG1219(O:Posttranslational modification, protein turnover, chaperones)	COG1219(ATP-dependent specificity component of the Clp protease. It directs the protease to specific substrates. Can perform chaperone functions in the absence of ClpP (By similarity))	sp|Q9FK07|CLPX1_ARATH(CLP protease regulatory subunit CLPX1, mitochondrial OS=Arabidopsis thaliana OX=3702 GN=CLPX1 PE=2 SV=1)	PF07724(AAA_2:AAA domain (Cdc48 subfamily))
TRINITY_DN100588_c0_g1		0.14309	-2.80501	0.469916	1	no	down	0.138543	-2.85159	0.46005	1	no	down	0.586353	-0.770158	0.795921	1	no	down
TRINITY_DN100588_c0_g2	peptidase S41 family protein [Artemisia annua]	9.62204	3.26634	0.176608	1	no	up	5.60849	2.48761	0.442076	1	no	up	5.10168	2.35097	0.552779	1	no	up	GO:0016021(cellular_component:integral component of membrane); GO:0031977(cellular_component:thylakoid lumen); GO:0005739(cellular_component:mitochondrion); GO:0008236(molecular_function:serine-type peptidase activity)	K03797	E3.4.21.102, prc, ctpA		COG0793(M:Cell wall/membrane/envelope biogenesis)	COG0793(protease)	sp|O23614|CTPA2_ARATH(Carboxyl-terminal-processing peptidase 2, chloroplastic OS=Arabidopsis thaliana OX=3702 GN=CTPA2 PE=1 SV=1)
TRINITY_DN100588_c0_g3	peptidase S41 family protein [Artemisia annua]	1	0	1	1	no	no change	1	0	1	1	no	no change	2.16769	1.11616	0.78444	1	no	up	GO:0016021(cellular_component:integral component of membrane); GO:0008236(molecular_function:serine-type peptidase activity)
TRINITY_DN100591_c0_g1		0.398261	-1.32821	0.535532	1	no	down	0.135647	-2.88207	0.261662	1	no	down	0.0769364	-3.70019	0.220967	1	no	down
TRINITY_DN100592_c0_g1	eukaryotic translation initiation factor-like [Helianthus annuus]	0.770885	-0.375413	0.72859	0.937757	no	down	0.390406	-1.35695	0.337186	1	no	down	1.34474	0.427323	0.696975	0.948333	no	up	GO:0016281(cellular_component:eukaryotic translation initiation factor 4F complex); GO:0003743(molecular_function:translation initiation factor activity); GO:0003723(molecular_function:RNA binding); GO:0003729(molecular_function:mRNA binding)	K03260	EIF4G	map03013(RNA transport)	ENOG410XS4P(J:Translation, ribosomal structure and biogenesis)	ENOG410XS4P(Eukaryotic translation initiation factor 4 gamma)	sp|Q93ZT6|IF4G1_ARATH(Eukaryotic translation initiation factor isoform 4G-1 OS=Arabidopsis thaliana OX=3702 GN=EIF(ISO)4G1 PE=1 SV=1)
TRINITY_DN100593_c0_g1		0.0850702	-3.5552	0.337642	1	no	down	0.738052	-0.438206	0.856314	1	no	down	1.23893	0.309098	0.91086	1	no	up
TRINITY_DN100594_c0_g1		1	0	1	1	no	no change	3.73325	1.90043	0.637661	1	no	up	2.16769	1.11616	0.78444	1	no	up
TRINITY_DN100595_c0_g1	Ribosomal protein L30 [Macleaya cordata]	3.98146	1.9933	0.620972	1	no	up	1	0	1	1	no	no change	1	0	1	1	no	no change	GO:0003735(molecular_function:structural constituent of ribosome); GO:0005840(cellular_component:ribosome); GO:0000463(biological_process:maturation of LSU-rRNA from tricistronic rRNA transcript (SSU-rRNA, 5.8S rRNA, LSU-rRNA)); GO:0003723(molecular_function:RNA binding); GO:0022625(cellular_component:cytosolic large ribosomal subunit)						sp|P60040|RL72_ARATH(60S ribosomal protein L7-2 OS=Arabidopsis thaliana OX=3702 GN=RPL7B PE=1 SV=1)
TRINITY_DN100596_c0_g1		1.02438	0.034744	0.976283	0.995872	no	up	0.462736	-1.11174	0.383619	1	no	down	0.500777	-0.997759	0.509459	0.881233	no	down
TRINITY_DN100598_c0_g1	acid phosphatase, class B-like protein [Artemisia annua]	0.200362	-2.31932	0.561891	1	no	down	0.377563	-1.40521	0.725264	1	no	down	0.41902	-1.25491	0.753671	1	no	down	GO:0003993(molecular_function:acid phosphatase activity)				ENOG4111X3R(S:Function unknown)	ENOG4111X3R(Acid phosphatase)	sp|P27061|PPA1_SOLLC(Acid phosphatase 1 OS=Solanum lycopersicum OX=4081 GN=APS1 PE=2 SV=1)	PF03767(Acid_phosphat_B:HAD superfamily, subfamily IIIB (Acid phosphatase))
TRINITY_DN10059_c0_g1	ulp1 protease family, C-terminal catalytic domain-containing protein [Artemisia annua]	0.766094	-0.384408	0.539586	0.86717	no	down	0.576398	-0.794862	0.263247	0.799144	no	down	0.702723	-0.508972	0.528519	0.889566	no	down	GO:0004497(molecular_function:monooxygenase activity); GO:0020037(molecular_function:heme binding); GO:0005634(cellular_component:nucleus); GO:0016705(molecular_function:oxidoreductase activity, acting on paired donors, with incorporation or reduction of molecular oxygen); GO:0008234(molecular_function:cysteine-type peptidase activity); GO:0003964(molecular_function:RNA-directed DNA polymerase ac…
TRINITY_DN10059_c0_g2	BUB1-related (BUB1: budding uninhibited by benzymidazol 1	1.61745	0.693722	0.329953	0.743607	no	up	1.00512	0.00736351	0.992741	0.999944	no	up	0.650986	-0.619301	0.559935	0.902636	no	down	GO:0007094(biological_process:mitotic spindle assembly checkpoint)	K02178	BUB1		ENOG410XUW7(S:Function unknown)	ENOG410XUW7(budding uninhibited by benzimidazoles 1 homolog, beta)	sp|O22806|BUBR1_ARATH(Mitotic spindle checkpoint protein BUBR1 OS=Arabidopsis thaliana OX=3702 GN=BUBR1 PE=1 SV=2)	PF08311(Mad3_BUB1_I:Mad3/BUB1 homology region 1); PF17014(Mad3_BUB1_I_2:Putative Mad3/BUB1 like region 1 protein)
TRINITY_DN10059_c3_g1	hypothetical protein CTI12_AA589420 [Artemisia annua]	3.98146	1.9933	0.620972	1	no	up	3.46098	1.79118	0.657905	1	no	up	5.73982	2.52101	0.528465	1	no	up	GO:0008233(molecular_function:peptidase activity); GO:0008234(molecular_function:cysteine-type peptidase activity)
TRINITY_DN1005_c0_g1	gnk2-like domain-containing protein [Artemisia annua]	0.309575	-1.69164	4.17858e-07	5.19944e-05	yes	down	0.47304	-1.07996	2.58097e-07	9.03299e-05	yes	down	0.654031	-0.612569	0.255446	0.699874	no	down	GO:0016021(cellular_component:integral component of membrane); GO:0030246(molecular_function:carbohydrate binding); GO:0005524(molecular_function:ATP binding); GO:0004672(molecular_function:protein kinase activity)				COG0515(T:Signal transduction mechanisms)	COG0515(Serine Threonine protein kinase)	sp|Q9CAL3|CRK2_ARATH(Cysteine-rich receptor-like protein kinase 2 OS=Arabidopsis thaliana OX=3702 GN=CRK2 PE=1 SV=1)	PF00069(Pkinase:Protein kinase domain); PF07714(PK_Tyr_Ser-Thr:Protein tyrosine and serine/threonine kinase); PF01657(Stress-antifung:Salt stress response/antifungal); PF03494(Beta-APP:Beta-amyloid peptide (beta-APP))
TRINITY_DN100603_c0_g1		0.543756	-0.878968	0.82752	1	no	down	0.526639	-0.925114	0.818621	1	no	down	0.299031	-1.74163	0.665966	1	no	down
TRINITY_DN100603_c1_g1		1	0	1	1	no	no change	1.96398	0.973782	0.811381	1	no	up	9.93656	3.31275	0.402907	1	no	up
TRINITY_DN100603_c1_g2		1	0	1	1	no	no change	1	0	1	1	no	no change	1	0	1	1	no	no change
TRINITY_DN100605_c0_g1	Leucine-rich repeat-containing protein [Artemisia annua]	2.78067	1.47543	0.712136	1	no	up	4.83536	2.27362	0.498755	1	no	up	0.571414	-0.807393	0.843149	1	no	down	GO:0016021(cellular_component:integral component of membrane); GO:0007165(biological_process:signal transduction); GO:0043531(molecular_function:ADP binding); GO:0004672(molecular_function:protein kinase activity)							PF12799(LRR_4:Leucine Rich repeats (2 copies)); PF13855(LRR_8:Leucine rich repeat)
TRINITY_DN100605_c0_g2	NB-ARC domains-containing protein [Artemisia annua]	1.00496	0.00714113	0.9968	1	no	up	1.55826	0.639932	0.670448	1	no	up	2.05771	1.04104	0.479307	1	no	up	GO:0016021(cellular_component:integral component of membrane); GO:0007165(biological_process:signal transduction); GO:0043531(molecular_function:ADP binding); GO:0004672(molecular_function:protein kinase activity)				COG4886(S:Function unknown)	COG4886(leucine Rich Repeat)	sp|Q40392|TMVRN_NICGU(TMV resistance protein N OS=Nicotiana glutinosa OX=35889 GN=N PE=1 SV=1)	PF12799(LRR_4:Leucine Rich repeats (2 copies)); PF13855(LRR_8:Leucine rich repeat)
TRINITY_DN100605_c0_g3	Leucine-rich repeat-containing protein [Artemisia annua]	3.46259	1.79185	0.541147	1	no	up	1.89816	0.924604	0.788116	1	no	up	2.32239	1.21561	0.756551	1	no	up	GO:0007165(biological_process:signal transduction); GO:0043531(molecular_function:ADP binding)				COG4886(S:Function unknown); ENOG410XQGS(S:Function unknown)	COG4886(leucine Rich Repeat); ENOG410XQGS(leucine Rich Repeat)	sp|Q9SZ67|WRK19_ARATH(Probable WRKY transcription factor 19 OS=Arabidopsis thaliana OX=3702 GN=WRKY19 PE=3 SV=1)	PF12799(LRR_4:Leucine Rich repeats (2 copies))
TRINITY_DN100606_c0_g1		0.688572	-0.538321	0.881931	1	no	down	2.46102	1.29925	0.696222	1	no	up	0.199121	-2.32828	0.559758	1	no	down
TRINITY_DN10060_c0_g1		20.0948	4.32875	8.86524e-08	1.42733e-05	yes	up	5.34254	2.41753	0.0533673	0.440722	no	up	11.3212	3.50095	1	1	no	up
TRINITY_DN100612_c0_g2	protein kinase domain, Nitrogen network kinase 1, Phloem protein 2-like protein [Artemisia annua]	0.279817	-1.83745	0.615188	1	no	down	0.49684	-1.00915	0.738712	1	no	down	0.589395	-0.762692	0.825553	1	no	down	GO:0016301(molecular_function:kinase activity); GO:0005524(molecular_function:ATP binding); GO:0004672(molecular_function:protein kinase activity)	K04733	IRAK4
TRINITY_DN100614_c0_g1	Concanavalin A-like lectin/glucanase, subgroup [Artemisia annua]	0.45057	-1.15018	0.685761	1	no	down	1.95205	0.964991	0.689789	1	no	up	0.0894448	-3.48286	0.365714	1	no	down	GO:0016021(cellular_component:integral component of membrane); GO:0016301(molecular_function:kinase activity); GO:0030247(molecular_function:polysaccharide binding); GO:0015074(biological_process:DNA integration); GO:0003676(molecular_function:nucleic acid binding); GO:0004672(molecular_function:protein kinase activity); GO:0005524(molecular_function:ATP binding)	K04733	IRAK4		COG0515(T:Signal transduction mechanisms)	COG0515(Serine Threonine protein kinase)	sp|P0C5E2|LRL12_ARATH(LEAF RUST 10 DISEASE-RESISTANCE LOCUS RECEPTOR-LIKE PROTEIN KINASE-like 1.2 OS=Arabidopsis thaliana OX=3702 GN=LRK10L-1.2 PE=2 SV=3)	PF13947(GUB_WAK_bind:Wall-associated receptor kinase galacturonan-binding)
TRINITY_DN100616_c0_g1		0.0498766	-4.32549	0.164954	1	no	down	0.515699	-0.955397	0.663992	1	no	down	0.0535735	-4.22234	0.2074	1	no	down
TRINITY_DN100616_c0_g2		2.1027	1.07224	0.503846	0.852308	no	up	0.869004	-0.202566	0.919131	1	no	down	0.927336	-0.108836	0.951386	1	no	down
TRINITY_DN100618_c0_g1		1.98101	0.986237	0.806907	1	no	up	1.00836	0.0120089	0.997652	1	no	up	0.571414	-0.807393	0.843149	1	no	down
TRINITY_DN100619_c0_g1		0.203299	-2.29832	0.218974	1	no	down	0.0716341	-3.80321	0.0822214	1	no	down	0.5602	-0.835987	0.682229	1	no	down
TRINITY_DN10061_c0_g1	quinolinate synthase [Artemisia annua]	1.04593	0.0647801	0.811505	0.963465	no	up	1.08859	0.12246	0.678611	0.958824	no	up	1.28794	0.365063	0.336614	0.774681	no	up	GO:0008987(molecular_function:quinolinate synthetase A activity); GO:0051539(molecular_function:4 iron, 4 sulfur cluster binding); GO:0009435(biological_process:NAD biosynthetic process); GO:0051176(biological_process:positive regulation of sulfur metabolic process); GO:0009060(biological_process:aerobic respiration); GO:0008047(molecular_function:enzyme activator activity); GO:0009507(cellular_c…	K03517	nadA	map00760(Nicotinate and nicotinamide metabolism)	COG2166(S:Function unknown)	COG2166(Fe-S metabolism associated)	sp|Q9FGS4|NADA_ARATH(Quinolinate synthase, chloroplastic OS=Arabidopsis thaliana OX=3702 GN=QS PE=1 SV=1)	PF02445(NadA:Quinolinate synthetase A protein); PF02657(SufE:Fe-S metabolism associated domain)
TRINITY_DN100621_c0_g1	Sec20 [Cynara cardunculus var. scolymus]	1	0	1	1	no	no change	1	0	1	1	no	no change	5.89005	2.55828	0.522144	1	no	up	GO:0005484(molecular_function:SNAP receptor activity); GO:0016021(cellular_component:integral component of membrane); GO:0006890(biological_process:retrograde vesicle-mediated transport, Golgi to ER)
TRINITY_DN100622_c0_g1	VQ-like protein [Artemisia annua]	0.108676	-3.2019	0.261637	1	no	down	0.494407	-1.01623	0.625455	1	no	down	2.46228	1.29999	0.428071	0.835102	no	up	GO:0016021(cellular_component:integral component of membrane)				ENOG410YVV0(S:Function unknown)	ENOG410YVV0(VQ motif-containing protein)	sp|Q9M8L3|VQ11_ARATH(VQ motif-containing protein 11 OS=Arabidopsis thaliana OX=3702 GN=VQ11 PE=1 SV=1)	PF05678(VQ:VQ motif)
TRINITY_DN100625_c0_g1	cation/H+ exchanger 20 [Artemisia annua]	2.91189	1.54196	0.384403	1	no	up	2.3835	1.25308	0.493323	1	no	up	1.73134	0.79189	0.736521	1	no	up	GO:0016021(cellular_component:integral component of membrane); GO:0015299(molecular_function:solute:proton antiporter activity); GO:0005509(molecular_function:calcium ion binding)				COG0475(P:Inorganic ion transport and metabolism)	COG0475(Sodium hydrogen exchanger)	sp|Q9M353|CHX20_ARATH(Cation/H(+) antiporter 20 OS=Arabidopsis thaliana OX=3702 GN=CHX20 PE=2 SV=1)	PF00999(Na_H_Exchanger:Sodium/hydrogen exchanger family)
TRINITY_DN100626_c0_g1		1.25076	0.3228	0.872739	1	no	up	1.14607	0.196693	0.906763	1	no	up	0.285649	-1.80768	0.502914	1	no	down
TRINITY_DN100627_c0_g1		0.122074	-3.03418	0.292613	1	no	down	1.02129	0.0303901	0.988477	1	no	up	0.595316	-0.748272	0.78275	1	no	down
TRINITY_DN100628_c0_g1	nucleic acid-binding, OB-fold protein [Artemisia annua]	1	0	1	1	no	no change	1	0	1	1	no	no change	1	0	1	1	no	no change	GO:0046983(molecular_function:protein dimerization activity); GO:0008171(molecular_function:O-methyltransferase activity); GO:0016021(cellular_component:integral component of membrane); GO:0032259(biological_process:methylation); GO:0004386(molecular_function:helicase activity)	K07466	RFA1, RPA1, rpa	map03430(Mismatch repair); map03440(Homologous recombination); map03420(Nucleotide excision repair); map03030(DNA replication)	COG1599(L:Replication, recombination and repair); ENOG410ZDUH(S:Function unknown)	COG1599(DNA replication); ENOG410ZDUH(-)	sp|Q10Q08|RFA1B_ORYSJ(Replication protein A 70 kDa DNA-binding subunit B OS=Oryza sativa subsp. japonica OX=39947 GN=RPA1B PE=1 SV=1)	PF16900(REPA_OB_2:Replication protein A OB domain)
TRINITY_DN100628_c0_g2	DNA helicase [Artemisia annua]	1.29962	0.378085	0.844541	0.970963	no	up	0.990491	-0.0137845	0.993125	1	no	down	2.77573	1.47287	0.508319	0.880611	no	up	GO:0006310(biological_process:DNA recombination); GO:0000723(biological_process:telomere maintenance); GO:0006281(biological_process:DNA repair); GO:0016021(cellular_component:integral component of membrane); GO:0003678(molecular_function:DNA helicase activity); GO:0005524(molecular_function:ATP binding)				COG0507(L:Replication, recombination and repair)	COG0507(exodeoxyribonuclease v alpha)	sp|Q0P9V4|PIF1_CAMJE(ATP-dependent DNA helicase pif1 OS=Campylobacter jejuni subsp. jejuni serotype O:2 (strain ATCC 700819 / NCTC 11168) OX=192222 GN=pif1 PE=3 SV=1)	PF05970(PIF1:PIF1-like helicase); PF02689(Herpes_Helicase:Helicase)
TRINITY_DN10062_c0_g1	glutaredoxin-like II, Thioredoxin-like fold protein [Artemisia annua]	1.11336	0.154923	0.57989	0.885419	no	up	0.997235	-0.00399445	0.989037	0.999665	no	down	1.01028	0.0147589	0.97356	0.99534	no	up	GO:0045454(biological_process:cell redox homeostasis); GO:0015035(molecular_function:protein disulfide oxidoreductase activity); GO:0005623(cellular_component:cell); GO:0009055(molecular_function:electron carrier activity)	K03676	grxC, GLRX, GLRX2				sp|Q8L8Z8|GRXS2_ARATH(Monothiol glutaredoxin-S2 OS=Arabidopsis thaliana OX=3702 GN=GRXS2 PE=3 SV=1)	PF00462(Glutaredoxin:Glutaredoxin)
TRINITY_DN100631_c0_g1	UDP-glucuronosyl/UDP-glucosyltransferase [Artemisia annua]	0.0939347	-3.4122	0.197553	1	no	down	0.090932	-3.45907	0.194269	1	no	down	0.100758	-3.31103	0.229823	1	no	down	GO:0016758(molecular_function:transferase activity, transferring hexosyl groups); GO:0016740(molecular_function:transferase activity)
TRINITY_DN10063_c0_g1	STAS domain-containing protein [Artemisia annua]	0.888826	-0.170027	0.831255	0.968018	no	down	0.469099	-1.09204	0.185209	0.722136	no	down	0.262397	-1.93018	0.127673	0.517743	no	down	GO:0016021(cellular_component:integral component of membrane); GO:0008271(molecular_function:secondary active sulfate transmembrane transporter activity); GO:0055085(biological_process:transmembrane transport)	K17470	SULTR1		COG0659(P:Inorganic ion transport and metabolism)	COG0659(sulfate transporter)
TRINITY_DN100641_c0_g2	toll/interleukin-1 receptor (TIR	0.299944	-1.73724	0.667455	1	no	down	2.18055	1.12469	0.774871	1	no	up	0.62714	-0.67314	0.867802	1	no	down	GO:0020037(molecular_function:heme binding); GO:0016021(cellular_component:integral component of membrane); GO:0016705(molecular_function:oxidoreductase activity, acting on paired donors, with incorporation or reduction of molecular oxygen); GO:0007165(biological_process:signal transduction); GO:0043531(molecular_function:ADP binding); GO:0005506(molecular_function:iron ion binding)
TRINITY_DN100641_c2_g1	disease resistance protein (TIR-NBS-LRR class	1	0	1	1	no	no change	5.60507	2.48673	0.533405	1	no	up	2.16769	1.11616	0.78444	1	no	up	GO:0020037(molecular_function:heme binding); GO:0016021(cellular_component:integral component of membrane); GO:0016705(molecular_function:oxidoreductase activity, acting on paired donors, with incorporation or reduction of molecular oxygen); GO:0007165(biological_process:signal transduction); GO:0043531(molecular_function:ADP binding); GO:0005506(molecular_function:iron ion binding)
TRINITY_DN100644_c0_g1		1.98345	0.988011	0.570194	1	no	up	0.827747	-0.272739	0.896389	1	no	down	2.70433	1.43527	0.520003	0.88559	no	up
TRINITY_DN100647_c0_g1	glutamate receptor 5 [Artemisia annua]	3.98146	1.9933	0.620972	1	no	up	5.67801	2.50539	0.530227	1	no	up	2.16769	1.11616	0.78444	1	no	up	GO:0016021(cellular_component:integral component of membrane); GO:0015276(molecular_function:ligand-gated ion channel activity); GO:0004930(molecular_function:G-protein coupled receptor activity)	K05387	GRIP		ENOG410Y9VH(S:Function unknown); ENOG410YA27(U:Intracellular trafficking, secretion, and vesicular transport)	ENOG410Y9VH(IQ); ENOG410YA27(Glutamate-gated receptor that probably acts as non- selective cation channel (By similarity))	sp|Q9SDQ4|GLR37_ARATH(Glutamate receptor 3.7 OS=Arabidopsis thaliana OX=3702 GN=GLR3.7 PE=2 SV=2)	PF01094(ANF_receptor:Receptor family ligand binding region)
TRINITY_DN10064_c0_g1	glycosyl transferase family 2 protein [Artemisia annua]	1.0497	0.0699733	0.770138	0.94996	no	up	1.17016	0.2267	0.393772	0.874401	no	up	2.27824	1.18792	0.0539153	0.33789	no	up	GO:0016740(molecular_function:transferase activity); GO:0016021(cellular_component:integral component of membrane)	K20887	CSLC4		COG1215(M:Cell wall/membrane/envelope biogenesis)	COG1215(Glycosyl transferase, family 2)	sp|Q9LJP4|CSLC4_ARATH(Xyloglucan glycosyltransferase 4 OS=Arabidopsis thaliana OX=3702 GN=CSLC4 PE=1 SV=1)	PF13632(Glyco_trans_2_3:Glycosyl transferase family group 2); PF13641(Glyco_tranf_2_3:Glycosyltransferase like family 2); PF13506(Glyco_transf_21:Glycosyl transferase family 21); PF00535(Glycos_transf_2:Glycosyl transferase family 2)
TRINITY_DN10064_c0_g2		1	0	1	1	no	no change	3.73325	1.90043	0.637661	1	no	up	2.16769	1.11616	0.78444	1	no	up
TRINITY_DN100651_c0_g1		2.04418	1.03152	0.798037	1	no	up	4.74671	2.24693	0.447186	1	no	up	0.571414	-0.807393	0.843149	1	no	down
TRINITY_DN100653_c0_g2	hypothetical protein CTI12_AA088670 [Artemisia annua]	2.8761	1.52411	0.702869	1	no	up	1.94061	0.956512	0.81255	1	no	up	10.7708	3.42905	0.30644	1	no	up					ENOG410ZMIW(S:Function unknown)	ENOG410ZMIW(Complex 1 protein (LYR family))		PF05347(Complex1_LYR:Complex 1 protein (LYR family))
TRINITY_DN100653_c0_g3		2.02861	1.02049	0.802517	1	no	up	5.60507	2.48673	0.533405	1	no	up	4.06757	2.02417	0.616071	1	no	up
TRINITY_DN100655_c0_g1	carbon catabolite repressor protein 4 homolog 4 [Helianthus annuus]	0.411829	-1.27988	7.99882e-06	0.000577575	yes	down	0.723281	-0.467372	0.281398	0.809775	no	down	0.279466	-1.83926	0.00137081	0.0397614	yes	down	GO:0004519(molecular_function:endonuclease activity); GO:0004527(molecular_function:exonuclease activity)	K12603	CNOT6, CCR4	map03018(RNA degradation)	COG5239(A:RNA processing and modification)	COG5239(Ccr4-NOT transcription complex, subunit)	sp|A8MS41|CCR4D_ARATH(Carbon catabolite repressor protein 4 homolog 4 OS=Arabidopsis thaliana OX=3702 GN=CCR4-4 PE=1 SV=1)
TRINITY_DN100657_c0_g1	ACT domain-containing protein [Artemisia annua]	1.67217	0.741718	0.0801903	0.398045	no	up	0.874474	-0.193513	0.688893	0.959546	no	down	1.28728	0.364325	0.561529	0.903127	no	up	GO:0008168(molecular_function:methyltransferase activity); GO:0016021(cellular_component:integral component of membrane); GO:0032259(biological_process:methylation); GO:0005524(molecular_function:ATP binding); GO:0004672(molecular_function:protein kinase activity)				COG0515(T:Signal transduction mechanisms)	COG0515(Serine Threonine protein kinase)	sp|F4JTP5|STY46_ARATH(Serine/threonine-protein kinase STY46 OS=Arabidopsis thaliana OX=3702 GN=STY46 PE=1 SV=1)	PF07714(PK_Tyr_Ser-Thr:Protein tyrosine and serine/threonine kinase); PF00069(Pkinase:Protein kinase domain); PF17667(Pkinase_fungal:Fungal protein kinase); PF12330(Haspin_kinase:Haspin like kinase domain)
TRINITY_DN100658_c0_g2		1.04186	0.0591661	0.988216	1	no	up	0.290203	-1.78487	0.6589	1	no	down	0.321988	-1.63492	0.68601	1	no	down
TRINITY_DN100659_c0_g1		1	0	1	1	no	no change	1	0	1	1	no	no change	1	0	1	1	no	no change
TRINITY_DN10065_c0_g1	hypothetical protein CTI12_AA558060 [Artemisia annua]	6.90232	2.78708	0.0606528	0.343661	no	up	9.94403	3.31383	1	1	no	up	0.616697	-0.697366	0.615387	0.92429	no	down
TRINITY_DN10065_c0_g2	hypothetical protein CTI12_AA558060 [Artemisia annua]	2.27912	1.18848	0.0227428	0.195008	no	up	2.18237	1.1259	0.0992563	0.570517	no	up	4.10984	2.03908	0.00335894	0.0704313	no	up
TRINITY_DN10065_c0_g3	hypothetical protein CTI12_AA558060 [Artemisia annua]	1.89457	0.921873	0.170324	0.57261	no	up	3.67305	1.87698	0.0251347	0.310868	no	up	0.783811	-0.351423	0.811102	0.969897	no	down
TRINITY_DN10065_c0_g4	hypothetical protein CTI12_AA558060 [Artemisia annua]	2.20991e-07	-22.1095	1	1	no	down	2.14531e-07	-22.1523	1	1	no	down	2.3632e-07	-22.0128	1	1	no	down
TRINITY_DN10065_c0_g5	hypothetical protein CTI12_AA558060 [Artemisia annua]	1.84252	0.881683	0.656203	1	no	up	0.290002	-1.78586	0.544511	1	no	down	6.29596	2.65443	0.123204	0.509838	no	up
TRINITY_DN100662_c0_g1	hypothetical protein CTI12_AA058540 [Artemisia annua]	5.9813	2.58046	0.363878	1	no	up	24.7746	4.63079	0.0359541	1	no	up	10.8408	3.43839	0.223685	1	no	up
TRINITY_DN100666_c0_g1		0.493291	-1.01949	0.705362	1	no	down	0.133848	-2.90133	0.331585	1	no	down	0.530334	-0.915026	0.708455	1	no	down
TRINITY_DN100668_c0_g1		3.23386	1.69326	0.0844068	0.408291	no	up	3.05022	1.60891	0.108009	0.591937	no	up	2.54288	1.34647	0.262098	0.707233	no	up
TRINITY_DN10066_c0_g1		16.0141	4.00127	0.305043	1	no	up	191.648	7.58231	0.0524335	0.437045	no	up	7.64333	2.9342	0.460586	1	no	up
TRINITY_DN10066_c0_g2		15.3641	3.94149	0.055863	1	no	up	1.51633	0.600585	0.867802	1	no	up	0.299031	-1.74163	0.665966	1	no	down
TRINITY_DN10066_c0_g3		2.02861	1.02049	0.802517	1	no	up	1	0	1	1	no	no change	88.9354	6.47469	0.0202518	0.202843	no	up
TRINITY_DN10066_c0_g4		13.8663	3.79351	0.285246	1	no	up	43.6412	5.44762	0.0701502	1	no	up	1	0	1	1	no	no change
TRINITY_DN10066_c0_g6		1	0	1	1	no	no change	1	0	1	1	no	no change	2.16769	1.11616	0.78444	1	no	up
TRINITY_DN10066_c0_g7		3.73639	1.90164	0.637783	1	no	up	15.1721	3.92335	0.319205	1	no	up	1	0	1	1	no	no change
TRINITY_DN100671_c0_g1	oxysterol-binding protein, PH domain-like protein [Artemisia annua]	2.52433	1.3359	0.552015	1	no	up	3.0283	1.59851	0.502982	1	no	up	1.97793	0.983995	0.718294	1	no	up	GO:0032934(molecular_function:sterol binding); GO:0043231(cellular_component:intracellular membrane-bounded organelle); GO:0005829(cellular_component:cytosol); GO:0016020(cellular_component:membrane); GO:0008289(molecular_function:lipid binding); GO:0015248(molecular_function:sterol transporter activity)	K20456	OSBP		ENOG410XP9E(A:RNA processing and modification)	ENOG410XP9E(Ccr4-NOT transcription complex, subunit)	sp|Q940Y1|ORP2A_ARATH(Oxysterol-binding protein-related protein 2A OS=Arabidopsis thaliana OX=3702 GN=ORP2A PE=2 SV=1)	PF15413(PH_11:Pleckstrin homology domain); PF00169(PH:PH domain)
TRINITY_DN100675_c0_g2		0.192496	-2.3771	0.551833	1	no	down	0.958457	-0.0612141	0.985892	1	no	down	15.1732	3.92346	0.0165112	0.180894	no	up
TRINITY_DN100675_c1_g1		1	0	1	1	no	no change	20.6275	4.3665	0.24097	1	no	up	1	0	1	1	no	no change
TRINITY_DN10067_c0_g1	disease resistance protein (TIR-NBS-LRR class	0.817035	-0.291531	0.712879	0.932918	no	down	1.70322	0.768266	0.313259	0.832371	no	up	1.38308	0.467881	0.546499	0.898146	no	up	GO:0007165(biological_process:signal transduction); GO:0043531(molecular_function:ADP binding)							PF12799(LRR_4:Leucine Rich repeats (2 copies))
TRINITY_DN10067_c0_g2	toll/interleukin-1 receptor (TIR	0.291431	-1.77877	0.659698	1	no	down	1.56702	0.648021	0.859644	1	no	up	0.310988	-1.68507	0.676567	1	no	down	GO:0016021(cellular_component:integral component of membrane); GO:0004842(molecular_function:ubiquitin-protein transferase activity); GO:0007165(biological_process:signal transduction); GO:0043531(molecular_function:ADP binding); GO:0003723(molecular_function:RNA binding)							PF12799(LRR_4:Leucine Rich repeats (2 copies))
TRINITY_DN10067_c1_g1		0.763967	-0.388418	0.69124	0.925175	no	down	1.07781	0.108107	0.90338	0.992154	no	up	1.33256	0.414202	0.651975	0.935765	no	up								PF13855(LRR_8:Leucine rich repeat); PF12799(LRR_4:Leucine Rich repeats (2 copies))
TRINITY_DN10067_c3_g1	disease resistance protein (TIR-NBS-LRR class	1.74602	0.804068	0.541281	0.867973	no	up	1.52965	0.613202	0.602485	0.94448	no	up	0.876157	-0.190739	0.899432	0.984623	no	down	GO:0007165(biological_process:signal transduction); GO:0043531(molecular_function:ADP binding)							PF12799(LRR_4:Leucine Rich repeats (2 copies)); PF13855(LRR_8:Leucine rich repeat)
TRINITY_DN10067_c4_g1	toll/interleukin-1 receptor (TIR	0.279177	-1.84075	0.648178	1	no	down	0.270388	-1.8869	0.639979	1	no	down	0.299031	-1.74163	0.665966	1	no	down	GO:0016021(cellular_component:integral component of membrane); GO:0004842(molecular_function:ubiquitin-protein transferase activity); GO:0007165(biological_process:signal transduction); GO:0043531(molecular_function:ADP binding); GO:0003723(molecular_function:RNA binding)							PF12799(LRR_4:Leucine Rich repeats (2 copies)); PF13855(LRR_8:Leucine rich repeat)
TRINITY_DN100685_c0_g1	leucine-rich repeat protein [Artemisia annua]	0.280139	-1.83579	0.22309	1	no	down	1.33862	0.420743	0.786388	0.975028	no	up	1.50656	0.59126	0.619895	0.925175	no	up	GO:0016021(cellular_component:integral component of membrane)				COG4886(S:Function unknown)	COG4886(leucine Rich Repeat)		PF13855(LRR_8:Leucine rich repeat); PF12799(LRR_4:Leucine Rich repeats (2 copies))
TRINITY_DN10068_c0_g1	hypothetical protein CTI12_AA423940 [Artemisia annua]	2.12794	1.08946	0.0215818	0.188685	no	up	1.27387	0.34922	0.545865	0.929333	no	up	0.893883	-0.161842	0.836671	0.974495	no	down	GO:0016021(cellular_component:integral component of membrane)				ENOG410YHT2(S:Function unknown)	ENOG410YHT2(-)
TRINITY_DN10068_c0_g2	hypothetical protein CTI12_AA423940 [Artemisia annua]	0.477652	-1.06597	0.235533	0.657253	no	down	0.29237	-1.77414	0.160844	0.686239	no	down	0.327356	-1.61107	0.199353	0.63243	no	down	GO:0009570(cellular_component:chloroplast stroma); GO:0051536(molecular_function:iron-sulfur cluster binding); GO:0005524(molecular_function:ATP binding); GO:0016226(biological_process:iron-sulfur cluster assembly)				COG0489(D:Cell cycle control, cell division, chromosome partitioning)	COG0489(ATP-binding protein)	sp|Q0JJS8|HF101_ORYSJ(Fe-S cluster assembly factor HCF101, chloroplastic OS=Oryza sativa subsp. japonica OX=39947 GN=HCF101 PE=3 SV=3)
TRINITY_DN10068_c1_g1		0.144982	-2.78605	0.0240436	0.201322	no	down	0.0208302	-5.58518	0.000397058	0.0262465	yes	down	0.293921	-1.7665	0.0766863	0.404609	no	down
TRINITY_DN10068_c1_g2	hypothetical protein CTI12_AA386660 [Artemisia annua]	1.54562	0.628189	0.796158	1	no	up	0.072138	-3.7931	0.292889	1	no	down	8.87782	3.15021	0.142099	0.545569	no	up	GO:0016021(cellular_component:integral component of membrane); GO:0005783(cellular_component:endoplasmic reticulum); GO:0016757(molecular_function:transferase activity, transferring glycosyl groups); GO:0004386(molecular_function:helicase activity)
TRINITY_DN10068_c1_g3		0.155913	-2.68119	0.0765473	0.388354	no	down	0.0912014	-3.4548	0.0328516	1	no	down	0.131006	-2.93229	0.105666	0.474263	no	down
TRINITY_DN10068_c1_g4		0.292493	-1.77352	0.505295	1	no	down	1.26323	0.337122	0.847901	1	no	up	0.168681	-2.56763	0.355955	1	no	down
TRINITY_DN100691_c0_g1	WRKY domain-containing protein [Artemisia annua]	0.55688	-0.844563	0.539267	0.867096	no	down	0.472361	-1.08204	0.469015	0.905324	no	down	1.45642	0.54243	0.692677	0.947085	no	up	GO:0003700(molecular_function:transcription factor activity, sequence-specific DNA binding); GO:0043565(molecular_function:sequence-specific DNA binding); GO:0005634(cellular_component:nucleus)				ENOG410YDVM(K:Transcription)	ENOG410YDVM(Transcription factor)	sp|Q9C519|WRKY6_ARATH(WRKY transcription factor 6 OS=Arabidopsis thaliana OX=3702 GN=WRKY6 PE=1 SV=1)	PF03106(WRKY:WRKY DNA -binding domain)
TRINITY_DN100693_c0_g1		1	0	1	1	no	no change	1.96398	0.973782	0.811381	1	no	up	1	0	1	1	no	no change
TRINITY_DN100694_c0_g1		1	0	1	1	no	no change	1.96398	0.973782	0.811381	1	no	up	1	0	1	1	no	no change
TRINITY_DN100695_c0_g1	apoptosis inhibitor 5 [Artemisia annua]	0.626377	-0.674897	0.850814	1	no	down	0.431245	-1.21342	0.751587	1	no	down	0.129331	-2.95086	0.456454	1	no	down	GO:0043067(biological_process:regulation of programmed cell death); GO:0005634(cellular_component:nucleus); GO:0016021(cellular_component:integral component of membrane); GO:0003723(molecular_function:RNA binding); GO:0003729(molecular_function:mRNA binding)				ENOG410XSH0(S:Function unknown)	ENOG410XSH0(fibroblast growth factor binding)		PF05918(API5:Apoptosis inhibitory protein 5 (API5))
TRINITY_DN100695_c0_g2	apoptosis inhibitor 5 [Artemisia annua]	3.6178	1.85511	0.646381	1	no	up	1	0	1	1	no	no change	2.16769	1.11616	0.78444	1	no	up	GO:0043067(biological_process:regulation of programmed cell death); GO:0005634(cellular_component:nucleus); GO:0016021(cellular_component:integral component of membrane); GO:0003723(molecular_function:RNA binding); GO:0003729(molecular_function:mRNA binding)				ENOG410XSH0(S:Function unknown)	ENOG410XSH0(fibroblast growth factor binding)		PF05918(API5:Apoptosis inhibitory protein 5 (API5))
TRINITY_DN100698_c1_g1	Peptidase T2, asparaginase 2 [Cynara cardunculus var. scolymus]	0.139315	-2.84357	0.473921	1	no	down	0.134933	-2.88968	0.466784	1	no	down	0.533672	-0.905974	0.817638	1	no	down	GO:0005737(cellular_component:cytoplasm); GO:0016021(cellular_component:integral component of membrane); GO:0051604(biological_process:protein maturation); GO:0004298(molecular_function:threonine-type endopeptidase activity)	K08657	TASP1		COG1446(E:Amino acid transport and metabolism)	COG1446(asparaginase)	sp|O65268|TASP1_ARATH(Putative threonine aspartase OS=Arabidopsis thaliana OX=3702 GN=At4g00590 PE=2 SV=3)	PF01112(Asparaginase_2:Asparaginase)
TRINITY_DN100699_c0_g1	hypothetical protein CTI12_AA186360 [Artemisia annua]	2.02861	1.02049	0.802517	1	no	up	3.73325	1.90043	0.637661	1	no	up	13.9074	3.79778	0.335737	1	no	up	GO:0016021(cellular_component:integral component of membrane)
TRINITY_DN10069_c0_g1	electron transfer flavoprotein-ubiquinone oxidoreductase, mitochondrial [Helianthus annuus]	0.890841	-0.16676	0.516758	0.858225	no	down	0.891297	-0.166022	0.5481	0.9301	no	down	1.00124	0.00178922	0.996463	0.99936	no	up	GO:0004174(molecular_function:electron-transferring-flavoprotein dehydrogenase activity); GO:0051539(molecular_function:4 iron, 4 sulfur cluster binding); GO:0022904(biological_process:respiratory electron transport chain); GO:0006552(biological_process:leucine catabolic process); GO:0005739(cellular_component:mitochondrion); GO:0031305(cellular_component:integral component of mitochondrial inner…	K00311	ETFDH		COG0644(K:Transcription)	COG0644(Transcription factor)	sp|O22854|ETFQO_ARATH(Electron transfer flavoprotein-ubiquinone oxidoreductase, mitochondrial OS=Arabidopsis thaliana OX=3702 GN=ETFQO PE=2 SV=1)	PF05187(ETF_QO:Electron transfer flavoprotein-ubiquinone oxidoreductase, 4Fe-4S); PF13450(NAD_binding_8:NAD(P)-binding Rossmann-like domain); PF01266(DAO:FAD dependent oxidoreductase); PF01946(Thi4:Thi4 family); PF07992(Pyr_redox_2:Pyridine nucleotide-disulphide oxidoreductase); PF00890(FAD_binding_2:FAD binding domain); PF13454(NAD_binding_9:FAD-NAD(P)-binding); PF03486(HI0933_like:HI0933-like p…
TRINITY_DN10069_c1_g1	importin-5 [Artemisia annua]	0.546747	-0.871056	0.202477	0.617306	no	down	0.365003	-1.45402	0.103211	0.579949	no	down	0.451658	-1.1467	0.163012	0.581028	no	down	GO:0003700(molecular_function:transcription factor activity, sequence-specific DNA binding); GO:0006606(biological_process:protein import into nucleus)				ENOG4111FX9(K:Transcription)	ENOG4111FX9(Transcription factor)
TRINITY_DN10069_c1_g2		0.584204	-0.775455	0.847914	1	no	down	4.75882	2.2506	0.361477	1	no	up	0.321988	-1.63492	0.68601	1	no	down
TRINITY_DN10069_c1_g3		0.50001	-0.999973	0.770607	1	no	down	1.04368	0.0616835	0.984198	1	no	up	0.589395	-0.762692	0.825553	1	no	down
TRINITY_DN1006_c1_g1	splicing factor U2af large subunit B [Artemisia annua]	0.891796	-0.165214	0.799568	0.959437	no	down	1.13233	0.179291	0.770111	0.973194	no	up	3.78652	1.92087	0.0289361	0.246764	no	up	GO:0008380(biological_process:RNA splicing); GO:0016787(molecular_function:hydrolase activity); GO:0005634(cellular_component:nucleus); GO:0003723(molecular_function:RNA binding); GO:0006397(biological_process:mRNA processing)	K12837	U2AF2	map03040(Spliceosome)	ENOG410XP92(S:Function unknown)	ENOG410XP92(splicing factor (U2AF))	sp|Q9ZR40|U2A2B_NICPL(Splicing factor U2af large subunit B OS=Nicotiana plumbaginifolia OX=4092 GN=U2AF65B PE=2 SV=1)	PF00076(RRM_1:RNA recognition motif. (a.k.a. RRM, RBD, or RNP domain)); PF16842(RRM_occluded:Occluded RNA-recognition motif); PF16367(RRM_7:RNA recognition motif)
TRINITY_DN1006_c1_g2	splicing factor U2af large subunit B [Artemisia annua]	0.822649	-0.281651	0.170593	0.572924	no	down	0.932013	-0.101579	0.621232	0.94693	no	down	0.923363	-0.11503	0.731255	0.955993	no	down	GO:0008380(biological_process:RNA splicing); GO:0016787(molecular_function:hydrolase activity); GO:0005634(cellular_component:nucleus); GO:0003723(molecular_function:RNA binding); GO:0006397(biological_process:mRNA processing)	K12837	U2AF2	map03040(Spliceosome)	ENOG410XP92(S:Function unknown)	ENOG410XP92(splicing factor (U2AF))	sp|Q9ZR40|U2A2B_NICPL(Splicing factor U2af large subunit B OS=Nicotiana plumbaginifolia OX=4092 GN=U2AF65B PE=2 SV=1)	PF00076(RRM_1:RNA recognition motif. (a.k.a. RRM, RBD, or RNP domain)); PF16367(RRM_7:RNA recognition motif); PF16842(RRM_occluded:Occluded RNA-recognition motif)
TRINITY_DN100702_c0_g1		0.113106	-3.14425	0.427061	1	no	down	0.109526	-3.19066	0.420271	1	no	down	0.236178	-2.08205	0.552332	1	no	down
TRINITY_DN100703_c0_g1	S-locus glycoprotein domain-containing protein [Artemisia annua]	0.147502	-2.76119	0.487234	1	no	down	0.527697	-0.922219	0.788664	1	no	down	0.158297	-2.65929	0.503478	1	no	down	GO:0004674(molecular_function:protein serine/threonine kinase activity); GO:0016021(cellular_component:integral component of membrane); GO:0004672(molecular_function:protein kinase activity); GO:0005524(molecular_function:ATP binding); GO:0048544(biological_process:recognition of pollen)				COG0515(T:Signal transduction mechanisms)	COG0515(Serine Threonine protein kinase)	sp|P07761|SLSG6_BRAOL(S-locus-specific glycoprotein S6 OS=Brassica oleracea OX=3712 GN=SLSG PE=2 SV=2)
TRINITY_DN100706_c0_g1		3.85842	1.94801	0.629258	1	no	up	1.96398	0.973782	0.811381	1	no	up	15.1568	3.92189	0.319796	1	no	up
TRINITY_DN100706_c0_g2		1.39162	0.476761	0.881188	1	no	up	0.350649	-1.5119	0.70489	1	no	down	0.199121	-2.32828	0.559758	1	no	down
TRINITY_DN100707_c0_g1	zinc finger, CCHC-type, Retrotransposon gag domain protein [Artemisia annua]	0.884529	-0.177018	0.946153	1	no	down	4.07646	2.02732	0.199221	1	no	up	0.0881803	-3.5034	0.360633	1	no	down	GO:0003964(molecular_function:RNA-directed DNA polymerase activity); GO:0015074(biological_process:DNA integration); GO:0004190(molecular_function:aspartic-type endopeptidase activity); GO:0008270(molecular_function:zinc ion binding); GO:0003676(molecular_function:nucleic acid binding)							PF00098(zf-CCHC:Zinc knuckle); PF03732(Retrotrans_gag:Retrotransposon gag protein)
TRINITY_DN100707_c0_g2	zinc finger, CCHC-type, Retrotransposon gag domain protein [Artemisia annua]	0.0524296	-4.25348	0.16529	1	no	down	1.559	0.640619	0.693352	1	no	up	0.0562342	-4.15241	0.205723	1	no	down	GO:0003964(molecular_function:RNA-directed DNA polymerase activity); GO:0015074(biological_process:DNA integration); GO:0004190(molecular_function:aspartic-type endopeptidase activity); GO:0008270(molecular_function:zinc ion binding); GO:0003676(molecular_function:nucleic acid binding)
TRINITY_DN10070_c0_g1	RNA helicase family protein [Artemisia annua]	1.3034	0.382278	0.10135	0.444919	no	up	1.18617	0.246311	0.29211	0.81696	no	up	1.15546	0.208471	0.55674	0.901764	no	up	GO:0005975(biological_process:carbohydrate metabolic process); GO:0005524(molecular_function:ATP binding); GO:0003724(molecular_function:RNA helicase activity); GO:0003723(molecular_function:RNA binding); GO:0004553(molecular_function:hydrolase activity, hydrolyzing O-glycosyl compounds); GO:0004386(molecular_function:helicase activity); GO:0005681(cellular_component:spliceosomal complex)	K12813	DHX16	map03040(Spliceosome)	COG1643(O:Posttranslational modification, protein turnover, chaperones)	COG1643((Membrane-Associated Ring finger (C3HC4)))	sp|Q8VY00|ESP3_ARATH(Pre-mRNA-splicing factor ATP-dependent RNA helicase DEAH1 OS=Arabidopsis thaliana OX=3702 GN=ESP3 PE=1 SV=1)	PF07717(OB_NTP_bind:Oligonucleotide/oligosaccharide-binding (OB)-fold); PF04408(HA2:Helicase associated domain (HA2)); PF00271(Helicase_C:Helicase conserved C-terminal domain); PF13401(AAA_22:AAA domain); PF13604(AAA_30:AAA domain); PF00270(DEAD:DEAD/DEAH box helicase)
TRINITY_DN100710_c0_g1	myb/SANT-like domain-containing protein [Artemisia annua]	0.742625	-0.429293	0.241679	0.66438	no	down	0.673912	-0.569368	0.0680076	0.491659	no	down	0.846792	-0.23992	0.598133	0.917778	no	down	GO:0006334(biological_process:nucleosome assembly); GO:0042025(cellular_component:host cell nucleus); GO:0000786(cellular_component:nucleosome); GO:0003677(molecular_function:DNA binding)
TRINITY_DN100710_c1_g1	IQ-domain 33 [Artemisia annua]	1.63197	0.706613	0.107262	0.457808	no	up	1.11312	0.154612	0.771354	0.973202	no	up	1.39354	0.478752	0.549251	0.899357	no	up	GO:0046983(molecular_function:protein dimerization activity)				ENOG410YHE5(S:Function unknown)	ENOG410YHE5(IQ)	sp|Q9SF32|IQD1_ARATH(Protein IQ-DOMAIN 1 OS=Arabidopsis thaliana OX=3702 GN=IQD1 PE=1 SV=1)	PF00612(IQ:IQ calmodulin-binding motif)
TRINITY_DN100710_c2_g1	coagulation factor 8, Laccase [Artemisia annua]	0.69965	-0.515294	0.671453	0.918112	no	down	0.914827	-0.12843	0.906787	0.992154	no	down	0.571653	-0.806787	0.495403	0.873727	no	down	GO:0048046(cellular_component:apoplast); GO:0052716(molecular_function:hydroquinone:oxygen oxidoreductase activity); GO:0046274(biological_process:lignin catabolic process); GO:0005507(molecular_function:copper ion binding)						sp|Q9FLB5|LAC12_ARATH(Laccase-12 OS=Arabidopsis thaliana OX=3702 GN=LAC12 PE=2 SV=1)	PF00394(Cu-oxidase:Multicopper oxidase)
TRINITY_DN100710_c2_g2		1	0	1	1	no	no change	1.96398	0.973782	0.811381	1	no	up	2.16769	1.11616	0.78444	1	no	up
TRINITY_DN100715_c0_g1	reverse transcriptase zinc-binding domain-containing protein [Artemisia annua]	2.02861	1.02049	0.802517	1	no	up	1	0	1	1	no	no change	28.1766	4.81643	0.183696	1	no	up	GO:0003964(molecular_function:RNA-directed DNA polymerase activity)
TRINITY_DN100718_c0_g2		1.19918	0.262047	0.914311	1	no	up	0.938361	-0.0917848	0.975167	1	no	down	1.17549	0.233265	0.937442	1	no	up
TRINITY_DN10071_c0_g1	hypothetical protein CTI12_AA004090 [Artemisia annua]	0.582607	-0.779405	0.00484039	0.0750174	no	down	0.640426	-0.642897	0.0291975	0.331483	no	down	0.36998	-1.43448	0.000534844	0.0211954	yes	down	GO:0008289(molecular_function:lipid binding)				ENOG410YQJJ(S:Function unknown)	ENOG410YQJJ(Protein of unknown function (DUF1336))	sp|F4JSE7|EDR2_ARATH(Protein ENHANCED DISEASE RESISTANCE 2 OS=Arabidopsis thaliana OX=3702 GN=EDR2 PE=2 SV=1)	PF07059(DUF1336:Protein of unknown function (DUF1336)); PF01852(START:START domain); PF00169(PH:PH domain)
TRINITY_DN100720_c0_g1		1.20395	0.267777	0.81651	0.964372	no	up	1.04805	0.067708	0.954684	0.996125	no	up	0.584761	-0.77408	0.690002	0.946016	no	down
TRINITY_DN100721_c0_g1		2.32657	1.21821	0.530684	1	no	up	2.45499	1.29572	0.44327	1	no	up	2.99438	1.58226	0.356938	1	no	up
TRINITY_DN100723_c0_g2	oleosin 18.2 kDa [Artemisia annua]	1	0	1	1	no	no change	1	0	1	1	no	no change	30.3456	4.92341	0.165199	1	no	up	GO:0016021(cellular_component:integral component of membrane); GO:0012511(cellular_component:monolayer-surrounded lipid storage body)				ENOG410YRX9(L:Replication, recombination and repair)	ENOG410YRX9(that it carries out the mismatch recognition step. This protein has a weak ATPase activity (By similarity))	sp|P29529|OLEO_HELAN(Oleosin (Fragment) OS=Helianthus annuus OX=4232 PE=2 SV=1)	PF01277(Oleosin:Oleosin)
TRINITY_DN100724_c0_g1	hypothetical protein C1H46_026050 [Malus baccata]	2.21731	1.14881	0.553648	1	no	up	1.4222	0.50812	0.855253	1	no	up	1.09608	0.132353	0.958476	1	no	up	GO:0016021(cellular_component:integral component of membrane); GO:0005802(cellular_component:trans-Golgi network); GO:0009932(biological_process:cell tip growth); GO:0019706(molecular_function:protein-cysteine S-palmitoyltransferase activity); GO:0000035(molecular_function:acyl binding); GO:0005768(cellular_component:endosome)	K20032	ZDHHC13_17, HIP14		COG5273(S:Function unknown)	COG5273(Zinc finger, DHHC-type containing)		PF13857(Ank_5:Ankyrin repeats (many copies)); PF13637(Ank_4:Ankyrin repeats (many copies)); PF00023(Ank:Ankyrin repeat); PF12796(Ank_2:Ankyrin repeats (3 copies)); PF13606(Ank_3:Ankyrin repeat)
TRINITY_DN100726_c0_g1	Thiolase [Artemisia annua]	0.187798	-2.41274	0.545671	1	no	down	0.354267	-1.49709	0.701608	1	no	down	2.5023	1.32325	0.659557	1	no	up	GO:0006635(biological_process:fatty acid beta-oxidation); GO:0003985(molecular_function:acetyl-CoA C-acetyltransferase activity); GO:0016747(molecular_function:transferase activity, transferring acyl groups other than amino-acyl groups); GO:0003988(molecular_function:acetyl-CoA C-acyltransferase activity)	K00626	E2.3.1.9, atoB	map00630(Glyoxylate and dicarboxylate metabolism); map00310(Lysine degradation); map00640(Propanoate metabolism); map00650(Butanoate metabolism); map00620(Pyruvate metabolism); map00900(Terpenoid backbone biosynthesis); map00072(Synthesis and degradation of ketone bodies); map00071(Fatty acid degradation); map00280(Valine, leucine and isoleucine degradation); map00380(Tryptophan metabolism)	COG0183(I:Lipid transport and metabolism)	COG0183(acetyl-coa acetyltransferase)	sp|Q9FIK7|THIC2_ARATH(Probable acetyl-CoA acetyltransferase, cytosolic 2 OS=Arabidopsis thaliana OX=3702 GN=At5g47720 PE=2 SV=1)
TRINITY_DN100729_c0_g1	leucine-rich repeat transmembrane protein kinase family protein [Artemisia annua]	1.39186	0.477019	0.851765	1	no	up	4.33066	2.11459	0.279359	1	no	up	0.399252	-1.32463	0.740196	1	no	down	GO:0016021(cellular_component:integral component of membrane); GO:0030246(molecular_function:carbohydrate binding); GO:0005524(molecular_function:ATP binding); GO:0004672(molecular_function:protein kinase activity)				ENOG4111API(S:Function unknown); COG0515(S:Function unknown)	ENOG4111API(Plant protein of unknown function (DUF868)); COG0515(Plant protein of unknown function (DUF868))		PF08263(LRRNT_2:Leucine rich repeat N-terminal domain)
TRINITY_DN10072_c0_g1	HAT dimerization [Artemisia annua]	0.96351	-0.0536279	0.923315	0.98519	no	down	0.985429	-0.0211768	0.968281	0.997007	no	down	1.71545	0.778585	0.130041	0.52283	no	up	GO:0046983(molecular_function:protein dimerization activity); GO:0016021(cellular_component:integral component of membrane)				ENOG41123YQ(S:Function unknown)	ENOG41123YQ(PWWP domain)
TRINITY_DN100731_c0_g1	ankyrin repeat-containing domain, PGG domain, Gag-polypeptide of LTR copia-type [Artemisia annua]	0.429637	-1.21881	0.19939	0.612895	no	down	0.386045	-1.37316	0.207067	0.750131	no	down	0.502578	-0.99258	0.362615	0.792567	no	down	GO:0016021(cellular_component:integral component of membrane)				ENOG410XPET(T:Signal transduction mechanisms); COG0666(S:Function unknown)	ENOG410XPET(dual-specificity tyrosine-(Y)-phosphorylation regulated kinase); COG0666(Ankyrin Repeat)
TRINITY_DN100732_c0_g1	hypothetical protein CTI12_AA495890 [Artemisia annua]	3.73639	1.90164	0.637783	1	no	up	1	0	1	1	no	no change	1	0	1	1	no	no change					ENOG4111EYK(S:Function unknown)	ENOG4111EYK(Plant protein of unknown function (DUF868))		PF05910(DUF868:Plant protein of unknown function (DUF868))
TRINITY_DN100733_c0_g1	PAZ domain-containing protein [Artemisia annua]	0.53475	-0.903063	0.824849	1	no	down	1.00836	0.0120089	0.997652	1	no	up	1.11295	0.154388	0.969819	1	no	up	GO:0016021(cellular_component:integral component of membrane); GO:0031047(biological_process:gene silencing by RNA); GO:0003676(molecular_function:nucleic acid binding)	K11593	ELF2C, AGO		ENOG410XP07(J:Translation, ribosomal structure and biogenesis)	ENOG410XP07(eukaryotic translation initiation factor 2c)	sp|Q9XGW1|AGO10_ARATH(Protein argonaute 10 OS=Arabidopsis thaliana OX=3702 GN=AGO10 PE=1 SV=1)	PF02171(Piwi:Piwi domain)
TRINITY_DN100733_c2_g1	Argonaute/Dicer protein, PAZ [Artemisia annua]	0.618106	-0.694074	0.796458	1	no	down	1.40323	0.488756	0.863656	1	no	up	5.90914	2.56295	0.303376	0.747799	no	up	GO:0016021(cellular_component:integral component of membrane); GO:0031047(biological_process:gene silencing by RNA); GO:0003676(molecular_function:nucleic acid binding)	K11593	ELF2C, AGO		ENOG410XP07(S:Function unknown)	ENOG410XP07(Ankyrin Repeat)	sp|Q9XGW1|AGO10_ARATH(Protein argonaute 10 OS=Arabidopsis thaliana OX=3702 GN=AGO10 PE=1 SV=1)	PF02171(Piwi:Piwi domain)
TRINITY_DN100735_c0_g1		1.46426	0.550168	0.88085	1	no	up	1.52088	0.604902	0.84869	1	no	up	0.583977	-0.776015	0.847482	1	no	down
TRINITY_DN100736_c0_g1	eukaryotic translation initiation factor 3 subunit F [Amborella trichopoda]	1	0	1	1	no	no change	1	0	1	1	no	no change	1	0	1	1	no	no change	GO:0009744(biological_process:response to sucrose); GO:0005852(cellular_component:eukaryotic translation initiation factor 3 complex); GO:0016282(cellular_component:eukaryotic 43S preinitiation complex); GO:0005829(cellular_component:cytosol); GO:0009793(biological_process:embryo development ending in seed dormancy); GO:0009846(biological_process:pollen germination); GO:0001732(biological_process…	K03249	EIF3F	map03013(RNA transport)	COG1310(L:Replication, recombination and repair)	COG1310(that it carries out the mismatch recognition step. This protein has a weak ATPase activity (By similarity))	sp|B4JGX4|EI3F1_DROGR(Eukaryotic translation initiation factor 3 subunit F-1 OS=Drosophila grimshawi OX=7222 GN=eIF3f1 PE=3 SV=1)	PF13012(MitMem_reg:Maintenance of mitochondrial structure and function); PF01398(JAB:JAB1/Mov34/MPN/PAD-1 ubiquitin protease)
TRINITY_DN100736_c1_g1	RNA-directed DNA polymerase, eukaryota [Artemisia annua]	3.90043	1.96363	0.585575	1	no	up	2.90228	1.53719	0.692956	1	no	up	0.571414	-0.807393	0.843149	1	no	down	GO:0009086(biological_process:methionine biosynthetic process); GO:0004519(molecular_function:endonuclease activity); GO:0004527(molecular_function:exonuclease activity); GO:0008270(molecular_function:zinc ion binding); GO:0003964(molecular_function:RNA-directed DNA polymerase activity); GO:0003871(molecular_function:5-methyltetrahydropteroyltriglutamate-homocysteine S-methyltransferase activity)
TRINITY_DN100736_c1_g2	Endonuclease/exonuclease/phosphatase [Artemisia annua]	1.04154	0.058718	0.988519	1	no	up	1.00836	0.0120089	0.997652	1	no	up	1.11295	0.154388	0.969819	1	no	up	GO:0003964(molecular_function:RNA-directed DNA polymerase activity); GO:0004519(molecular_function:endonuclease activity); GO:0004527(molecular_function:exonuclease activity)				COG1112(L:Replication, recombination and repair); COG1185(J:Translation, ribosomal structure and biogenesis); ENOG410Y65V(S:Function unknown); COG0249(L:Replication, recombination and repair)	COG1112(Helicase); COG1185(Involved in mRNA degradation. Hydrolyzes single-stranded polyribonucleotides processively in the 3'- to 5'-direction (By similarity)); ENOG410Y65V(Retrotransposon protein); COG0249(that it carries out the mismatch recognition step. This protein has a weak ATPase activity (By similarity))		PF13966(zf-RVT:zinc-binding in reverse transcriptase)
TRINITY_DN100737_c0_g1	hypothetical protein CTI12_AA180690 [Artemisia annua]	0.200362	-2.31932	0.561891	1	no	down	0.726629	-0.460709	0.907164	1	no	down	0.769262	-0.378453	0.923812	1	no	down	GO:0004674(molecular_function:protein serine/threonine kinase activity); GO:0015074(biological_process:DNA integration); GO:0004190(molecular_function:aspartic-type endopeptidase activity); GO:0008270(molecular_function:zinc ion binding); GO:0003676(molecular_function:nucleic acid binding); GO:0005524(molecular_function:ATP binding)
TRINITY_DN100737_c1_g1	hypothetical protein CTI12_AA219250 [Artemisia annua]	20.6621	4.36892	0.161711	1	no	up	26.3402	4.7192	0.0985279	1	no	up	11.8676	3.56896	0.278117	1	no	up	GO:0016021(cellular_component:integral component of membrane); GO:0015074(biological_process:DNA integration); GO:0004190(molecular_function:aspartic-type endopeptidase activity); GO:0003723(molecular_function:RNA binding); GO:0003676(molecular_function:nucleic acid binding); GO:0005634(cellular_component:nucleus); GO:0008270(molecular_function:zinc ion binding)							PF00385(Chromo:Chromo (CHRromatin Organisation MOdifier) domain)
TRINITY_DN100738_c0_g1		0.112952	-3.14622	0.258808	1	no	down	0.626914	-0.67366	0.752658	1	no	down	0.67174	-0.574024	0.799014	1	no	down
TRINITY_DN10073_c0_g1	putative ADP-ribosylation factor GTPase-activating protein AGD6 [Artemisia annua]	1.22344	0.290944	0.681373	0.922324	no	up	0.97249	-0.0402444	0.956924	0.996592	no	down	1.05101	0.0717789	0.926294	0.988418	no	up	GO:0046872(molecular_function:metal ion binding); GO:0005096(molecular_function:GTPase activator activity)	K12492	ARFGAP1	map04144(Endocytosis)	COG5347(S:Function unknown)	COG5347(leucine Rich Repeat)	sp|O80925|AGD7_ARATH(ADP-ribosylation factor GTPase-activating protein AGD7 OS=Arabidopsis thaliana OX=3702 GN=AGD7 PE=1 SV=1)	PF01412(ArfGap:Putative GTPase activating protein for Arf)
TRINITY_DN100742_c0_g1	nucleotide-binding alpha-beta plait domain-containing protein [Artemisia annua]	0.807372	-0.308694	0.870009	1	no	down	0.480923	-1.05612	0.599912	1	no	down	1.47908	0.564697	0.726388	1	no	up	GO:0016021(cellular_component:integral component of membrane); GO:0003676(molecular_function:nucleic acid binding)
TRINITY_DN100747_c0_g1	caleosin-related protein [Artemisia annua]	2.2148	1.14717	0.43448	1	no	up	0.55701	-0.844226	0.691474	1	no	down	1.31867	0.399085	0.820786	1	no	up	GO:0016021(cellular_component:integral component of membrane)	K17991	PXG	map00073(Cutin, suberine and wax biosynthesis)	ENOG4111R51(S:Function unknown)	ENOG4111R51(Calcium-binding peroxygenase involved in the degradation of storage lipid in oil bodies. May be involved in the interaction between oil bodies and vacuoles during seed germination and in the oxylipin signaling pathways and plant defense responses. Can catalyze sulfoxidation of thiobenzamide, hydroxylation of aniline)	sp|Q9SQ57|PXG_SESIN(Peroxygenase OS=Sesamum indicum OX=4182 GN=SOP1 PE=1 SV=1)	PF05042(Caleosin:Caleosin related protein)
TRINITY_DN100748_c0_g1	leucine-rich repeat protein [Artemisia annua]	0.683642	-0.548687	0.638755	0.906905	no	down	2.66695	1.41519	0.178583	0.713546	no	up	0.655187	-0.610021	0.572293	0.906956	no	down	GO:0016021(cellular_component:integral component of membrane)						sp|Q6JN47|EIX1_SOLLC(Receptor-like protein EIX1 OS=Solanum lycopersicum OX=4081 GN=EIX1 PE=2 SV=2)	PF08263(LRRNT_2:Leucine rich repeat N-terminal domain); PF12799(LRR_4:Leucine Rich repeats (2 copies)); PF13855(LRR_8:Leucine rich repeat)
TRINITY_DN10074_c0_g2		1.17303	0.230242	0.862241	0.974338	no	up	0.438862	-1.18816	0.443018	0.895297	no	down	0.49235	-1.02225	0.539451	0.893725	no	down
TRINITY_DN10074_c0_g3		4.00037	2.00013	0.577591	1	no	up	7.69175	2.94331	0.332163	1	no	up	3.32335	1.73264	0.66403	1	no	up
TRINITY_DN10074_c0_g4		3.90043	1.96363	0.585575	1	no	up	1.91674	0.938658	0.816055	1	no	up	2.20929	1.14358	0.776579	1	no	up
TRINITY_DN100751_c0_g1		3.6178	1.85511	0.646381	1	no	up	1	0	1	1	no	no change	1	0	1	1	no	no change
TRINITY_DN100752_c0_g1		0.138261	-2.85453	0.0479448	0.302338	no	down	0.918027	-0.123392	0.917074	0.993189	no	down	0.620972	-0.687399	0.590713	0.914669	no	down
TRINITY_DN100754_c0_g1		0.276529	-1.8545	0.60981	1	no	down	0.137447	-2.86305	0.471033	1	no	down	1.15457	0.20735	0.939344	1	no	up
TRINITY_DN100759_c0_g1	R-linalool synthase QH1, chloroplastic-like [Helianthus annuus]	4.33552	2.1162	0.10647	0.455947	no	up	1.40741	0.49304	0.706697	0.961938	no	up	2.35119	1.23339	0.407479	0.823241	no	up	GO:0010333(molecular_function:terpene synthase activity); GO:0000287(molecular_function:magnesium ion binding); GO:0016021(cellular_component:integral component of membrane); GO:0016740(molecular_function:transferase activity); GO:0003723(molecular_function:RNA binding)	K12742;K07385	ispS;TPS-Cin	map00902(Monoterpenoid biosynthesis); map00900(Terpenoid backbone biosynthesis)	ENOG410YF98(O:Posttranslational modification, protein turnover, chaperones)	ENOG410YF98(synthase)	sp|Q9SPN0|LLOS1_ARTAN(R-linalool synthase QH1, chloroplastic (Fragment) OS=Artemisia annua OX=35608 GN=QH1 PE=1 SV=1)	PF01397(Terpene_synth:Terpene synthase, N-terminal domain)
TRINITY_DN10075_c0_g1	rhodanese/Cell cycle control phosphatase superfamily protein [Artemisia annua]	1.03908	0.0553026	0.812546	0.963747	no	up	1.01193	0.0171054	0.947063	0.995554	no	up	0.960891	-0.0575555	0.87683	0.98116	no	down		K18065	CDC25		COG0607(P:Inorganic ion transport and metabolism); ENOG4111VH0(S:Function unknown); ENOG411213Y(S:Function unknown)	COG0607(Rhodanese domain protein); ENOG4111VH0(arsenate reductase activity); ENOG411213Y(Rhodanese-like domain)	sp|Q8GY31|CDC25_ARATH(Dual specificity phosphatase Cdc25 OS=Arabidopsis thaliana OX=3702 GN=CDC25 PE=1 SV=1)	PF00581(Rhodanese:Rhodanese-like domain)
TRINITY_DN100764_c0_g1		5.41592	2.43721	0.542182	1	no	up	6.89489	2.78553	0.483648	1	no	up	13.7509	3.78145	0.310743	1	no	up
TRINITY_DN100765_c0_g1	X8 domain-containing protein [Artemisia annua]	0.844588	-0.24368	0.924678	1	no	down	0.211619	-2.24046	0.506026	1	no	down	0.927107	-0.109192	0.971062	1	no	down
TRINITY_DN100765_c1_g1	X8 domain-containing protein [Artemisia annua]	0.150433	-2.73281	0.491867	1	no	down	3.38645	1.75977	0.391939	1	no	up	0.31464	-1.66823	0.674816	1	no	down
TRINITY_DN10076_c0_g1	hypothetical protein CTI12_AA419540 [Artemisia annua]	1.35003	0.432993	0.033633	0.245835	no	up	1.01392	0.0199428	0.932021	0.994495	no	up	1.30778	0.387118	0.387526	0.81025	no	up	GO:0005773(cellular_component:vacuole); GO:0016021(cellular_component:integral component of membrane); GO:0005507(molecular_function:copper ion binding); GO:0005747(cellular_component:mitochondrial respiratory chain complex I); GO:0005730(cellular_component:nucleolus)
TRINITY_DN10076_c0_g2		0.586987	-0.7686	0.459673	0.832003	no	down	0.693018	-0.529035	0.595352	0.942054	no	down	1.659	0.730311	0.418063	0.829548	no	up
TRINITY_DN10076_c1_g1		0.192496	-2.3771	0.551833	1	no	down	0.186357	-2.42386	0.544037	1	no	down	0.204985	-2.28641	0.56708	1	no	down
TRINITY_DN100770_c0_g1		1	0	1	1	no	no change	7.33096	2.874	0.469406	1	no	up	1	0	1	1	no	no change
TRINITY_DN100772_c0_g1	peptidyl-prolyl cis-trans isomerase CYP71 [Artemisia annua]	3.6178	1.85511	0.646381	1	no	up	15.6607	3.96908	0.253377	1	no	up	12.9856	3.69884	0.348811	1	no	up	GO:0016853(molecular_function:isomerase activity)
TRINITY_DN100774_c0_g1	hypothetical protein LSAT_9X93061 [Lactuca sativa]	1	0	1	1	no	no change	1	0	1	1	no	no change	19.4994	4.28536	0.276046	1	no	up	GO:0004674(molecular_function:protein serine/threonine kinase activity); GO:0005524(molecular_function:ATP binding)				ENOG410XQGS(I:Lipid transport and metabolism); ENOG410XQGS(Q:Secondary metabolites biosynthesis, transport and catabolism)	ENOG410XQGS(Amp-dependent synthetase and ligase); ENOG410XQGS(Amp-dependent synthetase and ligase)	sp|Q9ZVP5|M3K18_ARATH(Mitogen-activated protein kinase kinase kinase 18 OS=Arabidopsis thaliana OX=3702 GN=MAPKKK18 PE=1 SV=1)	PF00069(Pkinase:Protein kinase domain); PF07714(PK_Tyr_Ser-Thr:Protein tyrosine and serine/threonine kinase)
TRINITY_DN100774_c0_g2	mitogen-activated protein kinase kinase kinase 18-like [Helianthus annuus]	1	0	1	1	no	no change	3.46098	1.79118	0.657905	1	no	up	12.4517	3.63828	0.344689	1	no	up	GO:0004674(molecular_function:protein serine/threonine kinase activity); GO:0005524(molecular_function:ATP binding)	K20716	MAPKKK17_18	map04016(MAPK signaling pathway - plant)	ENOG410XQGS(T:Signal transduction mechanisms)	ENOG410XQGS(mitogen-activated protein kinase kinase kinase)	sp|O80888|M3K17_ARATH(Mitogen-activated protein kinase kinase kinase 17 OS=Arabidopsis thaliana OX=3702 GN=MAPKKK17 PE=1 SV=1)	PF00069(Pkinase:Protein kinase domain); PF07714(PK_Tyr_Ser-Thr:Protein tyrosine and serine/threonine kinase); PF17667(Pkinase_fungal:Fungal protein kinase)
TRINITY_DN100777_c0_g1		0.577949	-0.790985	0.586526	1	no	down	0.688031	-0.539455	0.699354	1	no	down	0.532096	-0.910242	0.587826	1	no	down
TRINITY_DN100777_c0_g3		2.02861	1.02049	0.802517	1	no	up	1.96398	0.973782	0.811381	1	no	up	11.6068	3.5369	0.370907	1	no	up
TRINITY_DN100777_c0_g4		1.0047	0.0067656	0.998647	1	no	up	5.49487	2.45809	0.302627	1	no	up	1.66243	0.733289	0.843274	1	no	up
TRINITY_DN100778_c0_g1	wall-associated receptor kinase 5-like [Cynara cardunculus var. scolymus]	1.19817	0.260832	0.852033	0.972166	no	up	0.217778	-2.19907	0.226313	1	no	down	0.313995	-1.67119	0.389639	0.811811	no	down	GO:0016021(cellular_component:integral component of membrane); GO:0016301(molecular_function:kinase activity); GO:0030247(molecular_function:polysaccharide binding); GO:0004674(molecular_function:protein serine/threonine kinase activity); GO:0005509(molecular_function:calcium ion binding); GO:0004672(molecular_function:protein kinase activity); GO:0005524(molecular_function:ATP binding)	K04733	IRAK4		COG0515(T:Signal transduction mechanisms)	COG0515(Serine Threonine protein kinase)	sp|Q39191|WAK1_ARATH(Wall-associated receptor kinase 1 OS=Arabidopsis thaliana OX=3702 GN=WAK1 PE=1 SV=2)
TRINITY_DN100778_c0_g2	wall-associated receptor kinase 5-like [Cynara cardunculus var. scolymus]	0.995751	-0.00614312	0.997665	1	no	down	0.423674	-1.23897	0.58718	1	no	down	1.17079	0.227486	0.92442	1	no	up	GO:0016021(cellular_component:integral component of membrane); GO:0016301(molecular_function:kinase activity); GO:0030247(molecular_function:polysaccharide binding); GO:0004674(molecular_function:protein serine/threonine kinase activity); GO:0005509(molecular_function:calcium ion binding); GO:0004672(molecular_function:protein kinase activity); GO:0005524(molecular_function:ATP binding)	K04733	IRAK4		COG0515(T:Signal transduction mechanisms)	COG0515(Serine Threonine protein kinase)	sp|Q9LMP1|WAK2_ARATH(Wall-associated receptor kinase 2 OS=Arabidopsis thaliana OX=3702 GN=WAK2 PE=1 SV=1)
TRINITY_DN10077_c0_g1	flavin amine oxidase, FAD/NAD(P	4.80216	2.26368	5.35357e-07	6.46933e-05	yes	up	1.52901	0.612595	0.295937	0.819153	no	up	0.847069	-0.239449	0.765949	0.962468	no	down	GO:0006598(biological_process:polyamine catabolic process); GO:0050660(molecular_function:flavin adenine dinucleotide binding); GO:1903602(biological_process:thermospermine catabolic process); GO:0016021(cellular_component:integral component of membrane); GO:0005777(cellular_component:peroxisome); GO:0052894(molecular_function:norspermine:oxygen oxidoreductase activity); GO:0046203(biological_pro…	K17839	PAO4, PAO3, PAO2	map00330(Arginine and proline metabolism); map00410(beta-Alanine metabolism)	ENOG410XQHS(S:Function unknown)	ENOG410XQHS(Polyamine oxidase)	sp|Q9SKX5|PAO2_ARATH(Polyamine oxidase 2 OS=Arabidopsis thaliana OX=3702 GN=PAO2 PE=1 SV=1)	PF01593(Amino_oxidase:Flavin containing amine oxidoreductase)
TRINITY_DN10077_c1_g1	cupredoxin superfamily protein [Artemisia annua]	1.21624	0.282428	0.865542	1	no	up	1.39907	0.48447	0.717652	1	no	up	0.652157	-0.616709	0.775303	1	no	down	GO:0005576(cellular_component:extracellular region); GO:1900367(biological_process:positive regulation of defense response to insect); GO:0005507(molecular_function:copper ion binding); GO:0016491(molecular_function:oxidoreductase activity)				COG2132(Q:Secondary metabolites biosynthesis, transport and catabolism)	COG2132(Multicopper oxidase)	sp|Q40588|ASO_TOBAC(L-ascorbate oxidase OS=Nicotiana tabacum OX=4097 GN=AAO PE=2 SV=1)	PF07732(Cu-oxidase_3:Multicopper oxidase)
TRINITY_DN10077_c1_g2		2.09002	1.06352	0.57229	1	no	up	3.16976	1.66437	0.263035	1	no	up	2.60951	1.38378	0.488417	1	no	up
TRINITY_DN10077_c1_g3	secretory carrier-associated membrane protein 1 [Artemisia annua]	1.77417	0.827144	0.683921	1	no	up	1.16202	0.216631	0.921259	1	no	up	0.0855771	-3.54663	0.352279	1	no	down	GO:0015031(biological_process:protein transport); GO:0030658(cellular_component:transport vesicle membrane); GO:0016021(cellular_component:integral component of membrane); GO:0005886(cellular_component:plasma membrane)	K19995	SCAMP
TRINITY_DN10077_c1_g4	pseudouridine synthase family protein [Artemisia annua]	0.158199	-2.66018	0.186679	1	no	down	2.14845	1.10329	0.389986	0.873527	no	up	0.926738	-0.109766	0.943432	0.990379	no	down	GO:0001522(biological_process:pseudouridine synthesis); GO:0003723(molecular_function:RNA binding); GO:0009982(molecular_function:pseudouridine synthase activity)
TRINITY_DN100780_c0_g2		3.16075	1.66027	0.0879295	0.41605	no	up	3.08251	1.62411	0.0656672	0.484205	no	up	2.71793	1.44251	0.158317	0.572287	no	up
TRINITY_DN100787_c0_g1	3-dehydroquinate synthase protein [Artemisia annua]	0.608057	-0.717721	0.479079	0.842584	no	down	0.268413	-1.89747	0.185067	0.722033	no	down	0.513674	-0.961076	0.405579	0.821886	no	down	GO:0005737(cellular_component:cytoplasm); GO:0009423(biological_process:chorismate biosynthetic process); GO:0009570(cellular_component:chloroplast stroma); GO:0005802(cellular_component:trans-Golgi network); GO:0030266(molecular_function:quinate 3-dehydrogenase (NAD+) activity); GO:0003856(molecular_function:3-dehydroquinate synthase activity); GO:0005768(cellular_component:endosome); GO:0009073…	K01735	aroB	map00400(Phenylalanine, tyrosine and tryptophan biosynthesis)	COG0337(E:Amino acid transport and metabolism)	COG0337(3-dehydroquinate synthase)	sp|U3KRF2|DHQS_ACTCC(3-dehydroquinate synthase, chloroplastic OS=Actinidia chinensis var. chinensis OX=1590841 GN=DHQS PE=1 SV=3)	PF01761(DHQ_synthase:3-dehydroquinate synthase)
TRINITY_DN100789_c0_g1		0.141532	-2.8208	0.477581	1	no	down	0.137061	-2.86711	0.470383	1	no	down	0.150099	-2.73601	0.490865	1	no	down
TRINITY_DN10078_c0_g1	multidrug resistance-associated protein 13 [Artemisia annua]	0.942257	-0.0858072	0.721559	0.935939	no	down	0.939425	-0.0901494	0.731433	0.967522	no	down	3.89974	1.96338	0.00360149	0.0738829	no	up	GO:0042626(molecular_function:ATPase activity, coupled to transmembrane movement of substances); GO:0016021(cellular_component:integral component of membrane); GO:0016887(molecular_function:ATPase activity); GO:0005524(molecular_function:ATP binding)	K05665	ABCC1	map02010(ABC transporters)	COG1132(V:Defense mechanisms)	COG1132((ABC) transporter)	sp|Q9C8H0|AB12C_ARATH(ABC transporter C family member 12 OS=Arabidopsis thaliana OX=3702 GN=ABCC12 PE=2 SV=1)	PF00664(ABC_membrane:ABC transporter transmembrane region); PF00005(ABC_tran:ABC transporter); PF01926(MMR_HSR1:50S ribosome-binding GTPase); PF13555(AAA_29:P-loop containing region of AAA domain)
TRINITY_DN10078_c0_g2		1	0	1	1	no	no change	1	0	1	1	no	no change	14.2626	3.83416	0.298378	1	no	up
TRINITY_DN100790_c0_g1	glycosyl hydrolase family protein [Artemisia annua]	0.625556	-0.67679	0.654334	1	no	down	0.451188	-1.1482	0.468861	1	no	down	0.0602162	-4.05371	0.0974613	1	no	down	GO:0005975(biological_process:carbohydrate metabolic process); GO:0009251(biological_process:glucan catabolic process); GO:0008422(molecular_function:beta-glucosidase activity); GO:0004553(molecular_function:hydrolase activity, hydrolyzing O-glycosyl compounds)	K05349	bglX	map00460(Cyanoamino acid metabolism); map00940(Phenylpropanoid biosynthesis); map00500(Starch and sucrose metabolism)	COG1472(G:Carbohydrate transport and metabolism)	COG1472(hydrolase family 3)		PF00933(Glyco_hydro_3:Glycosyl hydrolase family 3 N terminal domain)
TRINITY_DN100791_c0_g1		1	0	1	1	no	no change	3.73325	1.90043	0.637661	1	no	up	1	0	1	1	no	no change
TRINITY_DN100793_c0_g1		1.70166	0.766944	0.775705	1	no	up	1.9159	0.938019	0.691521	1	no	up	0.737773	-0.438752	0.89055	1	no	down
TRINITY_DN100797_c1_g1		0.0430711	-4.53714	0.182557	1	no	down	0.0416743	-4.5847	0.195544	1	no	down	0.0462797	-4.43348	0.243758	1	no	down		K02140	ATPeFG, ATP5L, ATP20	map00190(Oxidative phosphorylation)	ENOG4111TZ1(Q:Secondary metabolites biosynthesis, transport and catabolism)	ENOG4111TZ1(Cytochrome p450)	sp|O75964|ATP5L_HUMAN(ATP synthase subunit g, mitochondrial OS=Homo sapiens OX=9606 GN=ATP5MG PE=1 SV=3)	PF04718(ATP-synt_G:Mitochondrial ATP synthase g subunit)
TRINITY_DN100799_c0_g1		2.74992	1.45939	0.263092	0.686947	no	up	1.27571	0.351305	0.81839	1	no	up	2.1039	1.07307	0.477825	0.86421	no	up
TRINITY_DN10079_c0_g1		2.02861	1.02049	0.802517	1	no	up	1	0	1	1	no	no change	41.7084	5.38226	0.098591	1	no	up					ENOG410Y4E6(S:Function unknown)	ENOG410Y4E6(-)
TRINITY_DN10079_c0_g2		0.551846	-0.857661	0.831714	1	no	down	0.274375	-1.86578	0.643879	1	no	down	8.06313	3.01134	0.322913	1	no	up					ENOG410Y4E6(S:Function unknown)	ENOG410Y4E6(-)
TRINITY_DN1007_c0_g1		0.904182	-0.145315	0.841068	0.969847	no	down	0.908819	-0.137936	0.8327	0.981371	no	down	1.38718	0.47216	0.594665	0.916481	no	up
TRINITY_DN1007_c0_g2	hypothetical protein CTI12_AA038770 [Artemisia annua]	0.0774816	-3.69	8.53815e-09	1.91034e-06	yes	down	0.598327	-0.740995	0.276107	0.806887	no	down	0.364087	-1.45765	0.0218413	0.210817	no	down	GO:0016021(cellular_component:integral component of membrane)
TRINITY_DN1007_c0_g3	replication protein A 70 kDa DNA-binding subunit B [Artemisia annua]	8.29397	3.05206	0.000689524	0.01906	yes	up	15.2999	3.93545	3.82784e-08	1.78164e-05	yes	up	2.68204	1.42333	0.438142	0.840751	no	up	GO:0003677(molecular_function:DNA binding)	K07466;bvg;ccav	RFA1, RPA1, rpa;;	map03430(Mismatch repair); map03440(Homologous recombination); map03420(Nucleotide excision repair); map03030(DNA replication)	COG1599(L:Replication, recombination and repair)	COG1599(DNA replication)	sp|Q10Q08|RFA1B_ORYSJ(Replication protein A 70 kDa DNA-binding subunit B OS=Oryza sativa subsp. japonica OX=39947 GN=RPA1B PE=1 SV=1)	PF08646(Rep_fac-A_C:Replication factor-A C terminal domain); PF16900(REPA_OB_2:Replication protein A OB domain); PF02721(DUF223:Domain of unknown function DUF223)
TRINITY_DN1007_c0_g4	Aldolase-type TIM barrel [Artemisia annua]	3.57292	1.8371	5.13827e-05	0.0026106	yes	up	1.82274	0.866106	0.0341414	0.355821	no	up	19.5023	4.28557	1	1	no	up	GO:0016843(molecular_function:amine-lyase activity); GO:0016829(molecular_function:lyase activity); GO:0006520(biological_process:cellular amino acid metabolic process); GO:0003824(molecular_function:catalytic activity); GO:0042823(biological_process:pyridoxal phosphate biosynthetic process); GO:0008615(biological_process:pyridoxine biosynthetic process)	K06215	pdxS, pdx1	map00750(Vitamin B6 metabolism)	COG0214(Q:Secondary metabolites biosynthesis, transport and catabolism)	COG0214(Fumarylacetoacetate hydrolase)	sp|Q9ZNR6|PDX12_ARATH(Pyridoxal 5'-phosphate synthase-like subunit PDX1.2 OS=Arabidopsis thaliana OX=3702 GN=PDX12 PE=1 SV=1)	PF01680(SOR_SNZ:SOR/SNZ family); PF05690(ThiG:Thiazole biosynthesis protein ThiG); PF01207(Dus:Dihydrouridine synthase (Dus))
TRINITY_DN1007_c1_g1		1.04154	0.058718	0.988519	1	no	up	3.83894	1.94071	0.625073	1	no	up	1.11295	0.154388	0.969819	1	no	up
TRINITY_DN100803_c0_g1		6.77798	2.76086	0.302106	1	no	up	3.86256	1.94956	0.587561	1	no	up	2.20929	1.14358	0.776579	1	no	up
TRINITY_DN100803_c0_g2	histone deacetylase 5 [Artemisia annua]	1	0	1	1	no	no change	15.089	3.91543	0.255683	1	no	up	10.5595	3.40047	0.390189	1	no	up	GO:0016787(molecular_function:hydrolase activity)	K11407	HDAC6
TRINITY_DN100804_c0_g1		0.279177	-1.84075	0.648178	1	no	down	0.526639	-0.925114	0.818621	1	no	down	2.63861	1.39978	0.67139	1	no	up
TRINITY_DN100805_c0_g1	alpha/Beta hydrolase fold protein [Artemisia annua]	0.416439	-1.26382	0.313032	0.729821	no	down	0.0190301	-5.71557	0.00278493	1	no	down	0.112184	-3.15606	0.0434065	1	no	down	GO:0016787(molecular_function:hydrolase activity); GO:0006629(biological_process:lipid metabolic process)				ENOG410Y5MT(S:Function unknown)	ENOG410Y5MT(senescence-associated gene 101)	sp|Q4F883|SG101_ARATH(Senescence-associated carboxylesterase 101 OS=Arabidopsis thaliana OX=3702 GN=SAG101 PE=1 SV=1)	PF18117(EDS1_EP:Enhanced disease susceptibility 1 protein EP domain)
TRINITY_DN100806_c0_g1	transcription factor [Saccharum hybrid cultivar R570]	1	0	1	1	no	no change	1.96398	0.973782	0.811381	1	no	up	1	0	1	1	no	no change	GO:0016021(cellular_component:integral component of membrane); GO:0042788(cellular_component:polysomal ribosome); GO:0005829(cellular_component:cytosol); GO:0005854(cellular_component:nascent polypeptide-associated complex)	K01527	EGD1, BTF3		ENOG4111JBG(S:Function unknown)	ENOG4111JBG(senescence-associated gene 101)	sp|Q96K17|BT3L4_HUMAN(Transcription factor BTF3 homolog 4 OS=Homo sapiens OX=9606 GN=BTF3L4 PE=1 SV=1)	PF01849(NAC:NAC domain)
TRINITY_DN10080_c0_g1	glycoside hydrolase family 3 C-terminal domain-containing protein [Artemisia annua]	0.0779033	-3.68217	0.162683	1	no	down	0.0387226	-4.69068	0.117469	1	no	down	0.331069	-1.59479	0.543738	1	no	down	GO:0005975(biological_process:carbohydrate metabolic process); GO:0009251(biological_process:glucan catabolic process); GO:0008422(molecular_function:beta-glucosidase activity); GO:0004553(molecular_function:hydrolase activity, hydrolyzing O-glycosyl compounds)	K05349	bglX	map00460(Cyanoamino acid metabolism); map00940(Phenylpropanoid biosynthesis); map00500(Starch and sucrose metabolism)	COG1472(G:Carbohydrate transport and metabolism)	COG1472(hydrolase family 3)	sp|A7LXU3|BGH3B_BACO1(Beta-glucosidase BoGH3B OS=Bacteroides ovatus (strain ATCC 8483 / DSM 1896 / JCM 5824 / NCTC 11153) OX=411476 GN=BACOVA_02659 PE=1 SV=1)	PF00933(Glyco_hydro_3:Glycosyl hydrolase family 3 N terminal domain)
TRINITY_DN10080_c0_g2	uncharacterized protein LOC111899784 [Lactuca sativa]	0.477076	-1.06771	0.406654	1	no	down	1.54659	0.629087	0.637801	0.950379	no	up	0.471991	-1.08317	0.480061	1	no	down	GO:0102483(molecular_function:scopolin beta-glucosidase activity); GO:0005975(biological_process:carbohydrate metabolic process); GO:0009251(biological_process:glucan catabolic process); GO:0008422(molecular_function:beta-glucosidase activity); GO:0004553(molecular_function:hydrolase activity, hydrolyzing O-glycosyl compounds)	K05349	bglX	map00460(Cyanoamino acid metabolism); map00940(Phenylpropanoid biosynthesis); map00500(Starch and sucrose metabolism)	COG1472(G:Carbohydrate transport and metabolism)	COG1472(hydrolase family 3)		PF00933(Glyco_hydro_3:Glycosyl hydrolase family 3 N terminal domain)
TRINITY_DN10080_c0_g4	uncharacterized protein LOC110919688 [Helianthus annuus]	12.8792	3.68698	0.245084	1	no	up	23.7664	4.57085	0.067174	1	no	up	73.1519	6.19282	0.0111432	0.14552	no	up		K15255	PIF1					PF02689(Herpes_Helicase:Helicase)
TRINITY_DN100811_c0_g1		0.0854227	-3.54924	0.0543441	1	no	down	0.394628	-1.34144	0.444531	1	no	down	0.292954	-1.77125	0.270041	1	no	down
TRINITY_DN100814_c0_g1	hypothetical protein E3N88_30491 [Mikania micrantha]	0.560871	-0.834259	0.428821	0.814298	no	down	0.71945	-0.475034	0.63333	0.949575	no	down	1.19592	0.258115	0.807297	0.969301	no	up	GO:0005506(molecular_function:iron ion binding); GO:0016705(molecular_function:oxidoreductase activity, acting on paired donors, with incorporation or reduction of molecular oxygen); GO:0016021(cellular_component:integral component of membrane); GO:0004497(molecular_function:monooxygenase activity); GO:0020037(molecular_function:heme binding)				COG2124(Q:Secondary metabolites biosynthesis, transport and catabolism)	COG2124(Cytochrome p450)	sp|O64636|C76C1_ARATH(Cytochrome P450 76C1 OS=Arabidopsis thaliana OX=3702 GN=CYP76C1 PE=2 SV=1)	PF00067(p450:Cytochrome P450)
TRINITY_DN100815_c0_g1		0.0876816	-3.51158	0.125909	1	no	down	0.845455	-0.242201	0.884123	1	no	down	0.09392	-3.41242	0.142197	1	no	down
TRINITY_DN100816_c0_g1		1	0	1	1	no	no change	5.67801	2.50539	0.530227	1	no	up	1	0	1	1	no	no change
TRINITY_DN100818_c0_g1	voltage-dependent anion channel [Artemisia annua]	0.459882	-1.12066	0.763979	1	no	down	0.226928	-2.1397	0.589176	1	no	down	1.40153	0.487	0.842899	1	no	up	GO:0016021(cellular_component:integral component of membrane); GO:0008308(molecular_function:voltage-gated anion channel activity); GO:0006873(biological_process:cellular ion homeostasis); GO:0005623(cellular_component:cell)				ENOG4111I0D(I:Lipid transport and metabolism); ENOG4111I0D(Q:Secondary metabolites biosynthesis, transport and catabolism)	ENOG4111I0D(Amp-dependent synthetase and ligase); ENOG4111I0D(Amp-dependent synthetase and ligase)	sp|Q9FLV9|SLAH3_ARATH(S-type anion channel SLAH3 OS=Arabidopsis thaliana OX=3702 GN=SLAH3 PE=1 SV=1)	PF03595(SLAC1:Voltage-dependent anion channel)
TRINITY_DN10081_c0_g1	hypothetical protein CTI12_AA289840 [Artemisia annua]	1.15085	0.202704	0.684599	0.922699	no	up	0.75772	-0.400263	0.481769	0.910795	no	down	1.08426	0.116714	0.83961	0.974946	no	up					ENOG41117ZZ(S:Function unknown)	ENOG41117ZZ(CONTAINS InterPro DOMAIN s Uncharacterised conserved protein UCP031279 (InterPro IPR016972))
TRINITY_DN100821_c0_g1	ABC2-like protein [Artemisia annua]	0.861114	-0.215724	0.886996	1	no	down	0.235973	-2.08331	0.325519	1	no	down	0.357935	-1.48223	0.488615	1	no	down	GO:0016021(cellular_component:integral component of membrane)	K08869	ADCK, ABC1		COG0661(S:Function unknown)	COG0661(Required, probably indirectly, for the hydroxylation of 2-octaprenylphenol to 2-octaprenyl-6-hydroxy-phenol, the fourth step in ubiquinone biosynthesis (By similarity))	sp|O04212|Y2090_ARATH(Putative ABC1 protein At2g40090 OS=Arabidopsis thaliana OX=3702 GN=At2g40090 PE=2 SV=2)
TRINITY_DN100824_c0_g1	AMP-binding, conserved site-containing protein [Artemisia annua]	0.808376	-0.306901	0.895351	1	no	down	1.44668	0.532746	0.801579	1	no	up	1.8043	0.851441	0.641702	1	no	up	GO:0016207(molecular_function:4-coumarate-CoA ligase activity); GO:0003824(molecular_function:catalytic activity); GO:0016021(cellular_component:integral component of membrane); GO:0016874(molecular_function:ligase activity)	K01904;ccav	4CL;	map00130(Ubiquinone and other terpenoid-quinone biosynthesis); map00940(Phenylpropanoid biosynthesis)	COG0318(O:Posttranslational modification, protein turnover, chaperones)	COG0318(Heat shock protein)	sp|Q9M0X9|4CLL7_ARATH(4-coumarate--CoA ligase-like 7 OS=Arabidopsis thaliana OX=3702 GN=4CLL7 PE=1 SV=1)	PF00501(AMP-binding:AMP-binding enzyme)
TRINITY_DN100824_c0_g2	AMP-binding, conserved site-containing protein [Artemisia annua]	0.28333	-1.81944	0.652131	1	no	down	0.274375	-1.86578	0.643879	1	no	down	0.585534	-0.772176	0.84824	1	no	down	GO:0003824(molecular_function:catalytic activity); GO:0016021(cellular_component:integral component of membrane)	K01904;ccav	4CL;	map00130(Ubiquinone and other terpenoid-quinone biosynthesis); map00940(Phenylpropanoid biosynthesis)	COG0318(I:Lipid transport and metabolism); COG0318(Q:Secondary metabolites biosynthesis, transport and catabolism)	COG0318(Amp-dependent synthetase and ligase); COG0318(Amp-dependent synthetase and ligase)	sp|Q0DV32|4CLL1_ORYSJ(4-coumarate--CoA ligase-like 1 OS=Oryza sativa subsp. japonica OX=39947 GN=4CLL1 PE=2 SV=2)
TRINITY_DN100827_c0_g1		1	0	1	1	no	no change	5.60507	2.48673	0.533405	1	no	up	4.06757	2.02417	0.616071	1	no	up
TRINITY_DN10082_c1_g1	uncharacterized protein LOC110926124 [Helianthus annuus]	0.949591	-0.0746217	0.784299	0.954708	no	down	0.788926	-0.342037	0.264102	0.800367	no	down	0.598866	-0.739695	0.113929	0.491937	no	down	GO:0004519(molecular_function:endonuclease activity)				ENOG4111M08(S:Function unknown)	ENOG4111M08(YqaJ-like viral recombinase domain)		PF09588(YqaJ:YqaJ-like viral recombinase domain)
TRINITY_DN10082_c2_g1		1	0	1	1	no	no change	5.60507	2.48673	0.533405	1	no	up	6.13373	2.61676	0.512302	1	no	up
TRINITY_DN100833_c0_g2		1.44999	0.536039	0.796968	1	no	up	0.564442	-0.825102	0.792514	1	no	down	0.419094	-1.25465	0.707396	1	no	down								PF13855(LRR_8:Leucine rich repeat); PF12799(LRR_4:Leucine Rich repeats (2 copies))
TRINITY_DN100833_c0_g3	cGMP-dependent kinase [Artemisia annua]	1.1704	0.227002	0.814649	0.964125	no	up	1.6832	0.751208	0.400473	0.877633	no	up	0.199909	-2.32258	0.11248	1	no	down	GO:0004674(molecular_function:protein serine/threonine kinase activity); GO:0016021(cellular_component:integral component of membrane); GO:0005524(molecular_function:ATP binding); GO:0004672(molecular_function:protein kinase activity)							PF13855(LRR_8:Leucine rich repeat); PF12799(LRR_4:Leucine Rich repeats (2 copies))
TRINITY_DN100835_c0_g1		1	0	1	1	no	no change	1	0	1	1	no	no change	1	0	1	1	no	no change
TRINITY_DN100836_c0_g1	hypothetical protein PHAVU_001G236800g, partial [Phaseolus vulgaris]	0.53475	-0.903063	0.824849	1	no	down	0.517714	-0.949772	0.815948	1	no	down	1.11295	0.154388	0.969819	1	no	up	GO:0016779(molecular_function:nucleotidyltransferase activity); GO:0009058(biological_process:biosynthetic process)	K00966	GMPP	map00520(Amino sugar and nucleotide sugar metabolism); map00051(Fructose and mannose metabolism)			sp|O22287|GMPP1_ARATH(Mannose-1-phosphate guanylyltransferase 1 OS=Arabidopsis thaliana OX=3702 GN=CYT1 PE=1 SV=1)
TRINITY_DN100837_c1_g1	Adenylylsulfate kinase [Artemisia annua]	1.04154	0.058718	0.988519	1	no	up	12.5614	3.65093	0.178106	1	no	up	5.32227	2.41204	0.410478	1	no	up	GO:0000103(biological_process:sulfate assimilation); GO:0004020(molecular_function:adenylylsulfate kinase activity); GO:0070814(biological_process:hydrogen sulfide biosynthetic process); GO:0005524(molecular_function:ATP binding)	K00860	cysC	map00230(Purine metabolism); map00920(Sulfur metabolism)
TRINITY_DN100839_c0_g1		0.811989	-0.300469	0.929446	1	no	down	1.85558	0.89187	0.770859	1	no	up	0.413713	-1.2733	0.745409	1	no	down
TRINITY_DN10083_c0_g1		7.8112	2.96555	0.00401014	0.066037	no	up	2.5821	1.36854	0.277144	0.807335	no	up	7.52445	2.91159	0.00912625	0.129021	no	up
TRINITY_DN10083_c0_g2		1	0	1	1	no	no change	1	0	1	1	no	no change	1	0	1	1	no	no change								PF12383(SARS_3b:Severe acute respiratory syndrome coronavirus 3b protein)
TRINITY_DN100841_c0_g1		9.40094	3.2328	0.360104	1	no	up	1.96398	0.973782	0.811381	1	no	up	11.9596	3.5801	0.360393	1	no	up
TRINITY_DN100842_c0_g1	ran-binding protein 6 [Artemisia annua]	0.127573	-2.97061	0.302419	1	no	down	0.553983	-0.852086	0.71063	1	no	down	0.259195	-1.94789	0.445242	1	no	down	GO:0005840(cellular_component:ribosome); GO:0006606(biological_process:protein import into nucleus); GO:0003735(molecular_function:structural constituent of ribosome); GO:0006355(biological_process:regulation of transcription, DNA-templated); GO:0016740(molecular_function:transferase activity); GO:0008270(molecular_function:zinc ion binding); GO:0006412(biological_process:translation)
TRINITY_DN100846_c0_g1	Leucine-rich repeat-containing protein [Artemisia annua]	0.504344	-0.98752	0.36037	0.766422	no	down	0.482605	-1.05109	0.280479	0.809102	no	down	0.809802	-0.304358	0.751612	0.959683	no	down	GO:0005975(biological_process:carbohydrate metabolic process); GO:0016021(cellular_component:integral component of membrane); GO:0004674(molecular_function:protein serine/threonine kinase activity); GO:0003723(molecular_function:RNA binding); GO:0004553(molecular_function:hydrolase activity, hydrolyzing O-glycosyl compounds); GO:0046872(molecular_function:metal ion binding); GO:0005524(molecular_…				COG4886(S:Function unknown)	COG4886(leucine Rich Repeat)	sp|Q40235|CF9_SOLPI(Receptor-like protein Cf-9 OS=Solanum pimpinellifolium OX=4084 GN=CF-9 PE=1 SV=1)	PF08263(LRRNT_2:Leucine rich repeat N-terminal domain); PF13855(LRR_8:Leucine rich repeat)
TRINITY_DN100848_c1_g1		3.96036	1.98563	0.346795	1	no	up	2.71853	1.44282	0.507436	1	no	up	3.08895	1.62712	0.462691	1	no	up
TRINITY_DN100849_c0_g1	mitogen-activated protein (MAP	2.02861	1.02049	0.802517	1	no	up	9.05322	3.17843	0.42221	1	no	up	1	0	1	1	no	no change	GO:0004674(molecular_function:protein serine/threonine kinase activity); GO:0016021(cellular_component:integral component of membrane); GO:0030246(molecular_function:carbohydrate binding); GO:0005524(molecular_function:ATP binding); GO:0004672(molecular_function:protein kinase activity)	K04733;K01115	IRAK4;PLD1_2	map00565(Ether lipid metabolism); map00564(Glycerophospholipid metabolism); map04144(Endocytosis)
TRINITY_DN10084_c0_g1	E3 ubiquitin-protein ligase XBAT35 [Artemisia annua]	0.632692	-0.660424	0.0263765	0.213006	no	down	0.682486	-0.551129	0.0285973	0.328905	no	down	0.639305	-0.645425	0.12818	0.518669	no	down	GO:0003964(molecular_function:RNA-directed DNA polymerase activity); GO:0004523(molecular_function:RNA-DNA hybrid ribonuclease activity); GO:0003676(molecular_function:nucleic acid binding); GO:0005789(cellular_component:endoplasmic reticulum membrane)				ENOG410Y65V(S:Function unknown); ENOG4111K5V(S:Function unknown)	ENOG410Y65V(Retrotransposon protein); ENOG4111K5V(Reverse transcriptase (RNA-dependent DNA polymerase))	sp|Q7XI08|XB34_ORYSJ(Probable E3 ubiquitin-protein ligase XBOS34 OS=Oryza sativa subsp. japonica OX=39947 GN=XBOS34 PE=2 SV=1)	PF13920(zf-C3HC4_3:Zinc finger, C3HC4 type (RING finger)); PF14447(Prok-RING_4:Prokaryotic RING finger family 4); PF13639(zf-RING_2:Ring finger domain)
TRINITY_DN100850_c0_g1		0.400805	-1.31903	0.645555	1	no	down	0.072894	-3.77806	0.337797	1	no	down	0.0809262	-3.62725	0.357459	1	no	down
TRINITY_DN100850_c0_g3		16.609	4.0539	0.218115	1	no	up	11.348	3.50437	0.365274	1	no	up	10.8145	3.43489	0.385267	1	no	up
TRINITY_DN100851_c0_g1	NADP-dependent malic enzyme [Artemisia annua]	1.47118	0.55697	0.2411	0.66369	no	up	1.95091	0.964145	0.0298625	0.334383	no	up	1.51178	0.596247	0.383574	0.807542	no	up	GO:0004473(molecular_function:malate dehydrogenase (decarboxylating) (NADP+) activity); GO:0051287(molecular_function:NAD binding); GO:0004471(molecular_function:malate dehydrogenase (decarboxylating) (NAD+) activity); GO:0008948(molecular_function:oxaloacetate decarboxylase activity); GO:0046872(molecular_function:metal ion binding); GO:0009507(cellular_component:chloroplast)	K00029	E1.1.1.40, maeB	map00620(Pyruvate metabolism); map00710(Carbon fixation in photosynthetic organisms)	COG0281(C:Energy production and conversion)	COG0281(malic enzyme)	sp|P36444|MAOC_FLAPR(NADP-dependent malic enzyme, chloroplastic OS=Flaveria pringlei OX=4226 GN=MODA PE=2 SV=1)
TRINITY_DN100852_c0_g1		0.333007	-1.58638	0.403602	1	no	down	0.424701	-1.23548	0.494786	1	no	down	0.533842	-0.905515	0.626753	1	no	down
TRINITY_DN100856_c0_g1	methyltransferase-like protein 6 [Artemisia annua]	2.40798	1.26782	0.284303	0.705621	no	up	0.670419	-0.576865	0.69563	1	no	down	0.382749	-1.38553	0.392652	1	no	down	GO:0008168(molecular_function:methyltransferase activity); GO:0005634(cellular_component:nucleus); GO:0032259(biological_process:methylation)	K00599	METTL6		ENOG410YAN4(S:Function unknown); ENOG410XSAE(S:Function unknown)	ENOG410YAN4(Methyltransferase like); ENOG410XSAE(methyltransferase like 6)	sp|Q6AXU8|METL6_RAT(tRNA N(3)-methylcytidine methyltransferase METTL6 OS=Rattus norvegicus OX=10116 GN=Mettl6 PE=2 SV=1)	PF13489(Methyltransf_23:Methyltransferase domain); PF08242(Methyltransf_12:Methyltransferase domain); PF08241(Methyltransf_11:Methyltransferase domain)
TRINITY_DN100856_c0_g2		1	0	1	1	no	no change	1	0	1	1	no	no change	1	0	1	1	no	no change
TRINITY_DN100856_c0_g3	methyltransferase-like protein 6 [Artemisia annua]	0.120427	-3.05377	0.440871	1	no	down	2.97445	1.57262	0.580948	1	no	up	0.129331	-2.95086	0.456454	1	no	down	GO:0008168(molecular_function:methyltransferase activity); GO:0032259(biological_process:methylation)	K00599	METTL6		ENOG410YAN4(S:Function unknown); ENOG410XSAE(S:Function unknown)	ENOG410YAN4(Methyltransferase like); ENOG410XSAE(methyltransferase like 6)	sp|Q6AXU8|METL6_RAT(tRNA N(3)-methylcytidine methyltransferase METTL6 OS=Rattus norvegicus OX=10116 GN=Mettl6 PE=2 SV=1)	PF08242(Methyltransf_12:Methyltransferase domain); PF13649(Methyltransf_25:Methyltransferase domain)
TRINITY_DN100857_c0_g1	glucose/ribitol dehydrogenase [Artemisia annua]	0.40622	-1.29967	0.725746	1	no	down	1.44262	0.528696	0.868523	1	no	up	0.120043	-3.05838	0.439755	1	no	down	GO:0016491(molecular_function:oxidoreductase activity)	K15095	E1.1.1.208	map00902(Monoterpenoid biosynthesis)	COG1028(S:Function unknown)	COG1028(Dehydrogenase reductase)	sp|A4UHT7|SALR_PAPBR(Salutaridine reductase OS=Papaver bracteatum OX=215227 GN=SALR PE=1 SV=1)	PF00106(adh_short:short chain dehydrogenase); PF13561(adh_short_C2:Enoyl-(Acyl carrier protein) reductase)
TRINITY_DN100859_c0_g1		2.0943	1.06647	0.647548	1	no	up	1.02788	0.0396672	0.989438	1	no	up	2.30508	1.20482	0.5969	1	no	up
TRINITY_DN10085_c0_g1	hypothetical protein CTI12_AA406900 [Artemisia annua]	1.33828	0.420384	0.301136	0.720082	no	up	0.862305	-0.21373	0.586836	0.940628	no	down	1.70112	0.766484	0.0893549	0.437791	no	up	GO:0016021(cellular_component:integral component of membrane); GO:0007165(biological_process:signal transduction); GO:0043531(molecular_function:ADP binding)
TRINITY_DN100860_c0_g1		22.3901	4.48479	0.198116	1	no	up	1	0	1	1	no	no change	1	0	1	1	no	no change
TRINITY_DN100862_c0_g1	hypothetical protein CTI12_AA198900 [Artemisia annua]	0.591573	-0.757373	0.552625	0.873024	no	down	0.86318	-0.212266	0.836737	0.981617	no	down	1.32696	0.408129	0.659691	0.936882	no	up					ENOG41123MG(T:Signal transduction mechanisms)	ENOG41123MG(Serine Threonine protein kinase)
TRINITY_DN100865_c0_g1	zinc finger (C2H2 type, AN1-like	2.02861	1.02049	0.802517	1	no	up	5.17827	2.37247	0.553075	1	no	up	7.87395	2.97709	0.453827	1	no	up	GO:0008270(molecular_function:zinc ion binding); GO:0003676(molecular_function:nucleic acid binding)				ENOG4111JCH(S:Function unknown)	ENOG4111JCH(zinc finger)	sp|Q0D5B9|SAP16_ORYSJ(Zinc finger AN1 and C2H2 domain-containing stress-associated protein 16 OS=Oryza sativa subsp. japonica OX=39947 GN=SAP16 PE=2 SV=2)	PF01428(zf-AN1:AN1-like Zinc finger)
TRINITY_DN100866_c0_g1	Thioredoxin [Artemisia annua]	0.569151	-0.813116	0.333687	0.746423	no	down	0.57775	-0.791484	0.380757	0.869697	no	down	1.02363	0.0336968	0.974039	0.995416	no	up	GO:0005737(cellular_component:cytoplasm); GO:0047134(molecular_function:protein-disulfide reductase activity); GO:0005623(cellular_component:cell); GO:0016671(molecular_function:oxidoreductase activity, acting on a sulfur group of donors, disulfide as acceptor); GO:0045454(biological_process:cell redox homeostasis); GO:0015035(molecular_function:protein disulfide oxidoreductase activity); GO:0006…	K03671	trxA
TRINITY_DN100867_c0_g1		0.0280488	-5.15592	0.0483671	1	no	down	0.198537	-2.33252	0.218087	1	no	down	0.0300541	-5.0563	0.0741375	1	no	down
TRINITY_DN100868_c0_g1		0.0405824	-4.623	0.0567398	1	no	down	0.282198	-1.82522	0.270629	1	no	down	0.523779	-0.932971	0.649971	1	no	down
TRINITY_DN100869_c1_g1		2.50465	1.32461	0.688347	1	no	up	0.545342	-0.874766	0.82852	1	no	down	1.70664	0.77116	0.807635	1	no	up
TRINITY_DN10086_c0_g1	Leucine-rich repeat-containing protein [Artemisia annua]	0.318566	-1.65034	1.21412e-05	0.00081266	yes	down	0.578402	-0.789857	0.0155459	0.245777	no	down	0.440946	-1.18132	0.0560426	0.345499	no	down	GO:0005787(cellular_component:signal peptidase complex); GO:0005975(biological_process:carbohydrate metabolic process); GO:0016021(cellular_component:integral component of membrane); GO:0006465(biological_process:signal peptide processing); GO:0004553(molecular_function:hydrolase activity, hydrolyzing O-glycosyl compounds); GO:0008233(molecular_function:peptidase activity); GO:0046872(molecular_f…				COG4886(S:Function unknown)	COG4886(leucine Rich Repeat)	sp|Q5MR23|9DC3_SOLPI(Receptor-like protein 9DC3 OS=Solanum pimpinellifolium OX=4084 GN=9DC3 PE=3 SV=1)	PF13855(LRR_8:Leucine rich repeat); PF12799(LRR_4:Leucine Rich repeats (2 copies))
TRINITY_DN10086_c0_g2	leucine-rich repeat protein [Artemisia annua]	0.937901	-0.0924923	0.962789	1	no	down	0.701413	-0.511663	0.803768	1	no	down	1.04488	0.0633343	0.976584	1	no	up	GO:0016021(cellular_component:integral component of membrane); GO:0046872(molecular_function:metal ion binding); GO:0005975(biological_process:carbohydrate metabolic process); GO:0004553(molecular_function:hydrolase activity, hydrolyzing O-glycosyl compounds)				COG4886(S:Function unknown)	COG4886(leucine Rich Repeat)	sp|Q5MR23|9DC3_SOLPI(Receptor-like protein 9DC3 OS=Solanum pimpinellifolium OX=4084 GN=9DC3 PE=3 SV=1)	PF00560(LRR_1:Leucine Rich Repeat); PF13855(LRR_8:Leucine rich repeat); PF12799(LRR_4:Leucine Rich repeats (2 copies))
TRINITY_DN100871_c0_g2		2.02861	1.02049	0.802517	1	no	up	8.61122	3.10622	0.433146	1	no	up	16.4268	4.03798	0.248414	1	no	up
TRINITY_DN100871_c0_g3		1	0	1	1	no	no change	1	0	1	1	no	no change	2.16769	1.11616	0.78444	1	no	up
TRINITY_DN100871_c0_g4	RNA-directed DNA polymerase, eukaryota, Reverse transcriptase zinc-binding domain protein [Artemisia annua]	1	0	1	1	no	no change	3.77973	1.91828	0.634374	1	no	up	1	0	1	1	no	no change	GO:0030246(molecular_function:carbohydrate binding); GO:0016740(molecular_function:transferase activity); GO:0004672(molecular_function:protein kinase activity); GO:0003964(molecular_function:RNA-directed DNA polymerase activity); GO:0019408(biological_process:dolichol biosynthetic process); GO:1904423(cellular_component:dehydrodolichyl diphosphate synthase complex); GO:0005524(molecular_function…
TRINITY_DN100871_c0_g6	Concanavalin A-like lectin/glucanase superfamily [Artemisia annua]	1.91776	0.939419	0.703128	1	no	up	0.0971356	-3.36386	0.394792	1	no	down	1.18025	0.239098	0.932331	1	no	up	GO:0016021(cellular_component:integral component of membrane); GO:0030246(molecular_function:carbohydrate binding); GO:0003723(molecular_function:RNA binding); GO:0004672(molecular_function:protein kinase activity); GO:0003964(molecular_function:RNA-directed DNA polymerase activity); GO:0005524(molecular_function:ATP binding)				ENOG410YADE(S:Function unknown); ENOG410Y65V(S:Function unknown); ENOG41128X0(K:Transcription)	ENOG410YADE(Reverse transcriptase (RNA-dependent DNA polymerase)); ENOG410Y65V(Retrotransposon protein); ENOG41128X0(calmodulin-binding transcription activator)	sp|P0C2F6|RNHX1_ARATH(Putative ribonuclease H protein At1g65750 OS=Arabidopsis thaliana OX=3702 GN=At1g65750 PE=3 SV=1)
TRINITY_DN100871_c0_g7	Concanavalin A-like lectin/glucanase superfamily [Artemisia annua]	2.8761	1.52411	0.702869	1	no	up	0.517714	-0.949772	0.815948	1	no	down	2.20929	1.14358	0.776579	1	no	up	GO:0003964(molecular_function:RNA-directed DNA polymerase activity); GO:0030246(molecular_function:carbohydrate binding); GO:0005524(molecular_function:ATP binding); GO:0004672(molecular_function:protein kinase activity)							PF13966(zf-RVT:zinc-binding in reverse transcriptase)
TRINITY_DN100872_c0_g2	MUTS-like protein [Artemisia annua]	0.0596992	-4.06614	0.0846346	1	no	down	0.487788	-1.03567	0.517538	1	no	down	0.125551	-2.99365	0.217547	1	no	down	GO:0008094(molecular_function:DNA-dependent ATPase activity); GO:0000400(molecular_function:four-way junction DNA binding); GO:0043570(biological_process:maintenance of DNA repeat elements); GO:0006290(biological_process:pyrimidine dimer repair); GO:0000710(biological_process:meiotic mismatch repair); GO:0036297(biological_process:interstrand cross-link repair); GO:0006298(biological_process:mism…	K08737	MSH6	map03430(Mismatch repair)	COG0249(L:Replication, recombination and repair)	COG0249(that it carries out the mismatch recognition step. This protein has a weak ATPase activity (By similarity))	sp|Q9SMV7|MSH7_ARATH(DNA mismatch repair protein MSH7 OS=Arabidopsis thaliana OX=3702 GN=MSH7 PE=1 SV=1)	PF00488(MutS_V:MutS domain V)
TRINITY_DN100873_c0_g1	protein kinase-like domain, Phloem protein 2-like protein [Artemisia annua]	1.42897	0.514977	0.824293	1	no	up	1.36168	0.445387	0.830126	1	no	up	0.67654	-0.563753	0.834465	1	no	down	GO:0016021(cellular_component:integral component of membrane); GO:0030246(molecular_function:carbohydrate binding); GO:0005524(molecular_function:ATP binding); GO:0004672(molecular_function:protein kinase activity)	K04733	IRAK4		COG0515(T:Signal transduction mechanisms)	COG0515(Serine Threonine protein kinase)	sp|P93050|RKF3_ARATH(Probable LRR receptor-like serine/threonine-protein kinase RKF3 OS=Arabidopsis thaliana OX=3702 GN=RKF3 PE=2 SV=1)	PF00069(Pkinase:Protein kinase domain); PF07714(PK_Tyr_Ser-Thr:Protein tyrosine and serine/threonine kinase)
TRINITY_DN100874_c0_g1		0.852561	-0.230126	0.791768	0.957163	no	down	0.475029	-1.07391	0.239866	0.7806	no	down	1.4356	0.521652	0.526124	0.8887	no	up								PF02389(Cornifin:Cornifin (SPRR) family)
TRINITY_DN100875_c0_g1	matrix metalloproteinase [Artemisia annua]	1.7601	0.815656	0.049844	0.308455	no	up	1.86063	0.89579	0.0362543	0.366013	no	up	1.17448	0.232017	0.762817	0.961523	no	up	GO:0030574(biological_process:collagen catabolic process); GO:0004222(molecular_function:metalloendopeptidase activity); GO:0008270(molecular_function:zinc ion binding); GO:0030198(biological_process:extracellular matrix organization); GO:0031012(cellular_component:extracellular matrix)	K07761	5MMP		ENOG410XQ5D(O:Posttranslational modification, protein turnover, chaperones)	ENOG410XQ5D(matrix metallopeptidase)	sp|Q9ZUJ5|5MMP_ARATH(Metalloendoproteinase 5-MMP OS=Arabidopsis thaliana OX=3702 GN=5MMP PE=1 SV=1)	PF00413(Peptidase_M10:Matrixin)
TRINITY_DN100877_c0_g1		0.832256	-0.2649	0.913705	1	no	down	0.468714	-1.09322	0.713446	1	no	down	0.0998209	-3.32451	0.399966	1	no	down
TRINITY_DN100878_c0_g1	General substrate transporter [Artemisia annua]	1.02352	0.0335371	0.986147	1	no	up	3.34899	1.74373	0.208631	1	no	up	0.90461	-0.144632	0.947089	1	no	down	GO:0022857(molecular_function:transmembrane transporter activity); GO:0016021(cellular_component:integral component of membrane); GO:0008643(biological_process:carbohydrate transport)				ENOG410ZVDQ(G:Carbohydrate transport and metabolism)	ENOG410ZVDQ(SV2 related protein homolog)	sp|Q940M4|OCT7_ARATH(Organic cation/carnitine transporter 7 OS=Arabidopsis thaliana OX=3702 GN=OCT7 PE=2 SV=1)
TRINITY_DN100879_c0_g1		1	0	1	1	no	no change	1	0	1	1	no	no change	2.16769	1.11616	0.78444	1	no	up
TRINITY_DN10087_c0_g1	hypothetical protein CTI12_AA586080 [Artemisia annua]	1.02998	0.0426198	0.864039	0.974977	no	up	1.03973	0.0562055	0.844877	0.98347	no	up	0.929923	-0.104817	0.789987	0.966147	no	down					ENOG410Y9IG(S:Function unknown)	ENOG410Y9IG(C2 domain)		PF00168(C2:C2 domain)
TRINITY_DN10087_c1_g1		1	0	1	1	no	no change	1	0	1	1	no	no change	1	0	1	1	no	no change
TRINITY_DN100881_c0_g1		0.53475	-0.903063	0.824849	1	no	down	0.517714	-0.949772	0.815948	1	no	down	0.571414	-0.807393	0.843149	1	no	down
TRINITY_DN100886_c0_g1	nucleotide-diphospho-sugar transferase [Artemisia annua]	1.07602	0.105699	0.978928	1	no	up	0.290203	-1.78487	0.6589	1	no	down	3.75172	1.90755	0.603742	1	no	up	GO:0016740(molecular_function:transferase activity); GO:0016021(cellular_component:integral component of membrane)	K13680	CSLA				sp|Q9LZR3|CSLA9_ARATH(Glucomannan 4-beta-mannosyltransferase 9 OS=Arabidopsis thaliana OX=3702 GN=CSLA9 PE=1 SV=1)
TRINITY_DN100887_c0_g1	protein kinase-like domain-containing protein [Artemisia annua]	0.0249506	-5.32478	0.0289608	1	no	down	2.05828	1.04144	0.556295	0.932601	no	up	48.8456	5.61016	1	1	no	up	GO:0005524(molecular_function:ATP binding); GO:0004672(molecular_function:protein kinase activity)	K04733	IRAK4		COG0515(T:Signal transduction mechanisms)	COG0515(Serine Threonine protein kinase)	sp|Q9SF86|PCRK1_ARATH(Serine/threonine-protein kinase PCRK1 OS=Arabidopsis thaliana OX=3702 GN=PCRK1 PE=1 SV=1)	PF00069(Pkinase:Protein kinase domain); PF07714(PK_Tyr_Ser-Thr:Protein tyrosine and serine/threonine kinase)
TRINITY_DN100887_c1_g1		0.183174	-2.44871	0.451407	1	no	down	0.327428	-1.61075	0.562833	1	no	down	0.100746	-3.3112	0.401903	1	no	down
TRINITY_DN100888_c0_g1	zinc finger, PHD-type, conserved site [Artemisia annua]	0.703495	-0.507389	0.182072	0.589912	no	down	1.08874	0.122654	0.741658	0.969595	no	up	0.852858	-0.229622	0.678026	0.943227	no	down	GO:0035556(biological_process:intracellular signal transduction); GO:0016021(cellular_component:integral component of membrane)				ENOG410YXZ3(S:Function unknown)	ENOG410YXZ3(DC1 domain-containing protein)		PF03107(C1_2:C1 domain); PF00130(C1_1:Phorbol esters/diacylglycerol binding domain (C1 domain)); PF17120(Zn_ribbon_17:Zinc-ribbon, C4HC2 type); PF00628(PHD:PHD-finger); PF00569(ZZ:Zinc finger, ZZ type)
TRINITY_DN10088_c0_g1		0.487017	-1.03795	0.334935	0.747121	no	down	4.68398	2.22774	0.112085	0.60143	no	up	0.10449	-3.25857	0.104424	0.471653	no	down
TRINITY_DN10088_c0_g2	Alpha crystallin/Hsp20 domain-containing protein [Artemisia annua]	1.24579	0.317058	0.270193	0.693138	no	up	1.05377	0.0755552	0.80737	0.977295	no	up	1.83293	0.874153	0.0249422	0.226852	no	up	GO:0051259(biological_process:protein oligomerization); GO:0006457(biological_process:protein folding); GO:0042542(biological_process:response to hydrogen peroxide); GO:0051082(molecular_function:unfolded protein binding); GO:0000302(biological_process:response to reactive oxygen species); GO:0009651(biological_process:response to salt stress); GO:0009408(biological_process:response to heat); GO:…	K13993	HSP20	map04141(Protein processing in endoplasmic reticulum)			sp|P27396|HSP11_DAUCA(17.8 kDa class I heat shock protein OS=Daucus carota OX=4039 PE=3 SV=1)	PF00011(HSP20:Hsp20/alpha crystallin family); PF17886(ArsA_HSP20:HSP20-like domain found in ArsA)
TRINITY_DN100890_c0_g1	Kinesin, motor domain-containing protein [Artemisia annua]	1.03555	0.0503956	0.988208	1	no	up	2.25834	1.17526	0.65149	1	no	up	0.399251	-1.32463	0.738058	1	no	down	GO:0008017(molecular_function:microtubule binding); GO:0007018(biological_process:microtubule-based movement); GO:0005524(molecular_function:ATP binding); GO:0016887(molecular_function:ATPase activity); GO:0005871(cellular_component:kinesin complex); GO:0005874(cellular_component:microtubule); GO:0003777(molecular_function:microtubule motor activity)	K10398	KIF11, EG5		COG5059(C:Energy production and conversion)	COG5059(malic enzyme)	sp|Q8VWI7|KN10A_ARATH(Kinesin-like protein KIN-10A OS=Arabidopsis thaliana OX=3702 GN=KIN10A PE=1 SV=1)	PF00225(Kinesin:Kinesin motor domain)
TRINITY_DN100891_c0_g1	8-hydroxygeraniol dehydrogenase-like [Ipomoea triloba]	16.793	4.06979	0.288778	1	no	up	3.59644	1.84657	0.647613	1	no	up	6.22678	2.63849	0.508671	1	no	up	GO:0051287(molecular_function:NAD binding); GO:0008270(molecular_function:zinc ion binding); GO:0055114(biological_process:oxidation-reduction process); GO:0016491(molecular_function:oxidoreductase activity)	K23232	10HGO	map00902(Monoterpenoid biosynthesis)	COG1064(C:Energy production and conversion)	COG1064(Dehydrogenase)	sp|Q38707|MTDH_APIGR(Mannitol dehydrogenase OS=Apium graveolens OX=4045 GN=MTD PE=1 SV=1)
TRINITY_DN100891_c0_g2		1	0	1	1	no	no change	1	0	1	1	no	no change	1	0	1	1	no	no change
TRINITY_DN100893_c0_g1	protein kinase-like domain, Phloem protein 2-like protein [Artemisia annua]	1.21291	0.278473	0.83838	1	no	up	3.40426	1.76734	0.12412	0.625161	no	up	4.09087	2.03241	0.082331	0.420068	no	up	GO:0009506(cellular_component:plasmodesma); GO:0005886(cellular_component:plasma membrane); GO:0046777(biological_process:protein autophosphorylation); GO:0005524(molecular_function:ATP binding); GO:0004672(molecular_function:protein kinase activity)				COG0515(T:Signal transduction mechanisms)	COG0515(Serine Threonine protein kinase)	sp|Q9LX66|HERK_ARATH(Receptor-like protein kinase HERK 1 OS=Arabidopsis thaliana OX=3702 GN=HERK1 PE=1 SV=1)	PF07714(PK_Tyr_Ser-Thr:Protein tyrosine and serine/threonine kinase); PF00069(Pkinase:Protein kinase domain)
TRINITY_DN100896_c0_g1	Armadillo-like helical [Artemisia annua]	0.536066	-0.899516	0.136685	0.515632	no	down	0.618597	-0.692927	0.214893	0.760217	no	down	0.332986	-1.58647	0.02946	0.248496	no	down	GO:0004842(molecular_function:ubiquitin-protein transferase activity)				ENOG410YB5U(S:Function unknown)	ENOG410YB5U(zinc finger)	sp|Q9LT79|PUB25_ARATH(U-box domain-containing protein 25 OS=Arabidopsis thaliana OX=3702 GN=PUB25 PE=2 SV=1)
TRINITY_DN100898_c0_g1	GSK3/SHAGGY-like protein kinase 1 [Artemisia annua]	0.925548	-0.11162	0.576814	0.884237	no	down	0.979786	-0.029462	0.891591	0.99055	no	down	0.908251	-0.138836	0.685457	0.945304	no	down	GO:0009733(biological_process:response to auxin); GO:0005737(cellular_component:cytoplasm); GO:0009825(biological_process:multidimensional cell growth); GO:0009742(biological_process:brassinosteroid mediated signaling pathway); GO:0009729(biological_process:detection of brassinosteroid stimulus); GO:0048765(biological_process:root hair cell differentiation); GO:0046827(biological_process:positive…	K14502	BIN2	map04075(Plant hormone signal transduction)	COG0515(O:Posttranslational modification, protein turnover, chaperones)	COG0515(matrix metallopeptidase)	sp|Q39010|KSG6_ARATH(Shaggy-related protein kinase zeta OS=Arabidopsis thaliana OX=3702 GN=ASK6 PE=1 SV=2)	PF00069(Pkinase:Protein kinase domain); PF07714(PK_Tyr_Ser-Thr:Protein tyrosine and serine/threonine kinase); PF14531(Kinase-like:Kinase-like); PF01636(APH:Phosphotransferase enzyme family)
TRINITY_DN10089_c0_g1	Actin-binding FH2 [Artemisia annua]	0.788025	-0.343686	0.262381	0.686268	no	down	1.06597	0.092162	0.737269	0.969073	no	up	1.50517	0.589927	0.228	0.665858	no	up	GO:0008270(molecular_function:zinc ion binding); GO:0003676(molecular_function:nucleic acid binding)				ENOG4110UCC(S:Function unknown)	ENOG4110UCC(-)		PF04937(DUF659:Protein of unknown function (DUF 659))
TRINITY_DN1008_c0_g1	putative FAD/NAD(P	0.606434	-0.721577	0.0947098	0.43048	no	down	0.493046	-1.0202	0.0136151	0.227776	no	down	5.24291	2.39037	0.00709214	0.111614	no	up	GO:0016021(cellular_component:integral component of membrane); GO:0071949(molecular_function:FAD binding)				COG0654(C:Energy production and conversion); COG0654(H:Coenzyme transport and metabolism)	COG0654(oxidoreductase activity, acting on paired donors, with incorporation or reduction of molecular oxygen, NAD(P)H as one donor, and incorporation of one atom of oxygen); COG0654(oxidoreductase activity, acting on paired donors, with incorporation or reduction of molecular oxygen, NAD(P)H as one donor, and incorporation of one atom of oxygen)	sp|O81816|MO2_ARATH(Monooxygenase 2 OS=Arabidopsis thaliana OX=3702 GN=MO2 PE=2 SV=1)	PF01494(FAD_binding_3:FAD binding domain)
TRINITY_DN100901_c0_g2		12.8052	3.67865	0.305134	1	no	up	3.46098	1.79118	0.657905	1	no	up	4.30303	2.10535	0.601361	1	no	up
TRINITY_DN100901_c1_g1		1	0	1	1	no	no change	1	0	1	1	no	no change	1	0	1	1	no	no change
TRINITY_DN100906_c0_g1		2.02861	1.02049	0.802517	1	no	up	1.96398	0.973782	0.811381	1	no	up	3.83562	1.93946	0.631565	1	no	up
TRINITY_DN100909_c0_g1		0.396037	-1.33629	0.568261	1	no	down	0.798599	-0.324457	0.851221	1	no	down	0.968707	-0.0458676	0.981882	1	no	down								PF13855(LRR_8:Leucine rich repeat); PF12799(LRR_4:Leucine Rich repeats (2 copies))
TRINITY_DN10090_c1_g1		0.993652	-0.00918684	0.989658	0.998099	no	down	0.645421	-0.631688	0.374543	0.867386	no	down	1.81973	0.863722	0.28999	0.736018	no	up
TRINITY_DN10090_c1_g2		2.15823	1.10985	0.574063	1	no	up	1.03214	0.0456352	0.983795	1	no	up	2.69725	1.43149	0.457386	1	no	up
TRINITY_DN10090_c2_g1		1.04154	0.058718	0.988519	1	no	up	1.00836	0.0120089	0.997652	1	no	up	4.00549	2.00198	0.58059	1	no	up
TRINITY_DN10090_c8_g1		14.8649	3.89384	0.261379	1	no	up	1	0	1	1	no	no change	3.97958	1.99262	0.621825	1	no	up
TRINITY_DN100914_c0_g1		1.33842	0.420536	0.786395	1	no	up	0.790331	-0.339471	0.870667	1	no	down	1.30071	0.379304	0.816558	1	no	up
TRINITY_DN100916_c0_g1	putative F-box associated interaction domain-containing protein [Helianthus annuus]	0.200362	-2.31932	0.561891	1	no	down	0.193849	-2.36699	0.553873	1	no	down	1.92028	0.941313	0.802345	1	no	up
TRINITY_DN100918_c0_g1	hypothetical protein CTI12_AA120680 [Artemisia annua]	1	0	1	1	no	no change	1	0	1	1	no	no change	1	0	1	1	no	no change	GO:0009733(biological_process:response to auxin); GO:0010150(biological_process:leaf senescence); GO:0009744(biological_process:response to sucrose); GO:0043248(biological_process:proteasome assembly); GO:0009735(biological_process:response to cytokinin); GO:0009555(biological_process:pollen development); GO:0048767(biological_process:root hair elongation); GO:0043161(biological_process:proteasom…	K03029	PSMD4, RPN10	map03050(Proteasome)	COG5148(O:Posttranslational modification, protein turnover, chaperones)	COG5148(26S proteasome nonATPase regulatory subunit)	sp|O82143|PSMDA_ORYSJ(26S proteasome non-ATPase regulatory subunit 4 homolog OS=Oryza sativa subsp. japonica OX=39947 GN=RPN10 PE=1 SV=1)	PF13519(VWA_2:von Willebrand factor type A domain)
TRINITY_DN10091_c0_g1	P-loop containing nucleoside triphosphate hydrolases superfamily protein [Artemisia annua]	2.17665	1.12211	0.00771552	0.101799	no	up	1.58365	0.66325	0.20511	0.747702	no	up	0.900918	-0.150532	0.840801	0.975092	no	down	GO:0008017(molecular_function:microtubule binding); GO:0007018(biological_process:microtubule-based movement); GO:0005524(molecular_function:ATP binding); GO:0005874(cellular_component:microtubule); GO:0016021(cellular_component:integral component of membrane); GO:0003777(molecular_function:microtubule motor activity)	K10398	KIF11, EG5		COG5059(Z:Cytoskeleton)	COG5059(Kinesin family member)	sp|Q9LZU5|KN5D_ARATH(Kinesin-like protein KIN-5D OS=Arabidopsis thaliana OX=3702 GN=KIN5D PE=3 SV=1)	PF00225(Kinesin:Kinesin motor domain); PF16796(Microtub_bd:Microtubule binding)
TRINITY_DN10091_c1_g1		9.73062	3.28253	0.406927	1	no	up	5.62937	2.49297	0.532341	1	no	up	30.3456	4.92341	0.165199	1	no	up
TRINITY_DN100920_c0_g1		1	0	1	1	no	no change	1	0	1	1	no	no change	3.97958	1.99262	0.621825	1	no	up
TRINITY_DN100920_c0_g3		1	0	1	1	no	no change	1	0	1	1	no	no change	2.16769	1.11616	0.78444	1	no	up
TRINITY_DN100921_c0_g1	arginine--tRNA ligase, cytoplasmic [Artemisia annua]	1.48123	0.566794	0.70032	1	no	up	1.34604	0.428716	0.7539	1	no	up	1.37435	0.458753	0.741033	1	no	up	GO:0006420(biological_process:arginyl-tRNA aminoacylation); GO:0005737(cellular_component:cytoplasm); GO:0004814(molecular_function:arginine-tRNA ligase activity); GO:0005524(molecular_function:ATP binding)	K01887	RARS, argS	map00970(Aminoacyl-tRNA biosynthesis)	COG0018(J:Translation, ribosomal structure and biogenesis)	COG0018(arginyL-tRNA synthetase)	sp|Q9C713|SYRC_ARATH(Arginine--tRNA ligase, cytoplasmic OS=Arabidopsis thaliana OX=3702 GN=At1g66530 PE=1 SV=1)	PF00750(tRNA-synt_1d:tRNA synthetases class I (R))
TRINITY_DN100922_c0_g1	ubiquitin-40S ribosomal protein S27a-2 [Artemisia annua]	0.403973	-1.30767	0.685382	1	no	down	0.218655	-2.19327	0.518519	1	no	down	2.29941	1.20126	0.528411	1	no	up	GO:0005737(cellular_component:cytoplasm); GO:0005794(cellular_component:Golgi apparatus); GO:0031625(molecular_function:ubiquitin protein ligase binding); GO:0005840(cellular_component:ribosome); GO:0031386(molecular_function:protein tag); GO:0005829(cellular_component:cytosol); GO:0019941(biological_process:modification-dependent protein catabolic process); GO:0005634(cellular_component:nucleus)…	K02977	RP-S27Ae, RPS27A	map03010(Ribosome)	COG1998(J:Translation, ribosomal structure and biogenesis); COG5272(J:Translation, ribosomal structure and biogenesis)	COG1998(30S ribosomal protein S27Ae); COG5272(30S ribosomal protein S27Ae)	sp|P59271|R27AA_ARATH(Ubiquitin-40S ribosomal protein S27a-1 OS=Arabidopsis thaliana OX=3702 GN=RPS27AA PE=2 SV=2)	PF00240(ubiquitin:Ubiquitin family); PF01599(Ribosomal_S27:Ribosomal protein S27a); PF11976(Rad60-SLD:Ubiquitin-2 like Rad60 SUMO-like); PF14560(Ubiquitin_2:Ubiquitin-like domain); PF13881(Rad60-SLD_2:Ubiquitin-2 like Rad60 SUMO-like); PF18396(TBK1_ULD:TANK binding kinase 1 ubiquitin-like domain)
TRINITY_DN100922_c1_g1	Os06g0681400, partial [Oryza sativa Japonica Group]	3.45714	1.78958	0.243426	1	no	up	2.51948	1.33313	0.405156	1	no	up	2.45284	1.29446	0.431277	1	no	up	GO:0005737(cellular_component:cytoplasm); GO:0031625(molecular_function:ubiquitin protein ligase binding); GO:0016021(cellular_component:integral component of membrane); GO:0005840(cellular_component:ribosome); GO:0005634(cellular_component:nucleus); GO:0019941(biological_process:modification-dependent protein catabolic process); GO:0003735(molecular_function:structural constituent of ribosome); …	K08770;K02977	UBC;RP-S27Ae, RPS27A	map03010(Ribosome)	COG5272(O:Posttranslational modification, protein turnover, chaperones); COG1552(J:Translation, ribosomal structure and biogenesis)	COG5272(ubiquitin); COG1552(Ribosomal protein)	sp|P59271|R27AA_ARATH(Ubiquitin-40S ribosomal protein S27a-1 OS=Arabidopsis thaliana OX=3702 GN=RPS27AA PE=2 SV=2)	PF00240(ubiquitin:Ubiquitin family); PF11976(Rad60-SLD:Ubiquitin-2 like Rad60 SUMO-like); PF14560(Ubiquitin_2:Ubiquitin-like domain)
TRINITY_DN100925_c0_g1	amino acid transporter AVT1I-like [Lactuca sativa]	0.45331	-1.14143	0.317667	0.733588	no	down	0.469701	-1.09019	0.316742	0.833931	no	down	0.400041	-1.32178	0.281399	0.727626	no	down	GO:0033897(molecular_function:ribonuclease T2 activity); GO:0016021(cellular_component:integral component of membrane); GO:0003723(molecular_function:RNA binding)	K15015	SLC32A, VGAT		COG0814(S:Function unknown)	COG0814(leucine Rich Repeat)	sp|F4IUW3|AVT1C_ARATH(Amino acid transporter AVT1C OS=Arabidopsis thaliana OX=3702 GN=AVT1C PE=1 SV=1)	PF01490(Aa_trans:Transmembrane amino acid transporter protein)
TRINITY_DN10092_c0_g1		0.584204	-0.775455	0.847914	1	no	down	0.290203	-1.78487	0.6589	1	no	down	2.50067	1.32232	0.736587	1	no	up
TRINITY_DN100930_c0_g1	dihydrolipoamide acetyltransferase, long form protein [Artemisia annua]	7.73827	2.95201	0.25683	1	no	up	4.64911	2.21695	0.513811	1	no	up	23.5371	4.55686	0.068694	1	no	up	GO:0045254(cellular_component:pyruvate dehydrogenase complex); GO:0005737(cellular_component:cytoplasm); GO:0006090(biological_process:pyruvate metabolic process); GO:0005739(cellular_component:mitochondrion); GO:0031405(molecular_function:lipoic acid binding); GO:0016407(molecular_function:acetyltransferase activity); GO:0016746(molecular_function:transferase activity, transferring acyl groups);…	K00627	DLAT, aceF, pdhC	map00020(Citrate cycle (TCA cycle)); map00010(Glycolysis / Gluconeogenesis); map00620(Pyruvate metabolism)	COG0508(C:Energy production and conversion)	COG0508(Dehydrogenase)
TRINITY_DN100934_c0_g1	NB-ARC domains-containing protein [Artemisia annua]	0.971621	-0.0415345	0.963946	0.993302	no	down	1.45039	0.536441	0.553728	0.931746	no	up	0.62344	-0.681677	0.52746	0.889138	no	down	GO:0016021(cellular_component:integral component of membrane); GO:0043531(molecular_function:ADP binding)
TRINITY_DN100937_c0_g1	Armadillo-type fold [Artemisia annua]	9.20715	3.20275	0.418765	1	no	up	1	0	1	1	no	no change	1	0	1	1	no	no change	GO:0007064(biological_process:mitotic sister chromatid cohesion); GO:0016620(molecular_function:oxidoreductase activity, acting on the aldehyde or oxo group of donors, NAD or NADP as acceptor)
TRINITY_DN100937_c0_g2	Armadillo-type fold [Artemisia annua]	2.98019	1.57541	0.380337	1	no	up	1.21335	0.279001	0.909956	1	no	up	3.98369	1.99411	0.268474	1	no	up	GO:0007064(biological_process:mitotic sister chromatid cohesion)
TRINITY_DN100938_c0_g1	probable beta-D-xylosidase 7 [Cynara cardunculus var. scolymus]	3.59667	1.84666	0.0266899	0.214713	no	up	1.36728	0.451305	0.636334	0.950192	no	up	2.62794	1.39393	0.149917	0.559275	no	up	GO:0005975(biological_process:carbohydrate metabolic process); GO:0004553(molecular_function:hydrolase activity, hydrolyzing O-glycosyl compounds)				COG1472(O:Posttranslational modification, protein turnover, chaperones)	COG1472(Ubox domain-containing protein)	sp|Q9SGZ5|BXL7_ARATH(Probable beta-D-xylosidase 7 OS=Arabidopsis thaliana OX=3702 GN=BXL7 PE=2 SV=2)	PF01915(Glyco_hydro_3_C:Glycosyl hydrolase family 3 C-terminal domain); PF00933(Glyco_hydro_3:Glycosyl hydrolase family 3 N terminal domain)
TRINITY_DN100938_c0_g2	coatomer subunit zeta-2 [Artemisia annua]	7.46701	2.90053	0.465418	1	no	up	1	0	1	1	no	no change	1	0	1	1	no	no change	GO:0006890(biological_process:retrograde vesicle-mediated transport, Golgi to ER); GO:0005975(biological_process:carbohydrate metabolic process); GO:0000139(cellular_component:Golgi membrane); GO:0003676(molecular_function:nucleic acid binding); GO:0004553(molecular_function:hydrolase activity, hydrolyzing O-glycosyl compounds); GO:0015031(biological_process:protein transport); GO:0030126(cellula…	K15920	XYL4	map00520(Amino sugar and nucleotide sugar metabolism)			sp|Q9SGZ5|BXL7_ARATH(Probable beta-D-xylosidase 7 OS=Arabidopsis thaliana OX=3702 GN=BXL7 PE=2 SV=2)
TRINITY_DN100939_c0_g1	DNA replication licensing factor MCM2 [Artemisia annua]	5.47774	2.45358	0.539368	1	no	up	13.0936	3.71079	0.346746	1	no	up	1	0	1	1	no	no change	GO:1905775(biological_process:negative regulation of DNA helicase activity); GO:0006418(biological_process:tRNA aminoacylation for protein translation); GO:0042555(cellular_component:MCM complex); GO:0004816(molecular_function:asparagine-tRNA ligase activity); GO:0005634(cellular_component:nucleus); GO:0006270(biological_process:DNA replication initiation); GO:0006421(biological_process:asparagin…
TRINITY_DN10093_c0_g2	cyclin-like, Cyclin PHO80-like protein [Artemisia annua]	0.763377	-0.389532	0.0720018	0.375919	no	down	0.747105	-0.420616	0.0904539	0.549195	no	down	0.599532	-0.738092	0.119915	0.503572	no	down	GO:0019901(molecular_function:protein kinase binding); GO:0000079(biological_process:regulation of cyclin-dependent protein serine/threonine kinase activity)				ENOG4111TTK(O:Posttranslational modification, protein turnover, chaperones)	ENOG4111TTK((Membrane-Associated Ring finger (C3HC4)))	sp|Q9LJ45|CCU11_ARATH(Cyclin-U1-1 OS=Arabidopsis thaliana OX=3702 GN=CYCU1-1 PE=1 SV=1)	PF08613(Cyclin:Cyclin); PF00134(Cyclin_N:Cyclin, N-terminal domain)
TRINITY_DN100941_c0_g1		2.89783	1.53497	0.623324	1	no	up	0.180032	-2.47368	0.535488	1	no	down	2.12361	1.08652	0.723178	1	no	up
TRINITY_DN100943_c0_g1		2.92926	1.55054	0.228858	0.649375	no	up	1.48284	0.568359	0.714619	1	no	up	0.493175	-1.01983	0.617804	1	no	down
TRINITY_DN100944_c0_g1	hypothetical protein E3N88_06852 [Mikania micrantha]	0.514641	-0.958362	0.183041	0.590951	no	down	0.526015	-0.926824	0.192394	0.73067	no	down	0.665476	-0.587542	0.487564	0.869108	no	down	GO:0015074(biological_process:DNA integration); GO:0008270(molecular_function:zinc ion binding); GO:0003676(molecular_function:nucleic acid binding)						sp|Q93W57|HSDA_SESIN(11-beta-hydroxysteroid dehydrogenase A OS=Sesamum indicum OX=4182 GN=SOP2 PE=1 SV=1)	PF17921(Integrase_H2C2:Integrase zinc binding domain)
TRINITY_DN100944_c0_g3		0.299944	-1.73724	0.667455	1	no	down	0.290203	-1.78487	0.6589	1	no	down	1.10969	0.150158	0.970113	1	no	up
TRINITY_DN100944_c0_g4		0.53475	-0.903063	0.824849	1	no	down	0.517714	-0.949772	0.815948	1	no	down	6.94575	2.79613	0.373281	1	no	up
TRINITY_DN100945_c0_g1	uvrD-like Helicase, ATP-binding domain, P-loop containing nucleoside triphosphate hydrolase [Artemisia annua]	0.840388	-0.250872	0.872794	1	no	down	0.494172	-1.01691	0.541618	1	no	down	4.84793	2.27737	0.155793	0.56867	no	up	GO:0016787(molecular_function:hydrolase activity); GO:0005524(molecular_function:ATP binding); GO:0004386(molecular_function:helicase activity)				COG1112(L:Replication, recombination and repair)	COG1112(Helicase)
TRINITY_DN100947_c0_g1		4.05933	2.02124	0.289458	0.710185	no	up	7.27299	2.86255	0.0304534	0.336901	no	up	2.82482	1.49816	0.450809	1	no	up
TRINITY_DN10094_c0_g1		0.315579	-1.66393	0.195878	0.608475	no	down	3.55506	1.82987	0.098142	0.568139	no	up	0.123936	-3.01233	0.0330828	0.265109	no	down
TRINITY_DN10094_c0_g2		0.534021	-0.905032	0.5071	1	no	down	0.626705	-0.674142	0.679875	1	no	down	1.41791	0.503763	0.724517	0.954659	no	up
TRINITY_DN100951_c0_g1	class I glutamine amidotransferase-like superfamily protein [Artemisia annua]	0.778703	-0.360854	0.747395	0.943404	no	down	0.781023	-0.356563	0.736514	0.969048	no	down	0.777838	-0.362457	0.774448	0.964063	no	down	GO:0009734(biological_process:auxin-activated signaling pathway); GO:0005634(cellular_component:nucleus); GO:0006541(biological_process:glutamine metabolic process); GO:0006355(biological_process:regulation of transcription, DNA-templated); GO:0016740(molecular_function:transferase activity); GO:0003677(molecular_function:DNA binding); GO:0019172(molecular_function:glyoxalase III activity)	K18881	DJ1D	map00620(Pyruvate metabolism)	COG0693(S:Function unknown)	COG0693(PfpI family)	sp|Q9M8R4|DJ1D_ARATH(Protein DJ-1 homolog D OS=Arabidopsis thaliana OX=3702 GN=DJ1D PE=1 SV=1)	PF01965(DJ-1_PfpI:DJ-1/PfpI family); PF00117(GATase:Glutamine amidotransferase class-I)
TRINITY_DN100955_c0_g1	uvrD-like Helicase, ATP-binding domain, P-loop containing nucleoside triphosphate hydrolase [Artemisia annua]	5.98626	2.58165	0.517604	1	no	up	5.46213	2.44946	0.539783	1	no	up	2.16769	1.11616	0.78444	1	no	up	GO:0016787(molecular_function:hydrolase activity); GO:0008234(molecular_function:cysteine-type peptidase activity); GO:0003676(molecular_function:nucleic acid binding); GO:0005524(molecular_function:ATP binding); GO:0004386(molecular_function:helicase activity)				COG1112(L:Replication, recombination and repair)	COG1112(Helicase)
TRINITY_DN100955_c1_g1	UvrD-like Helicase, ATP-binding domain-containing protein [Artemisia annua]	1	0	1	1	no	no change	1	0	1	1	no	no change	2.16769	1.11616	0.78444	1	no	up	GO:0003964(molecular_function:RNA-directed DNA polymerase activity); GO:0005524(molecular_function:ATP binding); GO:0004386(molecular_function:helicase activity)				COG1112(L:Replication, recombination and repair)	COG1112(Helicase)
TRINITY_DN100958_c0_g1	type I inositol polyphosphate 5-phosphatase 4-like [Lactuca sativa]	2.48642	1.31407	0.483341	1	no	up	0.617751	-0.694902	0.80944	1	no	down	3.16254	1.66108	0.378633	1	no	up	GO:0016787(molecular_function:hydrolase activity); GO:0004519(molecular_function:endonuclease activity); GO:0004527(molecular_function:exonuclease activity); GO:0004439(molecular_function:phosphatidylinositol-4,5-bisphosphate 5-phosphatase activity); GO:0034485(molecular_function:phosphatidylinositol-3,4,5-trisphosphate 5-phosphatase activity); GO:0046856(biological_process:phosphatidylinositol d…				COG5411(T:Signal transduction mechanisms)	COG5411(inositol)	sp|Q0WQ41|IP5P7_ARATH(Type IV inositol polyphosphate 5-phosphatase 7 OS=Arabidopsis thaliana OX=3702 GN=IP5P7 PE=1 SV=1)	PF03372(Exo_endo_phos:Endonuclease/Exonuclease/phosphatase family)
TRINITY_DN100958_c0_g2	endonuclease/exonuclease/phosphatase [Artemisia annua]	2.45385	1.29505	0.151775	0.542947	no	up	2.21883	1.1498	0.233695	0.775969	no	up	1.46014	0.546108	0.659774	0.936882	no	up	GO:0016787(molecular_function:hydrolase activity); GO:0004519(molecular_function:endonuclease activity); GO:0004527(molecular_function:exonuclease activity); GO:0004439(molecular_function:phosphatidylinositol-4,5-bisphosphate 5-phosphatase activity); GO:0034485(molecular_function:phosphatidylinositol-3,4,5-trisphosphate 5-phosphatase activity); GO:0046856(biological_process:phosphatidylinositol d…				COG5411(T:Signal transduction mechanisms)	COG5411(inositol)	sp|Q0WQ41|IP5P7_ARATH(Type IV inositol polyphosphate 5-phosphatase 7 OS=Arabidopsis thaliana OX=3702 GN=IP5P7 PE=1 SV=1)	PF03372(Exo_endo_phos:Endonuclease/Exonuclease/phosphatase family)
TRINITY_DN100958_c0_g3	endonuclease/exonuclease/phosphatase [Artemisia annua]	1	0	1	1	no	no change	1	0	1	1	no	no change	1	0	1	1	no	no change	GO:0016787(molecular_function:hydrolase activity); GO:0004519(molecular_function:endonuclease activity); GO:0004527(molecular_function:exonuclease activity); GO:0004439(molecular_function:phosphatidylinositol-4,5-bisphosphate 5-phosphatase activity); GO:0034485(molecular_function:phosphatidylinositol-3,4,5-trisphosphate 5-phosphatase activity); GO:0046856(biological_process:phosphatidylinositol d…				COG5411(T:Signal transduction mechanisms)	COG5411(inositol)	sp|Q8GTS0|IP5P4_ARATH(Type I inositol polyphosphate 5-phosphatase 4 OS=Arabidopsis thaliana OX=3702 GN=IP5P4 PE=2 SV=1)
TRINITY_DN10095_c0_g1	chalcone synthase [Lactuca sativa]	1.07312	0.101807	0.823107	0.965535	no	up	0.912792	-0.131641	0.798377	0.97629	no	down	0.561071	-0.833744	0.165442	0.58469	no	down	GO:0009058(biological_process:biosynthetic process); GO:0016210(molecular_function:naringenin-chalcone synthase activity); GO:0016747(molecular_function:transferase activity, transferring acyl groups other than amino-acyl groups); GO:0009813(biological_process:flavonoid biosynthetic process)	K00660	CHS	map04712(Circadian rhythm - plant); map00941(Flavonoid biosynthesis)	COG3424(Q:Secondary metabolites biosynthesis, transport and catabolism)	COG3424(synthase)	sp|P48385|CHSY_CALCH(Chalcone synthase OS=Callistephus chinensis OX=13379 GN=CHS PE=2 SV=2)	PF00195(Chal_sti_synt_N:Chalcone and stilbene synthases, N-terminal domain); PF02797(Chal_sti_synt_C:Chalcone and stilbene synthases, C-terminal domain); PF08545(ACP_syn_III:3-Oxoacyl-[acyl-carrier-protein (ACP)] synthase III); PF08541(ACP_syn_III_C:3-Oxoacyl-[acyl-carrier-protein (ACP)] synthase III C terminal); PF08392(FAE1_CUT1_RppA:FAE1/Type III polyketide synthase-like protein)
TRINITY_DN100960_c0_g1	Aldolase-type TIM barrel [Artemisia annua]	0.53475	-0.903063	0.824849	1	no	down	1.00836	0.0120089	0.997652	1	no	up	0.571414	-0.807393	0.843149	1	no	down	GO:0017150(molecular_function:tRNA dihydrouridine synthase activity); GO:0050660(molecular_function:flavin adenine dinucleotide binding)	K05542	DUS1		COG0042(J:Translation, ribosomal structure and biogenesis)	COG0042(Catalyzes the synthesis of dihydrouridine a modified base found in the D-loop of most tRNAs (By similarity))
TRINITY_DN100961_c0_g1		1	0	1	1	no	no change	1	0	1	1	no	no change	2.16769	1.11616	0.78444	1	no	up
TRINITY_DN100963_c0_g1	SWEET sugar transporter [Artemisia annua]	0.872074	-0.197477	0.843816	0.970635	no	down	0.856411	-0.223625	0.817485	0.97925	no	down	1.4196	0.505489	0.618884	0.925124	no	up	GO:0016021(cellular_component:integral component of membrane); GO:0051119(molecular_function:sugar transmembrane transporter activity); GO:0005886(cellular_component:plasma membrane); GO:0008643(biological_process:carbohydrate transport)	K15382	SLC50A, SWEET		ENOG4111M4R(S:Function unknown)	ENOG4111M4R(DUF246 domain-containing protein At1g04910-like)	sp|Q8LBF7|SWET7_ARATH(Bidirectional sugar transporter SWEET7 OS=Arabidopsis thaliana OX=3702 GN=SWEET7 PE=1 SV=1)	PF03083(MtN3_slv:Sugar efflux transporter for intercellular exchange)
TRINITY_DN100964_c0_g1	pectinesterase-like [Helianthus annuus]	1.61697	0.693294	0.500587	0.850833	no	up	4.04456	2.01598	0.0215246	0.286893	no	up	4.0562	2.02013	0.0864376	0.430402	no	up	GO:0042545(biological_process:cell wall modification); GO:0005618(cellular_component:cell wall); GO:0016021(cellular_component:integral component of membrane); GO:0030599(molecular_function:pectinesterase activity); GO:0005576(cellular_component:extracellular region); GO:0045330(molecular_function:aspartyl esterase activity); GO:0004857(molecular_function:enzyme inhibitor activity); GO:0045490(bi…	K01051	E3.1.1.11	map00040(Pentose and glucuronate interconversions)	COG4677(G:Carbohydrate transport and metabolism)	COG4677(pectinesterase)	sp|P83218|PME_DAUCA(Pectinesterase OS=Daucus carota OX=4039 PE=1 SV=1)	PF01095(Pectinesterase:Pectinesterase)
TRINITY_DN100965_c0_g1		0.867635	-0.20484	0.933093	1	no	down	0.340081	-1.55605	0.564297	1	no	down	0.0665376	-3.90969	0.262119	1	no	down
TRINITY_DN100965_c0_g2		0.584204	-0.775455	0.847914	1	no	down	3.21027	1.68269	0.591197	1	no	up	1.15134	0.203316	0.959491	1	no	up
TRINITY_DN100966_c0_g1	Zinc finger, C2H2 [Artemisia annua]	0.279177	-1.84075	0.648178	1	no	down	6.54376	2.71012	0.295226	1	no	up	0.299031	-1.74163	0.665966	1	no	down	GO:0005634(cellular_component:nucleus); GO:0006357(biological_process:regulation of transcription from RNA polymerase II promoter); GO:0000977(molecular_function:RNA polymerase II regulatory region sequence-specific DNA binding); GO:0003676(molecular_function:nucleic acid binding); GO:0003677(molecular_function:DNA binding); GO:0000981(molecular_function:RNA polymerase II transcription factor act…	K09191	GTF3A		COG5048(S:Function unknown)	COG5048(Zinc finger protein)	sp|Q84MZ4|TF3A_ARATH(Transcription factor IIIA OS=Arabidopsis thaliana OX=3702 GN=TFIIIA PE=1 SV=1)	PF00096(zf-C2H2:Zinc finger, C2H2 type); PF13894(zf-C2H2_4:C2H2-type zinc finger); PF12874(zf-met:Zinc-finger of C2H2 type)
TRINITY_DN100967_c0_g1	putative S-adenosylmethionine synthetase [Helianthus annuus]	1.30164	0.380329	0.404556	0.798281	no	up	1.91638	0.938382	0.0326518	0.348922	no	up	1.62352	0.699125	0.196713	0.629416	no	up	GO:0004478(molecular_function:methionine adenosyltransferase activity); GO:0006556(biological_process:S-adenosylmethionine biosynthetic process); GO:0006730(biological_process:one-carbon metabolic process); GO:0046872(molecular_function:metal ion binding); GO:0005829(cellular_component:cytosol); GO:0005524(molecular_function:ATP binding)	K00789	metK	map00270(Cysteine and methionine metabolism)	COG0192(H:Coenzyme transport and metabolism)	COG0192(Catalyzes the formation of S-adenosylmethionine from methionine and ATP)	sp|P48498|METK1_PETHY(S-adenosylmethionine synthase 1 OS=Petunia hybrida OX=4102 GN=SAM1 PE=2 SV=1)	PF00438(S-AdoMet_synt_N:S-adenosylmethionine synthetase, N-terminal domain)
TRINITY_DN10096_c0_g1	2-alkenal reductase (NADP(+	3.0037	1.58674	0.0018911	0.0393555	yes	up	1.97394	0.981081	0.128425	0.633016	no	up	44.8793	5.48798	5.74044e-10	4.96085e-07	yes	up	GO:0016491(molecular_function:oxidoreductase activity)				COG2130(S:Function unknown)	COG2130(alcohol dehydrogenase)	sp|Q9SLN8|DBR_TOBAC(2-alkenal reductase (NADP(+)-dependent) OS=Nicotiana tabacum OX=4097 GN=DBR PE=1 SV=1)	PF00107(ADH_zinc_N:Zinc-binding dehydrogenase); PF16884(ADH_N_2:N-terminal domain of oxidoreductase); PF13602(ADH_zinc_N_2:Zinc-binding dehydrogenase)
TRINITY_DN100970_c0_g1		1	0	1	1	no	no change	1	0	1	1	no	no change	5.73982	2.52101	0.528465	1	no	up
TRINITY_DN100973_c0_g1	hypothetical protein CTI12_AA436290 [Artemisia annua]	9.33217	3.22221	0.415859	1	no	up	1	0	1	1	no	no change	2.16769	1.11616	0.78444	1	no	up	GO:0005634(cellular_component:nucleus)
TRINITY_DN10097_c0_g1		3.89947	1.96328	0.0696071	0.368299	no	up	3.53694	1.8225	0.118819	0.615069	no	up	1.39045	0.475549	0.738002	0.956988	no	up
TRINITY_DN100980_c0_g1		3.73639	1.90164	0.637783	1	no	up	1.96398	0.973782	0.811381	1	no	up	2.16769	1.11616	0.78444	1	no	up
TRINITY_DN100982_c0_g1		1.47033	0.556145	0.878282	1	no	up	1.47858	0.564211	0.876352	1	no	up	5.04186	2.33396	0.336197	1	no	up
TRINITY_DN100984_c0_g2	hydroxymethylglutaryl-CoA synthase-like [Quercus suber]	1	0	1	1	no	no change	1	0	1	1	no	no change	3.97958	1.99262	0.621825	1	no	up	GO:0016126(biological_process:sterol biosynthetic process); GO:0004421(molecular_function:hydroxymethylglutaryl-CoA synthase activity); GO:0008299(biological_process:isoprenoid biosynthetic process); GO:0006084(biological_process:acetyl-CoA metabolic process); GO:0010142(biological_process:farnesyl diphosphate biosynthetic process, mevalonate pathway)	K01641	E2.3.3.10	map00900(Terpenoid backbone biosynthesis); map00280(Valine, leucine and isoleucine degradation); map00072(Synthesis and degradation of ketone bodies); map00650(Butanoate metabolism)	COG3425(H:Coenzyme transport and metabolism)	COG3425(Catalyzes the formation of S-adenosylmethionine from methionine and ATP)	sp|P54839|HMCS_YEAST(Hydroxymethylglutaryl-CoA synthase OS=Saccharomyces cerevisiae (strain ATCC 204508 / S288c) OX=559292 GN=ERG13 PE=1 SV=1)	PF01154(HMG_CoA_synt_N:Hydroxymethylglutaryl-coenzyme A synthase N terminal)
TRINITY_DN100984_c0_g3	hydroxymethylglutaryl-CoA synthase-like [Quercus suber]	2.02861	1.02049	0.802517	1	no	up	1.96398	0.973782	0.811381	1	no	up	7.95104	2.99114	0.451625	1	no	up	GO:0006084(biological_process:acetyl-CoA metabolic process); GO:0004421(molecular_function:hydroxymethylglutaryl-CoA synthase activity); GO:0016126(biological_process:sterol biosynthetic process); GO:0010142(biological_process:farnesyl diphosphate biosynthetic process, mevalonate pathway); GO:0008299(biological_process:isoprenoid biosynthetic process)	K01641	E2.3.3.10	map00900(Terpenoid backbone biosynthesis); map00280(Valine, leucine and isoleucine degradation); map00072(Synthesis and degradation of ketone bodies); map00650(Butanoate metabolism)	COG3425(I:Lipid transport and metabolism)	COG3425(hydroxymethylglutaryl-CoA synthase activity)	sp|P54874|HMCS_SCHPO(Hydroxymethylglutaryl-CoA synthase OS=Schizosaccharomyces pombe (strain 972 / ATCC 24843) OX=284812 GN=hcs1 PE=1 SV=1)	PF08540(HMG_CoA_synt_C:Hydroxymethylglutaryl-coenzyme A synthase C terminal)
TRINITY_DN100985_c0_g1	Senescence regulator [Artemisia annua]	0.86559	-0.208245	0.697085	0.927649	no	down	0.993149	-0.00991814	0.983017	0.998769	no	down	2.09893	1.06966	0.151477	0.561948	no	up					ENOG41118WJ(S:Function unknown); ENOG410YVXT(S:Function unknown)	ENOG41118WJ(Pfam:DUF584); ENOG410YVXT(Pfam:DUF584)		PF04520(Senescence_reg:Senescence regulator)
TRINITY_DN100985_c1_g1	hypothetical protein CTI12_AA313380 [Artemisia annua]	0.426489	-1.22942	0.119952	0.482897	no	down	0.322097	-1.63443	0.0598713	0.465259	no	down	0.598895	-0.739625	0.349344	0.78266	no	down					ENOG410YVXT(S:Function unknown)	ENOG410YVXT(Pfam:DUF584)		PF04520(Senescence_reg:Senescence regulator)
TRINITY_DN100985_c1_g2	uncharacterized protein LOC105628090 [Jatropha curcas]	2.01404	1.01009	0.57533	1	no	up	1.44886	0.534917	0.825233	1	no	up	2.99339	1.58178	0.359797	1	no	up					ENOG410YVXT(S:Function unknown)	ENOG410YVXT(leucine Rich Repeat)		PF04520(Senescence_reg:Senescence regulator)
TRINITY_DN100989_c0_g1		0.179575	-2.47734	0.165084	1	no	down	0.0327206	-4.93366	0.0303765	1	no	down	1.15408	0.20674	0.892752	0.983786	no	up
TRINITY_DN100989_c1_g3	Homeodomain-like protein [Artemisia annua]	0.20702	-2.27216	0.0466032	0.297351	no	down	0.186905	-2.41962	0.0114349	0.2056	no	down	0.244143	-2.0342	0.0504021	0.32647	no	down	GO:0005634(cellular_component:nucleus); GO:0008270(molecular_function:zinc ion binding); GO:0003677(molecular_function:DNA binding)
TRINITY_DN10098_c0_g1	hypothetical protein CTI12_AA022050 [Artemisia annua]	0.56765	-0.816927	0.000270859	0.00940839	no	down	0.73046	-0.453123	0.0707626	0.501144	no	down	1.08862	0.122506	0.796246	0.96727	no	up	GO:0016021(cellular_component:integral component of membrane)				ENOG410YS9F(S:Function unknown)	ENOG410YS9F(-)
TRINITY_DN100995_c0_g1	alpha/Beta hydrolase fold protein [Artemisia annua]	1.2057	0.269873	0.775145	0.951428	no	up	1.34425	0.426804	0.634617	0.950065	no	up	2.34304	1.22838	0.1824	0.608852	no	up	GO:0016787(molecular_function:hydrolase activity)
TRINITY_DN100997_c0_g1	isopenicillin N synthase [Artemisia annua]	0.34572	-1.53232	0.265631	1	no	down	0.50937	-0.973213	0.444869	1	no	down	0.921499	-0.117946	0.925894	0.988221	no	down	GO:0016021(cellular_component:integral component of membrane); GO:0046872(molecular_function:metal ion binding); GO:0051213(molecular_function:dioxygenase activity); GO:0016491(molecular_function:oxidoreductase activity)				COG3491(S:Function unknown)	COG3491(2OGFe(II) oxygenase)	sp|Q7LL04|YQK1_SCHPO(UPF0676 protein C1494.01 OS=Schizosaccharomyces pombe (strain 972 / ATCC 24843) OX=284812 GN=SPCC1494.01 PE=3 SV=2)	PF14226(DIOX_N:non-haem dioxygenase in morphine synthesis N-terminal)
TRINITY_DN100998_c0_g1	hypothetical protein CTI12_AA235660 [Artemisia annua]	2.04418	1.03152	0.798037	1	no	up	5.53403	2.46833	0.444224	1	no	up	0.571414	-0.807393	0.843149	1	no	down	GO:0004252(molecular_function:serine-type endopeptidase activity)
TRINITY_DN100999_c0_g2		1	0	1	1	no	no change	1	0	1	1	no	no change	1	0	1	1	no	no change
TRINITY_DN10099_c0_g1	P-loop containing nucleoside triphosphate hydrolases superfamily protein [Artemisia annua]	1.05514	0.0774308	0.752456	0.944748	no	up	1.07459	0.103782	0.677504	0.958824	no	up	1.05904	0.0827534	0.825703	0.972285	no	up	GO:0016787(molecular_function:hydrolase activity); GO:0030490(biological_process:maturation of SSU-rRNA); GO:0004386(molecular_function:helicase activity); GO:0003724(molecular_function:RNA helicase activity); GO:0003723(molecular_function:RNA binding); GO:0003676(molecular_function:nucleic acid binding); GO:0005524(molecular_function:ATP binding)	K14779	DDX52, ROK1		ENOG410XQS8(G:Carbohydrate transport and metabolism)	ENOG410XQS8(hydrolase family 16)	sp|Q84TG1|RH57_ARATH(DEAD-box ATP-dependent RNA helicase 57 OS=Arabidopsis thaliana OX=3702 GN=RH57 PE=2 SV=1)	PF00270(DEAD:DEAD/DEAH box helicase); PF00271(Helicase_C:Helicase conserved C-terminal domain); PF04851(ResIII:Type III restriction enzyme, res subunit)
TRINITY_DN10099_c0_g2		2.02861	1.02049	0.802517	1	no	up	3.75647	1.90938	0.636013	1	no	up	3.97958	1.99262	0.621825	1	no	up
TRINITY_DN1009_c0_g1	protein kinase-like domain, Phloem protein 2-like protein [Artemisia annua]	0.659299	-0.600996	0.19223	0.603711	no	down	1.28973	0.36707	0.443759	0.895791	no	up	1.56597	0.647055	0.208683	0.642318	no	up	GO:0016021(cellular_component:integral component of membrane); GO:0005524(molecular_function:ATP binding); GO:0004672(molecular_function:protein kinase activity)				ENOG410YD6D(S:Function unknown)	ENOG410YD6D(F-box protein)	sp|Q3E6P4|FB95_ARATH(F-box protein At2g02240 OS=Arabidopsis thaliana OX=3702 GN=At2g02240 PE=2 SV=1)	PF14299(PP2:Phloem protein 2)
TRINITY_DN1009_c0_g2	Protein kinase, ATP binding site-containing protein [Artemisia annua]	4.35329	2.1221	0.456289	1	no	up	19.8467	4.31083	0.0111422	0.203006	no	up	50.6545	5.66262	0.000814355	0.0281899	yes	up	GO:0016787(molecular_function:hydrolase activity); GO:0005840(cellular_component:ribosome); GO:0016021(cellular_component:integral component of membrane); GO:0030246(molecular_function:carbohydrate binding); GO:0003735(molecular_function:structural constituent of ribosome); GO:0004674(molecular_function:protein serine/threonine kinase activity); GO:0004672(molecular_function:protein kinase activi…	K04733	IRAK4		COG0515(T:Signal transduction mechanisms)	COG0515(Serine Threonine protein kinase)	sp|Q9LX66|HERK_ARATH(Receptor-like protein kinase HERK 1 OS=Arabidopsis thaliana OX=3702 GN=HERK1 PE=1 SV=1)
TRINITY_DN1009_c1_g1	mitogen-activated protein (MAP	0.984157	-0.0230389	0.995403	1	no	down	0.534404	-0.903998	0.822771	1	no	down	0.300626	-1.73396	0.667401	1	no	down	GO:0004674(molecular_function:protein serine/threonine kinase activity); GO:0016301(molecular_function:kinase activity); GO:0005524(molecular_function:ATP binding); GO:0004672(molecular_function:protein kinase activity)
TRINITY_DN1009_c1_g2	protein kinase-like domain, Phloem protein 2-like protein [Artemisia annua]	0.497489	-1.00726	0.495652	1	no	down	0.47414	-1.07662	0.475116	1	no	down	0.921146	-0.118498	0.946928	1	no	down	GO:0004674(molecular_function:protein serine/threonine kinase activity); GO:0016021(cellular_component:integral component of membrane); GO:0005524(molecular_function:ATP binding); GO:0004672(molecular_function:protein kinase activity)
TRINITY_DN1009_c3_g1	protein kinase-like domain, Phloem protein 2-like protein [Artemisia annua]	1.00786	0.0112922	0.979849	0.996464	no	up	0.802701	-0.317065	0.49417	0.914443	no	down	1.79985	0.847876	0.209044	0.64253	no	up	GO:0004674(molecular_function:protein serine/threonine kinase activity); GO:0016301(molecular_function:kinase activity); GO:0005524(molecular_function:ATP binding); GO:0004672(molecular_function:protein kinase activity)				ENOG410YD6D(S:Function unknown)	ENOG410YD6D(F-box protein)	sp|Q3E6P4|FB95_ARATH(F-box protein At2g02240 OS=Arabidopsis thaliana OX=3702 GN=At2g02240 PE=2 SV=1)	PF14299(PP2:Phloem protein 2)
TRINITY_DN1009_c3_g2	protein kinase-like domain, Phloem protein 2-like protein [Artemisia annua]	1.91836	0.939872	0.816003	1	no	up	0.517714	-0.949772	0.815948	1	no	down	0.571414	-0.807393	0.843149	1	no	down	GO:0004674(molecular_function:protein serine/threonine kinase activity); GO:0005524(molecular_function:ATP binding); GO:0004672(molecular_function:protein kinase activity)							PF14299(PP2:Phloem protein 2)
TRINITY_DN100_c0_g1	high affinity sulfate transporter [Artemisia annua]	0.442258	-1.17704	0.0514246	0.314451	no	down	1.28782	0.364932	0.401526	0.878096	no	up	0.519217	-0.945591	0.431127	0.836635	no	down	GO:0016021(cellular_component:integral component of membrane); GO:0008271(molecular_function:secondary active sulfate transmembrane transporter activity); GO:0055085(biological_process:transmembrane transport)	K17470	SULTR1		COG0659(P:Inorganic ion transport and metabolism)	COG0659(sulfate transporter)	sp|Q9SAY1|SUT11_ARATH(Sulfate transporter 1.1 OS=Arabidopsis thaliana OX=3702 GN=SULTR1;1 PE=1 SV=2)	PF00916(Sulfate_transp:Sulfate permease family)
TRINITY_DN100_c0_g2	hemerythrin-like protein [Artemisia annua]	0.914444	-0.129033	0.83329	0.968054	no	down	1.07627	0.106047	0.85747	0.984803	no	up	0.981388	-0.0271038	0.974327	0.995453	no	down	GO:0016021(cellular_component:integral component of membrane); GO:0004523(molecular_function:RNA-DNA hybrid ribonuclease activity); GO:0016192(biological_process:vesicle-mediated transport); GO:0003676(molecular_function:nucleic acid binding)				ENOG410YI1A(S:Function unknown); ENOG410YJD8(S:Function unknown)	ENOG410YI1A(Hemerythrin HHE cation binding domain); ENOG410YJD8(Hemerythrin HHE cation binding domain)
TRINITY_DN100_c0_g3	hemerythrin-like protein [Artemisia annua]	1.128	0.17377	0.626893	0.903335	no	up	0.962989	-0.0544092	0.89204	0.99055	no	down	1.63627	0.710413	0.154973	0.56736	no	up	GO:0016021(cellular_component:integral component of membrane); GO:0004523(molecular_function:RNA-DNA hybrid ribonuclease activity); GO:0003676(molecular_function:nucleic acid binding); GO:0016192(biological_process:vesicle-mediated transport)				ENOG410YI1A(S:Function unknown); ENOG410YJD8(S:Function unknown)	ENOG410YI1A(Hemerythrin HHE cation binding domain); ENOG410YJD8(Hemerythrin HHE cation binding domain)		PF01814(Hemerythrin:Hemerythrin HHE cation binding domain)
TRINITY_DN100_c1_g1		1	0	1	1	no	no change	1	0	1	1	no	no change	1	0	1	1	no	no change
TRINITY_DN100_c2_g1	Glycoside hydrolase, catalytic domain-containing protein [Artemisia annua]	1.03538	0.0501608	0.815089	0.964125	no	up	1.16072	0.215015	0.323085	0.837065	no	up	1.27934	0.355404	0.31899	0.760407	no	up	GO:0005975(biological_process:carbohydrate metabolic process); GO:0003723(molecular_function:RNA binding); GO:0009507(cellular_component:chloroplast); GO:0004553(molecular_function:hydrolase activity, hydrolyzing O-glycosyl compounds); GO:0046872(molecular_function:metal ion binding); GO:0003743(molecular_function:translation initiation factor activity)	K13098	TLS, FUS		ENOG4112B6D(S:Function unknown); ENOG4111QXA(S:Function unknown); ENOG410Y2R4(S:Function unknown)	ENOG4112B6D(RRM); ENOG4111QXA(RRM); ENOG410Y2R4(RAB3 GTPase activating protein subunit 1 (Catalytic))	sp|Q94KD0|TA15B_ARATH(Transcription initiation factor TFIID subunit 15b OS=Arabidopsis thaliana OX=3702 GN=TAF15B PE=1 SV=1)	PF00076(RRM_1:RNA recognition motif. (a.k.a. RRM, RBD, or RNP domain)); PF00641(zf-RanBP:Zn-finger in Ran binding protein and others)
TRINITY_DN101000_c0_g2		0.28333	-1.81944	0.652131	1	no	down	0.274375	-1.86578	0.643879	1	no	down	1.03607	0.0511246	0.989799	1	no	up
TRINITY_DN101000_c0_g3		0.54141	-0.885206	0.793441	1	no	down	0.267761	-1.90098	0.600334	1	no	down	0.152155	-2.71638	0.494076	1	no	down
TRINITY_DN101001_c0_g1	protein kinase domain, Nitrogen network kinase 1, Phloem protein 2-like protein [Artemisia annua]	0.527149	-0.923717	0.66088	1	no	down	0.621803	-0.68547	0.744763	1	no	down	0.102168	-3.29098	0.168869	1	no	down	GO:0016301(molecular_function:kinase activity); GO:0005524(molecular_function:ATP binding); GO:0004672(molecular_function:protein kinase activity)	K04733	IRAK4
TRINITY_DN101001_c0_g3	protein kinase-like domain, Phloem protein 2-like protein [Artemisia annua]	0.0544602	-4.19865	0.189414	1	no	down	0.279865	-1.8372	0.445741	1	no	down	0.0584368	-4.09698	0.232793	1	no	down	GO:0004674(molecular_function:protein serine/threonine kinase activity); GO:0004672(molecular_function:protein kinase activity); GO:0016301(molecular_function:kinase activity); GO:0005524(molecular_function:ATP binding); GO:0016491(molecular_function:oxidoreductase activity)	K04733	IRAK4
TRINITY_DN101001_c0_g4	Phloem protein 2-like protein [Artemisia annua]	0.31824	-1.65181	0.574732	1	no	down	0.589676	-0.762005	0.725728	1	no	down	0.806853	-0.309622	0.896101	1	no	down	GO:0016301(molecular_function:kinase activity); GO:0030246(molecular_function:carbohydrate binding); GO:0004674(molecular_function:protein serine/threonine kinase activity); GO:0004672(molecular_function:protein kinase activity); GO:0005524(molecular_function:ATP binding); GO:0016491(molecular_function:oxidoreductase activity)	K04733	IRAK4
TRINITY_DN101002_c0_g1	AGC (cAMP-dependent, cGMP-dependent and protein kinase C	1.19109	0.252282	0.875586	1	no	up	1.06673	0.0932	0.956718	1	no	up	1.15268	0.204992	0.905614	1	no	up	GO:0004674(molecular_function:protein serine/threonine kinase activity); GO:0005524(molecular_function:ATP binding); GO:0004672(molecular_function:protein kinase activity)	K20714	OXI1	map04016(MAPK signaling pathway - plant)	ENOG410XQ0C(T:Signal transduction mechanisms)	ENOG410XQ0C(serine threonine-protein kinase)	sp|Q9LSF1|OXI1_ARATH(Serine/threonine-protein kinase OXI1 OS=Arabidopsis thaliana OX=3702 GN=OXI1 PE=1 SV=1)	PF00069(Pkinase:Protein kinase domain); PF07714(PK_Tyr_Ser-Thr:Protein tyrosine and serine/threonine kinase)
TRINITY_DN101005_c0_g1		1.14488	0.195199	0.858378	0.973647	no	up	0.545232	-0.875058	0.466659	1	no	down	0.906817	-0.141116	0.906357	0.985936	no	down
TRINITY_DN101008_c0_g1	Zinc finger, C6HC-type [Artemisia annua]	0.462644	-1.11203	0.396604	0.793591	no	down	1.98067	0.985988	0.527771	0.925101	no	up	0.141427	-2.82187	0.112427	0.488839	no	down	GO:0005737(cellular_component:cytoplasm); GO:0031624(molecular_function:ubiquitin conjugating enzyme binding); GO:0032436(biological_process:positive regulation of proteasomal ubiquitin-dependent protein catabolic process); GO:0004842(molecular_function:ubiquitin-protein transferase activity); GO:0000151(cellular_component:ubiquitin ligase complex); GO:0006511(biological_process:ubiquitin-depende…	K11975	RNF144		ENOG4112CQT(O:Posttranslational modification, protein turnover, chaperones); ENOG410XS1H(O:Posttranslational modification, protein turnover, chaperones)	ENOG4112CQT(e3 ubiquitin-protein ligase); ENOG410XS1H(e3 ubiquitin-protein ligase)	sp|Q9LVX0|ARI3_ARATH(Probable E3 ubiquitin-protein ligase ARI3 OS=Arabidopsis thaliana OX=3702 GN=ARI3 PE=2 SV=1)	PF01485(IBR:IBR domain, a half RING-finger domain)
TRINITY_DN101008_c1_g1		0.14332	-2.80269	0.184201	0.59318	no	down	0.216738	-2.20597	0.308719	0.828415	no	down	0.0888641	-3.49225	0.183002	0.610371	no	down
TRINITY_DN101009_c0_g1	hypothetical protein CTI12_AA190320 [Artemisia annua]	0.0650738	-3.94178	0.233324	1	no	down	1.17757	0.235815	0.909458	1	no	up	0.784668	-0.349845	0.875292	1	no	down	GO:0009269(biological_process:response to desiccation); GO:0016021(cellular_component:integral component of membrane)				ENOG411137J(S:Function unknown); ENOG4112C6K(S:Function unknown)	ENOG411137J(Late embryogenesis abundant protein); ENOG4112C6K(Late embryogenesis abundant protein)		PF03168(LEA_2:Late embryogenesis abundant protein)
TRINITY_DN10100_c0_g1		0.158271	-2.65953	0.222211	1	no	down	0.698129	-0.518434	0.756458	1	no	down	1.31931	0.399786	0.778957	1	no	up
TRINITY_DN101012_c0_g3		0.195313	-2.35614	0.555472	1	no	down	0.702065	-0.510323	0.873069	1	no	down	0.749249	-0.416484	0.910658	1	no	down
TRINITY_DN101013_c0_g1		0.270097	-1.88845	0.205444	0.621	no	down	0.0204664	-5.6106	0.00543966	1	no	down	0.526242	-0.926202	0.614123	0.923725	no	down
TRINITY_DN101019_c0_g1	O-fucosyltransferase family protein [Artemisia annua]	6.05272	2.59758	0.416275	1	no	up	6.49334	2.69896	0.381423	1	no	up	0.571414	-0.807393	0.843149	1	no	down	GO:0006004(biological_process:fucose metabolic process); GO:0016021(cellular_component:integral component of membrane); GO:0016757(molecular_function:transferase activity, transferring glycosyl groups)				ENOG4111FD0(S:Function unknown)	ENOG4111FD0(DUF246 domain-containing protein At1g04910-like)	sp|Q0WUZ5|OFT39_ARATH(O-fucosyltransferase 39 OS=Arabidopsis thaliana OX=3702 GN=OFUT39 PE=2 SV=1)	PF10250(O-FucT:GDP-fucose protein O-fucosyltransferase)
TRINITY_DN10101_c0_g1	vacuolar protein sorting 55 (VPS55	0.664824	-0.588956	0.532561	0.86409	no	down	0.62682	-0.673876	0.432764	0.890783	no	down	0.622102	-0.684776	0.461103	0.85405	no	down	GO:0016021(cellular_component:integral component of membrane)
TRINITY_DN10101_c0_g2		1.88785	0.916744	0.820544	1	no	up	0.517714	-0.949772	0.815948	1	no	down	4.4378	2.14985	0.588007	1	no	up
TRINITY_DN10101_c0_g3	vacuolar protein sorting 55 (VPS55	0.713433	-0.48715	0.0650783	0.356201	no	down	0.823735	-0.279749	0.299184	0.821578	no	down	0.761243	-0.393571	0.292385	0.737876	no	down	GO:0016021(cellular_component:integral component of membrane)				ENOG4111UCZ(U:Intracellular trafficking, secretion, and vesicular transport)	ENOG4111UCZ(Leptin receptor overlapping)	sp|Q9AST6|VSP55_ARATH(Vacuolar protein sorting-associated protein 55 homolog OS=Arabidopsis thaliana OX=3702 GN=At1g32410 PE=2 SV=1)	PF04133(Vps55:Vacuolar protein sorting 55)
TRINITY_DN101023_c0_g1		2.90944	1.54074	0.655382	1	no	up	1.77695	0.829407	0.837539	1	no	up	3.14898	1.65488	0.670851	1	no	up
TRINITY_DN101024_c0_g1		3.73639	1.90164	0.637783	1	no	up	1	0	1	1	no	no change	1	0	1	1	no	no change
TRINITY_DN101026_c0_g1	serine/threonine/dual specificity protein kinase, catalytic domain-containing protein [Artemisia annua]	1.01642	0.0234941	0.995307	1	no	up	0.274375	-1.86578	0.643879	1	no	down	1.70217	0.767378	0.832374	1	no	up	GO:0004674(molecular_function:protein serine/threonine kinase activity); GO:0005524(molecular_function:ATP binding); GO:0004672(molecular_function:protein kinase activity)
TRINITY_DN101027_c0_g1	UDP-glucuronosyl/UDP-glucosyltransferase [Artemisia annua]	0.187798	-2.41274	0.545671	1	no	down	0.681368	-0.553495	0.878329	1	no	down	0.389274	-1.36114	0.732719	1	no	down	GO:0016758(molecular_function:transferase activity, transferring hexosyl groups); GO:0016740(molecular_function:transferase activity); GO:0008194(molecular_function:UDP-glycosyltransferase activity); GO:0043231(cellular_component:intracellular membrane-bounded organelle)				COG1819(T:Signal transduction mechanisms)	COG1819(Serine Threonine protein kinase)	sp|Q9SGA8|U83A1_ARATH(UDP-glycosyltransferase 83A1 OS=Arabidopsis thaliana OX=3702 GN=UGT83A1 PE=2 SV=1)
TRINITY_DN101028_c0_g1	wall-associated receptor kinase [Artemisia annua]	1	0	1	1	no	no change	1	0	1	1	no	no change	2.16769	1.11616	0.78444	1	no	up	GO:0004674(molecular_function:protein serine/threonine kinase activity); GO:0016021(cellular_component:integral component of membrane); GO:0016301(molecular_function:kinase activity); GO:0030247(molecular_function:polysaccharide binding); GO:0005524(molecular_function:ATP binding)	K04733	IRAK4					PF08488(WAK:Wall-associated kinase)
TRINITY_DN10102_c0_g1	jacalin-like lectin domain, Transposase-associated domain protein [Artemisia annua]	3.07825	1.62211	0.035067	0.251913	no	up	3.16665	1.66296	0.0416516	0.392491	no	up	3.22831	1.69078	0.0346877	0.27178	no	up	GO:0030246(molecular_function:carbohydrate binding)							PF13963(Transpos_assoc:Transposase-associated domain)
TRINITY_DN10102_c0_g2	jacalin-like lectin domain, Transposase-associated domain protein [Artemisia annua]	1.78243	0.833848	0.0103286	0.122142	no	up	1.50046	0.585401	0.0797374	0.525423	no	up	1.68031	0.748728	0.0871478	0.432351	no	up	GO:0030246(molecular_function:carbohydrate binding)	K04733	IRAK4		ENOG4111KSN(S:Function unknown); COG4886(S:Function unknown)	ENOG4111KSN(jacalin lectin family protein); COG4886(leucine Rich Repeat)	sp|P83304|LEC_PARPC(Mannose/glucose-specific lectin (Fragment) OS=Parkia platycephala OX=185447 PE=1 SV=1)	PF01419(Jacalin:Jacalin-like lectin domain)
TRINITY_DN10102_c0_g3		5.0527	2.33705	0.0638817	0.353032	no	up	2.34499	1.22958	0.40603	1	no	up	3.63532	1.86208	0.208536	0.642299	no	up
TRINITY_DN10102_c0_g4		0.49551	-1.01301	0.381734	0.782129	no	down	0.774014	-0.369568	0.766369	0.972727	no	down	0.705384	-0.503519	0.737075	0.956988	no	down
TRINITY_DN101031_c0_g1	serine/threonine/dual specificity protein kinase, catalytic domain-containing protein [Artemisia annua]	1.46931	0.555136	0.826386	1	no	up	0.0825211	-3.59909	0.340101	1	no	down	0.0914356	-3.4511	0.381831	1	no	down	GO:0004674(molecular_function:protein serine/threonine kinase activity); GO:0016021(cellular_component:integral component of membrane); GO:0016301(molecular_function:kinase activity); GO:0005524(molecular_function:ATP binding); GO:0004672(molecular_function:protein kinase activity)							PF13855(LRR_8:Leucine rich repeat); PF12799(LRR_4:Leucine Rich repeats (2 copies))
TRINITY_DN101033_c0_g1	protein kinase-like domain-containing protein [Artemisia annua]	1.04268	0.0602902	0.984285	1	no	up	2.13892	1.09688	0.680183	1	no	up	0.149248	-2.74421	0.489526	1	no	down	GO:0009755(biological_process:hormone-mediated signaling pathway); GO:0016021(cellular_component:integral component of membrane); GO:0016301(molecular_function:kinase activity); GO:0030246(molecular_function:carbohydrate binding); GO:0004672(molecular_function:protein kinase activity); GO:0005886(cellular_component:plasma membrane); GO:0005524(molecular_function:ATP binding)				COG4886(S:Function unknown)	COG4886(leucine Rich Repeat)	sp|Q8VZG8|MIK2_ARATH(MDIS1-interacting receptor like kinase 2 OS=Arabidopsis thaliana OX=3702 GN=MIK2 PE=1 SV=3)	PF08263(LRRNT_2:Leucine rich repeat N-terminal domain)
TRINITY_DN101034_c0_g1	regulatory particle triple-A 1A [Artemisia annua]	1	0	1	1	no	no change	1	0	1	1	no	no change	1	0	1	1	no	no change	GO:0005737(cellular_component:cytoplasm); GO:0016787(molecular_function:hydrolase activity); GO:0030163(biological_process:protein catabolic process); GO:0003676(molecular_function:nucleic acid binding); GO:0000502(cellular_component:proteasome complex); GO:0005524(molecular_function:ATP binding); GO:0008270(molecular_function:zinc ion binding)	K03061	PSMC2, RPT1	map03050(Proteasome)	COG1222(S:Function unknown)	COG1222(RING finger) protein)	sp|Q41365|PRS7_SPIOL(26S proteasome regulatory subunit 7 OS=Spinacia oleracea OX=3562 GN=RPT1 PE=2 SV=1)
TRINITY_DN101037_c0_g1	uncharacterized protein LOC111917959 [Lactuca sativa]	1.09174	0.126625	0.845976	0.971121	no	up	1.17471	0.2323	0.708131	0.961938	no	up	1.79074	0.840557	0.326562	0.766408	no	up	GO:0004674(molecular_function:protein serine/threonine kinase activity); GO:0016021(cellular_component:integral component of membrane); GO:0048544(biological_process:recognition of pollen); GO:0005524(molecular_function:ATP binding); GO:0004672(molecular_function:protein kinase activity)				COG0515(T:Signal transduction mechanisms)	COG0515(Serine Threonine protein kinase)	sp|O81832|Y4729_ARATH(G-type lectin S-receptor-like serine/threonine-protein kinase At4g27290 OS=Arabidopsis thaliana OX=3702 GN=At4g27290 PE=3 SV=4)	PF00954(S_locus_glycop:S-locus glycoprotein domain); PF08276(PAN_2:PAN-like domain)
TRINITY_DN101038_c0_g1		0.878966	-0.18612	0.77088	0.94996	no	down	0.565523	-0.822342	0.225712	0.770631	no	down	0.539311	-0.890812	0.246409	0.688483	no	down
TRINITY_DN10103_c0_g1	na+/H+ exchanger, Cation/H+ exchanger, Cation/H+ exchanger, CPA1 family [Artemisia annua]	0.558963	-0.839176	0.385523	0.785032	no	down	6.77262	2.75971	1	1	no	up	0.750774	-0.413549	0.761365	0.961318	no	down	GO:0006885(biological_process:regulation of pH); GO:0016021(cellular_component:integral component of membrane); GO:0015299(molecular_function:solute:proton antiporter activity); GO:0005774(cellular_component:vacuolar membrane); GO:0003779(molecular_function:actin binding); GO:0055075(biological_process:potassium ion homeostasis); GO:0009651(biological_process:response to salt stress); GO:0015385(…	K14724	SLC9A8, NHE8
TRINITY_DN10103_c0_g2	na+/H+ exchanger, Cation/H+ exchanger, Cation/H+ exchanger, CPA1 family [Artemisia annua]	0.225948	-2.14594	0.0215438	0.188649	no	down	0.486093	-1.0407	0.189412	0.727307	no	down	0.225323	-2.14994	0.0554837	0.344042	no	down	GO:0098719(biological_process:sodium ion import across plasma membrane); GO:0071805(biological_process:potassium ion transmembrane transport); GO:0006885(biological_process:regulation of pH); GO:0016021(cellular_component:integral component of membrane); GO:0005886(cellular_component:plasma membrane); GO:0005623(cellular_component:cell); GO:0005774(cellular_component:vacuolar membrane); GO:000377…	K14724	SLC9A8, NHE8		COG0025(P:Inorganic ion transport and metabolism)	COG0025(Sodium hydrogen exchanger)	sp|Q56XP4|NHX2_ARATH(Sodium/hydrogen exchanger 2 OS=Arabidopsis thaliana OX=3702 GN=NHX2 PE=2 SV=2)	PF00999(Na_H_Exchanger:Sodium/hydrogen exchanger family)
TRINITY_DN101044_c0_g2		2.02861	1.02049	0.802517	1	no	up	15.1721	3.92335	0.319205	1	no	up	1	0	1	1	no	no change
TRINITY_DN101045_c0_g1	UDP-glucuronosyl/UDP-glucosyltransferase [Artemisia annua]	2.02861	1.02049	0.802517	1	no	up	1	0	1	1	no	no change	2.16769	1.11616	0.78444	1	no	up	GO:0016758(molecular_function:transferase activity, transferring hexosyl groups); GO:0008194(molecular_function:UDP-glycosyltransferase activity); GO:0043231(cellular_component:intracellular membrane-bounded organelle)
TRINITY_DN101045_c0_g2	UDP-glucuronosyl/UDP-glucosyltransferase [Artemisia annua]	0.38077	-1.39301	0.61343	1	no	down	0.998378	-0.00234225	0.999021	1	no	down	0.402995	-1.31117	0.647883	1	no	down	GO:0016758(molecular_function:transferase activity, transferring hexosyl groups); GO:0008194(molecular_function:UDP-glycosyltransferase activity); GO:0043231(cellular_component:intracellular membrane-bounded organelle)				COG1819(S:Function unknown)	COG1819(Transferase)	sp|U5NH37|7DLGT_CATRO(7-deoxyloganetic acid glucosyl transferase OS=Catharanthus roseus OX=4058 GN=7DLGT PE=1 SV=1)
TRINITY_DN101047_c0_g3	hypothetical protein CTI12_AA156310 [Artemisia annua]	5.55071	2.47267	0.509963	1	no	up	1.00836	0.0120089	0.997652	1	no	up	2.20929	1.14358	0.776579	1	no	up	GO:0003746(molecular_function:translation elongation factor activity); GO:0016021(cellular_component:integral component of membrane); GO:0003924(molecular_function:GTPase activity); GO:0008270(molecular_function:zinc ion binding); GO:0005525(molecular_function:GTP binding)				ENOG410ZJWA(S:Function unknown); ENOG41114SR(S:Function unknown)	ENOG410ZJWA(-); ENOG41114SR(-)		PF04434(SWIM:SWIM zinc finger)
TRINITY_DN101048_c0_g1		0.454841	-1.13657	0.653677	1	no	down	0.0956632	-3.38589	0.229245	1	no	down	0.0542496	-4.20424	0.211493	1	no	down
TRINITY_DN101049_c0_g1		3.0735	1.61988	0.684748	1	no	up	0.517714	-0.949772	0.815948	1	no	down	1.11295	0.154388	0.969819	1	no	up
TRINITY_DN10104_c0_g1	ankyrin repeat-containing domain, PGG domain, Gag-polypeptide of LTR copia-type [Artemisia annua]	0.367985	-1.44228	0.279957	0.70108	no	down	0.762629	-0.390948	0.788412	0.975028	no	down	0.437744	-1.19184	0.453563	0.849875	no	down	GO:0016021(cellular_component:integral component of membrane); GO:0016020(cellular_component:membrane)				COG0666(S:Function unknown); ENOG410XPET(T:Signal transduction mechanisms)	COG0666(Ankyrin Repeat); ENOG410XPET(dual-specificity tyrosine-(Y)-phosphorylation regulated kinase)	sp|Q9C7A2|ITN1_ARATH(Ankyrin repeat-containing protein ITN1 OS=Arabidopsis thaliana OX=3702 GN=ITN1 PE=1 SV=1)	PF13962(PGG:Domain of unknown function)
TRINITY_DN10104_c1_g1	ankyrin repeat family protein [Artemisia annua]	0.346708	-1.52821	0.187696	0.597649	no	down	0.456944	-1.12991	0.343541	0.851554	no	down	0.0133901	-6.22269	6.60142e-05	0.00480417	yes	down	GO:0016021(cellular_component:integral component of membrane); GO:0003723(molecular_function:RNA binding)				ENOG410XPET(T:Signal transduction mechanisms); COG0666(S:Function unknown)	ENOG410XPET(dual-specificity tyrosine-(Y)-phosphorylation regulated kinase); COG0666(Ankyrin Repeat)		PF13962(PGG:Domain of unknown function)
TRINITY_DN10104_c2_g1	ankyrin repeat-containing domain, PGG domain, Gag-polypeptide of LTR copia-type [Artemisia annua]	0.192496	-2.3771	0.551833	1	no	down	0.362968	-1.46209	0.712141	1	no	down	2.53624	1.34269	0.597691	1	no	up	GO:0016021(cellular_component:integral component of membrane)
TRINITY_DN101053_c0_g1	(E	0.919676	-0.120802	0.628868	0.903745	no	down	0.926648	-0.109907	0.661466	0.95491	no	down	0.834462	-0.261081	0.486493	0.868612	no	down	GO:0005506(molecular_function:iron ion binding); GO:0046429(molecular_function:4-hydroxy-3-methylbut-2-en-1-yl diphosphate synthase activity); GO:0016114(biological_process:terpenoid biosynthetic process)	K03526	gcpE, ispG	map00900(Terpenoid backbone biosynthesis)	COG0821(I:Lipid transport and metabolism)	COG0821(4-hydroxy-3-methylbut-2-en-1-yl diphosphate synthase activity)	sp|F4K0E8|ISPG_ARATH(4-hydroxy-3-methylbut-2-en-1-yl diphosphate synthase (ferredoxin), chloroplastic OS=Arabidopsis thaliana OX=3702 GN=ISPG PE=1 SV=1)
TRINITY_DN101057_c0_g1		3.05334	1.61039	0.387599	1	no	up	0.263948	-1.92167	0.595014	1	no	down	2.38786	1.25572	0.5414	1	no	up
TRINITY_DN101057_c0_g2	K Homology domain-containing protein [Artemisia annua]	0.992634	-0.0106657	0.965835	0.99353	no	down	1.05397	0.0758376	0.764353	0.972414	no	up	1.08068	0.111943	0.772639	0.963827	no	up	GO:0016740(molecular_function:transferase activity); GO:0003723(molecular_function:RNA binding)	K14945	QKI		COG5176(A:RNA processing and modification)	COG5176(mRNA processing)	sp|Q8GYR4|QKIL4_ARATH(KH domain-containing protein At3g08620 OS=Arabidopsis thaliana OX=3702 GN=At3g08620 PE=2 SV=1)	PF16544(STAR_dimer:Homodimerisation region of STAR domain protein); PF00013(KH_1:KH domain)
TRINITY_DN101057_c0_g3		0.706181	-0.50189	0.821268	1	no	down	1.89176	0.919725	0.570599	1	no	up	0.377656	-1.40485	0.563382	1	no	down
TRINITY_DN101057_c0_g4		0.53475	-0.903063	0.824849	1	no	down	0.517714	-0.949772	0.815948	1	no	down	6.26956	2.64836	0.41006	1	no	up
TRINITY_DN10105_c0_g1	nuclear transcription factor Y subunit A [Artemisia annua]	0.584684	-0.774272	0.0043694	0.0700176	no	down	0.65488	-0.610697	0.060562	0.468126	no	down	0.385363	-1.37571	0.0091248	0.129021	no	down	GO:0016602(cellular_component:CCAAT-binding factor complex); GO:0003700(molecular_function:transcription factor activity, sequence-specific DNA binding); GO:0016021(cellular_component:integral component of membrane); GO:0006355(biological_process:regulation of transcription, DNA-templated); GO:0003723(molecular_function:RNA binding); GO:0003677(molecular_function:DNA binding); GO:0000978(molecula…	K08064	NFYA		COG5224(J:Translation, ribosomal structure and biogenesis)	COG5224(arginyL-tRNA synthetase)	sp|Q9M9X4|NFYA2_ARATH(Nuclear transcription factor Y subunit A-2 OS=Arabidopsis thaliana OX=3702 GN=NFYA2 PE=2 SV=1)	PF02045(CBFB_NFYA:CCAAT-binding transcription factor (CBF-B/NF-YA) subunit B)
TRINITY_DN101061_c0_g1	cellulose synthase-like protein G3 isoform X1 [Helianthus annuus]	0.53475	-0.903063	0.824849	1	no	down	2.91524	1.54362	0.698968	1	no	up	5.2788	2.40021	0.475779	1	no	up	GO:0071555(biological_process:cell wall organization); GO:0016021(cellular_component:integral component of membrane); GO:0016760(molecular_function:cellulose synthase (UDP-forming) activity); GO:0030244(biological_process:cellulose biosynthetic process)				COG1215(S:Function unknown)	COG1215(Phytosulfokines)	sp|Q8VYR4|CSLG2_ARATH(Cellulose synthase-like protein G2 OS=Arabidopsis thaliana OX=3702 GN=CSLG2 PE=2 SV=1)	PF03552(Cellulose_synt:Cellulose synthase)
TRINITY_DN101062_c0_g1		2.5395	1.34455	0.715991	1	no	up	0.534404	-0.903998	0.822771	1	no	down	0.300626	-1.73396	0.667401	1	no	down
TRINITY_DN101067_c0_g1	Disease resistance protein [Artemisia annua]	0.59576	-0.747198	0.462498	0.833459	no	down	1.179	0.237565	0.764973	0.972599	no	up	1.45315	0.539183	0.582101	0.910653	no	up	GO:0006952(biological_process:defense response); GO:0005524(molecular_function:ATP binding); GO:0043531(molecular_function:ADP binding)				ENOG41103BD(S:Function unknown)	ENOG41103BD(-)	sp|Q7XBQ9|RGA2_SOLBU(Disease resistance protein RGA2 OS=Solanum bulbocastanum OX=147425 GN=RGA2 PE=1 SV=1)
TRINITY_DN101068_c0_g1		1.4091	0.494776	0.709371	1	no	up	0.865611	-0.208209	0.900407	1	no	down	1.30955	0.389077	0.782672	1	no	up
TRINITY_DN10106_c0_g1	NADPH thioredoxin reductase [Artemisia annua]	0.261865	-1.93311	0.198855	0.612136	no	down	1.05206	0.0732202	0.962208	0.99693	no	up	0.260223	-1.94218	0.24187	0.682923	no	down	GO:0005737(cellular_component:cytoplasm); GO:0019430(biological_process:removal of superoxide radicals); GO:0016491(molecular_function:oxidoreductase activity); GO:0004791(molecular_function:thioredoxin-disulfide reductase activity)	K00384	trxB, TRR	map00450(Selenocompound metabolism)	COG0492(L:Replication, recombination and repair)	COG0492(dna replication licensing factor)	sp|Q39242|TRXB2_ARATH(Thioredoxin reductase 2 OS=Arabidopsis thaliana OX=3702 GN=NTR2 PE=2 SV=2)
TRINITY_DN10106_c1_g1	probable DNA helicase MCM8 isoform X1 [Helianthus annuus]	0.896821	-0.157108	0.83317	0.968054	no	down	0.998275	-0.00249098	0.996808	0.999944	no	down	0.445744	-1.16571	0.159753	0.574899	no	down	GO:0003678(molecular_function:DNA helicase activity); GO:0004386(molecular_function:helicase activity); GO:0006270(biological_process:DNA replication initiation); GO:0005524(molecular_function:ATP binding); GO:0003677(molecular_function:DNA binding)	K10737	MCM8		COG1241(L:Replication, recombination and repair)	COG1241(dna replication licensing factor)	sp|Q9SF37|MCM8_ARATH(Probable DNA helicase MCM8 OS=Arabidopsis thaliana OX=3702 GN=MCM8 PE=2 SV=2)	PF00493(MCM:MCM P-loop domain); PF17207(MCM_OB:MCM OB domain); PF17855(MCM_lid:MCM AAA-lid domain); PF01078(Mg_chelatase:Magnesium chelatase, subunit ChlI); PF07728(AAA_5:AAA domain (dynein-related subfamily)); PF07726(AAA_3:ATPase family associated with various cellular activities (AAA)); PF00158(Sigma54_activat:Sigma-54 interaction domain)
TRINITY_DN10106_c1_g2	probable DNA helicase MCM8 [Cynara cardunculus var. scolymus]	1.19966	0.262628	0.878653	1	no	up	0.560141	-0.836138	0.739276	1	no	down	0.116641	-3.09985	0.280176	1	no	down	GO:0009555(biological_process:pollen development); GO:0000724(biological_process:double-strand break repair via homologous recombination); GO:0016021(cellular_component:integral component of membrane); GO:0006270(biological_process:DNA replication initiation); GO:0004386(molecular_function:helicase activity); GO:0005524(molecular_function:ATP binding); GO:0003677(molecular_function:DNA binding); …	K10737	MCM8		COG1241(K:Transcription)	COG1241(Component of the Mediator complex, a coactivator involved in the regulated transcription of nearly all RNA polymerase II-dependent genes. Mediator functions as a bridge to convey information from gene-specific regulatory proteins to the basal RNA polymerase II transcription machinery. Mediator is recruited to promoters by direct interactions with regulatory proteins and serves as a scaffo…	sp|Q9SF37|MCM8_ARATH(Probable DNA helicase MCM8 OS=Arabidopsis thaliana OX=3702 GN=MCM8 PE=2 SV=2)
TRINITY_DN10106_c1_g4	NADPH thioredoxin reductase [Artemisia annua]	0.200362	-2.31932	0.561891	1	no	down	0.193849	-2.36699	0.553873	1	no	down	0.215134	-2.21669	0.579369	1	no	down	GO:0018344(biological_process:protein geranylgeranylation); GO:0005092(molecular_function:GDP-dissociation inhibitor activity); GO:0006886(biological_process:intracellular protein transport); GO:0005096(molecular_function:GTPase activator activity); GO:0017137(molecular_function:Rab GTPase binding); GO:0098519(molecular_function:nucleotide phosphatase activity, acting on free nucleotides); GO:000…	K23460	CHM, CHML
TRINITY_DN101070_c0_g1	ARID DNA-binding domain, High mobility group box domain protein [Artemisia annua]	0.118914	-3.07201	0.438066	1	no	down	0.851326	-0.232216	0.938849	1	no	down	0.247926	-2.01202	0.570236	1	no	down	GO:0005634(cellular_component:nucleus); GO:0003677(molecular_function:DNA binding)
TRINITY_DN101071_c0_g1	hypothetical protein CTI12_AA241960 [Artemisia annua]	1.63911	0.712916	0.361273	0.767414	no	up	0.919238	-0.12149	0.874615	0.987576	no	down	0.961968	-0.0559392	0.948179	0.991205	no	down	GO:0016787(molecular_function:hydrolase activity)				ENOG410YR7J(S:Function unknown)	ENOG410YR7J(-)		PF02183(HALZ:Homeobox associated leucine zipper)
TRINITY_DN101074_c0_g1		3.98146	1.9933	0.620972	1	no	up	1	0	1	1	no	no change	5.96543	2.57663	0.519047	1	no	up
TRINITY_DN101075_c0_g1		1.29932	0.377758	0.810479	1	no	up	1.20857	0.273301	0.860053	1	no	up	0.256371	-1.96369	0.382994	1	no	down
TRINITY_DN101075_c0_g2		1	0	1	1	no	no change	1	0	1	1	no	no change	1	0	1	1	no	no change
TRINITY_DN101076_c0_g1	reverse transcriptase domain, Reverse transcriptase zinc-binding domain protein [Artemisia annua]	1	0	1	1	no	no change	1	0	1	1	no	no change	1	0	1	1	no	no change	GO:0005634(cellular_component:nucleus); GO:1990904(cellular_component:ribonucleoprotein complex); GO:0015267(molecular_function:channel activity); GO:0003723(molecular_function:RNA binding); GO:0003964(molecular_function:RNA-directed DNA polymerase activity); GO:0016021(cellular_component:integral component of membrane); GO:0006396(biological_process:RNA processing)							PF13966(zf-RVT:zinc-binding in reverse transcriptase)
TRINITY_DN101078_c0_g1		2.19145	1.13188	0.706822	1	no	up	1.53187	0.615297	0.829188	1	no	up	0.310988	-1.68507	0.676567	1	no	down
TRINITY_DN101078_c0_g2		1.26964	0.344416	0.734299	0.939524	no	up	0.368813	-1.43904	0.251905	1	no	down	0.175118	-2.5136	0.109996	1	no	down
TRINITY_DN101078_c0_g3		0.0938218	-3.41393	0.368733	1	no	down	0.681839	-0.552496	0.84713	1	no	down	0.0998209	-3.32451	0.399966	1	no	down
TRINITY_DN101079_c0_g1		1.21971	0.286544	0.881993	1	no	up	1.22111	0.288198	0.88306	1	no	up	0.212043	-2.23757	0.420994	1	no	down
TRINITY_DN10107_c0_g1	cytochrome P450 monooxygenase [Artemisia annua]	0.48216	-1.05242	0.000794461	0.0212706	yes	down	0.517955	-0.949102	0.00921503	0.182875	no	down	0.249471	-2.00305	0.000988843	0.0318282	yes	down	GO:0005506(molecular_function:iron ion binding); GO:0016705(molecular_function:oxidoreductase activity, acting on paired donors, with incorporation or reduction of molecular oxygen); GO:0016021(cellular_component:integral component of membrane); GO:0004497(molecular_function:monooxygenase activity); GO:0020037(molecular_function:heme binding)	K23136	CYP82C4		COG2124(Q:Secondary metabolites biosynthesis, transport and catabolism)	COG2124(Cytochrome p450)	sp|O49858|C82A3_SOYBN(Cytochrome P450 82A3 OS=Glycine max OX=3847 GN=CYP82A3 PE=2 SV=1)	PF00067(p450:Cytochrome P450)
TRINITY_DN101080_c0_g1		2.02861	1.02049	0.802517	1	no	up	1	0	1	1	no	no change	1	0	1	1	no	no change							sp|Q84711|MCAPS_PEMVW(Minor capsid protein P3-RTD OS=Pea enation mosaic virus-1 (strain WSG) OX=693989 GN=ORF3/ORF5 PE=3 SV=2)	PF01690(PLRV_ORF5:Potato leaf roll virus readthrough protein)
TRINITY_DN101080_c0_g2		9.86384	3.30215	0.404048	1	no	up	1	0	1	1	no	no change	3.97958	1.99262	0.621825	1	no	up
TRINITY_DN101082_c0_g1		0.220491	-2.18121	0.577601	1	no	down	0.937339	-0.0933568	0.978156	1	no	down	1.36141	0.445099	0.876025	1	no	up
TRINITY_DN101084_c0_g1		7.99163	2.99849	0.449988	1	no	up	1	0	1	1	no	no change	1	0	1	1	no	no change
TRINITY_DN101085_c0_g1	Zinc finger, Dof-type [Artemisia annua]	0.0285937	-5.12816	0.0555246	1	no	down	0.146663	-2.76942	0.202567	1	no	down	0.317098	-1.657	0.501849	1	no	down	GO:0003700(molecular_function:transcription factor activity, sequence-specific DNA binding); GO:0006355(biological_process:regulation of transcription, DNA-templated); GO:0005634(cellular_component:nucleus); GO:0003677(molecular_function:DNA binding)				ENOG410YN7N(M:Cell wall/membrane/envelope biogenesis)	ENOG410YN7N(Glycosyl transferase, family 2)	sp|Q8LFV3|CDF3_ARATH(Cyclic dof factor 3 OS=Arabidopsis thaliana OX=3702 GN=CDF3 PE=1 SV=2)
TRINITY_DN101086_c0_g1		1.91836	0.939872	0.816003	1	no	up	1.00836	0.0120089	0.997652	1	no	up	0.571414	-0.807393	0.843149	1	no	down
TRINITY_DN101086_c0_g2		0.156738	-2.67357	0.314599	1	no	down	0.310921	-1.68538	0.511267	1	no	down	0.343789	-1.54041	0.55999	1	no	down
TRINITY_DN10108_c0_g1	alpha-mannosidase [Artemisia annua]	1.75703	0.813143	0.0307256	0.23287	no	up	1.77396	0.826971	0.0336622	0.35355	no	up	1.29509	0.373048	0.570462	0.906201	no	up	GO:0006013(biological_process:mannose metabolic process); GO:0046872(molecular_function:metal ion binding); GO:0006517(biological_process:protein deglycosylation); GO:0004559(molecular_function:alpha-mannosidase activity); GO:0030246(molecular_function:carbohydrate binding)	K01191	MAN2C1	map00511(Other glycan degradation)	ENOG410XQMZ(G:Carbohydrate transport and metabolism)	ENOG410XQMZ(Mannosidase alpha class)	sp|C0HJB3|MANA_CANEN(Alpha-mannosidase OS=Canavalia ensiformis OX=3823 PE=1 SV=1)	PF01074(Glyco_hydro_38N:Glycosyl hydrolases family 38 N-terminal domain); PF07748(Glyco_hydro_38C:Glycosyl hydrolases family 38 C-terminal domain); PF09261(Alpha-mann_mid:Alpha mannosidase middle domain)
TRINITY_DN101090_c0_g1	phytosulfokines 3-like [Chenopodium quinoa]	0.408832	-1.29042	0.690114	1	no	down	0.221277	-2.17607	0.525507	1	no	down	0.24426	-2.03351	0.559787	1	no	down	GO:0005576(cellular_component:extracellular region); GO:0008083(molecular_function:growth factor activity); GO:0008283(biological_process:cell proliferation)				ENOG410ZAZR(S:Function unknown)	ENOG410ZAZR(Phytosulfokines)	sp|Q9M2Y0|PSK3_ARATH(Phytosulfokines 3 OS=Arabidopsis thaliana OX=3702 GN=PSK3 PE=2 SV=2)	PF06404(PSK:Phytosulfokine precursor protein (PSK))
TRINITY_DN101091_c0_g1	hypothetical protein EJB05_48396, partial [Eragrostis curvula]	1.04154	0.058718	0.988519	1	no	up	1.77695	0.829407	0.837539	1	no	up	0.571414	-0.807393	0.843149	1	no	down	GO:0016567(biological_process:protein ubiquitination); GO:0004842(molecular_function:ubiquitin-protein transferase activity); GO:0008270(molecular_function:zinc ion binding); GO:0003677(molecular_function:DNA binding)				ENOG4111UWC(S:Function unknown)	ENOG4111UWC(zinc finger protein)	sp|Q84PD8|SAP11_ORYSJ(Zinc finger A20 and AN1 domain-containing stress-associated protein 11 OS=Oryza sativa subsp. japonica OX=39947 GN=SAP11 PE=2 SV=1)	PF01428(zf-AN1:AN1-like Zinc finger)
TRINITY_DN101093_c0_g1		0.664416	-0.58984	0.815361	1	no	down	0.180084	-2.47326	0.3796	1	no	down	0.199064	-2.32869	0.414018	1	no	down
TRINITY_DN101093_c1_g1		0.321552	-1.63688	0.546123	1	no	down	0.72974	-0.454545	0.837134	1	no	down	0.332169	-1.59001	0.577927	1	no	down
TRINITY_DN101096_c0_g1		0.53475	-0.903063	0.824849	1	no	down	0.517714	-0.949772	0.815948	1	no	down	0.571414	-0.807393	0.843149	1	no	down
TRINITY_DN101097_c0_g1		1.26003	0.333453	0.909261	1	no	up	0.262811	-1.9279	0.627313	1	no	down	0.149248	-2.74421	0.489526	1	no	down
TRINITY_DN101098_c0_g1		1	0	1	1	no	no change	1	0	1	1	no	no change	1	0	1	1	no	no change
TRINITY_DN10109_c0_g1		32.6242	5.02787	1	1	no	up	1.33997	0.422201	0.896069	1	no	up	8.39425	3.0694	0.0889632	1	no	up
TRINITY_DN1010_c0_g1	oxoglutarate/iron-dependent oxygenase [Artemisia annua]	1.24618	0.317514	0.245744	0.668537	no	up	1.0582	0.0816093	0.746542	0.97025	no	up	1.48742	0.572813	0.194672	0.626945	no	up	GO:0031418(molecular_function:L-ascorbic acid binding); GO:0005506(molecular_function:iron ion binding); GO:0016705(molecular_function:oxidoreductase activity, acting on paired donors, with incorporation or reduction of molecular oxygen); GO:0051213(molecular_function:dioxygenase activity)	K00472	P4HA	map00330(Arginine and proline metabolism)	ENOG410XS5J(S:Function unknown)	ENOG410XS5J(prolyl 4-hydroxylase)	sp|Q8L970|P4H7_ARATH(Probable prolyl 4-hydroxylase 7 OS=Arabidopsis thaliana OX=3702 GN=P4H7 PE=2 SV=1)	PF13640(2OG-FeII_Oxy_3:2OG-Fe(II) oxygenase superfamily); PF03171(2OG-FeII_Oxy:2OG-Fe(II) oxygenase superfamily); PF01549(ShK:ShK domain-like)
TRINITY_DN1010_c0_g2	hypothetical protein Lal_00030030 [Lupinus albus]	7.20143	2.84828	0.0256544	0.209639	no	up	4.36133	2.12477	0.171873	1	no	up	3.90685	1.96601	0.223648	1	no	up	GO:0031625(molecular_function:ubiquitin protein ligase binding); GO:0006511(biological_process:ubiquitin-dependent protein catabolic process)	K03869	CUL3	map04120(Ubiquitin mediated proteolysis)	COG5647(O:Posttranslational modification, protein turnover, chaperones)	COG5647(cullin 1)	sp|Q9C9L0|CUL3B_ARATH(Cullin-3B OS=Arabidopsis thaliana OX=3702 GN=CUL3B PE=1 SV=1)	PF00888(Cullin:Cullin family)
TRINITY_DN1010_c0_g3		2.26693	1.18074	0.196736	0.609969	no	up	2.03926	1.02805	0.259509	0.796262	no	up	3.22072	1.68738	0.0701228	0.386979	no	up
TRINITY_DN101103_c0_g1		1.04154	0.058718	0.988519	1	no	up	6.72136	2.74875	0.448718	1	no	up	6.12125	2.61383	0.501388	1	no	up
TRINITY_DN101104_c0_g2	tRNA synthetase class I (I, L, M and V	8.05833	3.01048	0.00615029	0.088471	no	up	6.11363	2.61203	0.0248499	0.308583	no	up	4.75812	2.25039	0.0690193	0.383839	no	up	GO:0006428(biological_process:isoleucyl-tRNA aminoacylation); GO:0004822(molecular_function:isoleucine-tRNA ligase activity); GO:0000049(molecular_function:tRNA binding); GO:0005524(molecular_function:ATP binding); GO:0002161(molecular_function:aminoacyl-tRNA editing activity)	K01870	IARS, ileS	map00970(Aminoacyl-tRNA biosynthesis)	COG0060(J:Translation, ribosomal structure and biogenesis)	COG0060(amino acids such as valine, to avoid such errors it has two additional distinct tRNA(Ile)-dependent editing activities. One activity is designated as 'pretransfer' editing and involves the hydrolysis of activated Val-AMP. The other activity is designated 'posttransfer' editing and involves deacylation of mischarged Val-tRNA(Ile) (By similarity))	sp|F4JLM5|SYIC_ARATH(Isoleucine--tRNA ligase, cytoplasmic OS=Arabidopsis thaliana OX=3702 GN=At4g10320 PE=2 SV=1)
TRINITY_DN101108_c0_g1	hypothetical protein CTI12_AA526260 [Artemisia annua]	0.432533	-1.20912	0.679011	1	no	down	1.01781	0.0254749	0.991094	1	no	up	1.3536	0.436801	0.863547	1	no	up								PF10184(DUF2358:Uncharacterized conserved protein (DUF2358))
TRINITY_DN101109_c0_g2		0.0565809	-4.14354	0.265589	1	no	down	0.0547921	-4.18989	0.278042	1	no	down	0.0599836	-4.05929	0.301985	1	no	down
TRINITY_DN101109_c0_g4	hypothetical protein CTI12_AA319060 [Artemisia annua]	0.150433	-2.73281	0.491867	1	no	down	1.61756	0.693817	0.837871	1	no	up	0.161543	-2.63001	0.508337	1	no	down	GO:0008270(molecular_function:zinc ion binding); GO:0003676(molecular_function:nucleic acid binding)
TRINITY_DN10110_c0_g1	alpha-hydroxy acid dehydrogenase, FMN-dependent, Aldolase-type TIM barrel [Artemisia annua]	0.763655	-0.389007	0.0806343	0.398898	no	down	0.797544	-0.326364	0.15711	0.680664	no	down	0.56948	-0.812283	0.07038	0.38766	no	down	GO:0016491(molecular_function:oxidoreductase activity); GO:0010181(molecular_function:FMN binding)	K11517	HAO	map00630(Glyoxylate and dicarboxylate metabolism); map04146(Peroxisome)	COG1304(C:Energy production and conversion)	COG1304(Catalyzes the 1,3-allylic rearrangement of the homoallylic substrate isopentenyl (IPP) to its allylic isomer, dimethylallyl diphosphate (DMAPP) (By similarity))	sp|Q9LRR9|GLO1_ARATH((S)-2-hydroxy-acid oxidase GLO1 OS=Arabidopsis thaliana OX=3702 GN=GLO1 PE=1 SV=1)	PF01070(FMN_dh:FMN-dependent dehydrogenase); PF00478(IMPDH:IMP dehydrogenase / GMP reductase domain); PF03060(NMO:Nitronate monooxygenase); PF01645(Glu_synthase:Conserved region in glutamate synthase); PF05690(ThiG:Thiazole biosynthesis protein ThiG)
TRINITY_DN10110_c1_g1	Homeodomain-like protein [Artemisia annua]	1.43864	0.524703	0.761453	1	no	up	0.981843	-0.0264355	0.991593	1	no	down	1.21177	0.27712	0.914029	1	no	up	GO:0003676(molecular_function:nucleic acid binding); GO:0003677(molecular_function:DNA binding)
TRINITY_DN101110_c0_g1		0.242737	-2.04253	0.258432	1	no	down	0.0247346	-5.33732	0.0121399	1	no	down	0.0273627	-5.19164	0.0186277	1	no	down
TRINITY_DN101113_c0_g1		4.62654	2.20993	0.574905	1	no	up	1.00836	0.0120089	0.997652	1	no	up	1.11295	0.154388	0.969819	1	no	up
TRINITY_DN101114_c0_g1	PREDICTED: tubulin beta-1 chain [Daucus carota subsp. sativus]	1.63523	0.709497	0.239097	0.660865	no	up	1.23397	0.303306	0.667765	0.957343	no	up	1.36129	0.444978	0.565482	0.904448	no	up	GO:0005737(cellular_component:cytoplasm); GO:0007017(biological_process:microtubule-based process); GO:0000278(biological_process:mitotic cell cycle); GO:0003924(molecular_function:GTPase activity); GO:0005200(molecular_function:structural constituent of cytoskeleton); GO:0000226(biological_process:microtubule cytoskeleton organization); GO:0016757(molecular_function:transferase activity, transfe…	K07375	TUBB	map04145(Phagosome)			sp|P37392|TBB1_LUPAL(Tubulin beta-1 chain OS=Lupinus albus OX=3870 GN=TUBB1 PE=3 SV=1)	PF03953(Tubulin_C:Tubulin C-terminal domain)
TRINITY_DN101116_c0_g1	pre-mRNA splicing Prp18-interacting factor [Artemisia annua]	0.53475	-0.903063	0.824849	1	no	down	4.86492	2.28242	0.563966	1	no	up	3.0628	1.61485	0.68612	1	no	up	GO:0030628(molecular_function:pre-mRNA 3'-splice site binding); GO:0000386(molecular_function:second spliceosomal transesterification activity); GO:0008270(molecular_function:zinc ion binding); GO:0000398(biological_process:mRNA splicing, via spliceosome)	K12819	SLU7	map03040(Spliceosome)	ENOG410XPPP(S:Function unknown)	ENOG410XPPP(zinc finger protein)	sp|A2YQU8|SLU7_ORYSI(Pre-mRNA-splicing factor SLU7 OS=Oryza sativa subsp. indica OX=39946 GN=OsI_27673 PE=3 SV=2)	PF11708(Slu7:Pre-mRNA splicing Prp18-interacting factor)
TRINITY_DN101118_c0_g1		1.29522	0.373202	0.691101	0.925173	no	up	0.281588	-1.82834	0.138776	0.649337	no	down	1.20181	0.265205	0.794908	0.967116	no	up
TRINITY_DN101119_c0_g1		0.188771	-2.40529	0.546956	1	no	down	1.35552	0.438844	0.907232	1	no	up	0.200231	-2.32026	0.561157	1	no	down
TRINITY_DN10111_c0_g1	ethylene-responsive transcription factor 1B-like [Helianthus annuus]	0.270496	-1.88632	0.00495248	0.0762093	no	down	0.251954	-1.98877	0.00346642	0.10249	no	down	0.795211	-0.33059	0.701044	0.949232	no	down	GO:0003700(molecular_function:transcription factor activity, sequence-specific DNA binding); GO:0005634(cellular_component:nucleus); GO:0003677(molecular_function:DNA binding)	K14516	ERF1	map04016(MAPK signaling pathway - plant); map04075(Plant hormone signal transduction)	ENOG410YJVW(K:Transcription)	ENOG410YJVW(AP2 ERF domain-containing transcription factor source)	sp|Q8LDC8|ERF92_ARATH(Ethylene-responsive transcription factor 1B OS=Arabidopsis thaliana OX=3702 GN=ERF1B PE=1 SV=2)	PF00847(AP2:AP2 domain)
TRINITY_DN101123_c0_g1		3.6178	1.85511	0.646381	1	no	up	1	0	1	1	no	no change	1	0	1	1	no	no change
TRINITY_DN101125_c0_g1	plasmodesmata-located protein 7 [Artemisia annua]	1.06083	0.0851967	0.866571	0.975344	no	up	1.07572	0.105305	0.849636	0.983958	no	up	0.729459	-0.455102	0.571115	0.906486	no	down	GO:0016021(cellular_component:integral component of membrane); GO:0009506(cellular_component:plasmodesma)				ENOG410YCA0(S:Function unknown)	ENOG410YCA0(-)	sp|Q0WPN8|PDLP7_ARATH(Plasmodesmata-located protein 7 OS=Arabidopsis thaliana OX=3702 GN=PDLP7 PE=1 SV=1)	PF01657(Stress-antifung:Salt stress response/antifungal)
TRINITY_DN101126_c0_g1	thioredoxin H-type 2-like [Lactuca sativa]	1.04154	0.058718	0.988519	1	no	up	2.91524	1.54362	0.698968	1	no	up	0.571414	-0.807393	0.843149	1	no	down	GO:0045454(biological_process:cell redox homeostasis); GO:0015035(molecular_function:protein disulfide oxidoreductase activity); GO:0006662(biological_process:glycerol ether metabolic process); GO:0005623(cellular_component:cell)	K03671	trxA		COG0526(I:Lipid transport and metabolism)	COG0526(4-hydroxy-3-methylbut-2-en-1-yl diphosphate synthase activity)	sp|Q07090|TRXH2_TOBAC(Thioredoxin H-type 2 OS=Nicotiana tabacum OX=4097 PE=3 SV=1)	PF00085(Thioredoxin:Thioredoxin); PF14595(Thioredoxin_9:Thioredoxin); PF13098(Thioredoxin_2:Thioredoxin-like domain); PF13905(Thioredoxin_8:Thioredoxin-like); PF08534(Redoxin:Redoxin); PF13728(TraF:F plasmid transfer operon protein)
TRINITY_DN10112_c0_g1	ATP-dependent DNA helicase 2 subunit KU70 isoform X1 [Cynara cardunculus var. scolymus]	1.04875	0.0686765	0.792727	0.957431	no	up	0.989216	-0.0156421	0.953041	0.995836	no	down	0.961441	-0.0567296	0.876748	0.98116	no	down	GO:0000723(biological_process:telomere maintenance); GO:0043564(cellular_component:Ku70:Ku80 complex); GO:0017056(molecular_function:structural constituent of nuclear pore); GO:0006303(biological_process:double-strand break repair via nonhomologous end joining); GO:0031080(cellular_component:nuclear pore outer ring); GO:0051028(biological_process:mRNA transport); GO:0006487(biological_process:pro…	K10884	XRCC6, KU70, G22P1	map03450(Non-homologous end-joining)	ENOG410XNXU(S:Function unknown)	ENOG410XNXU(Ankyrin Repeat)	sp|Q9FQ08|KU70_ARATH(ATP-dependent DNA helicase 2 subunit KU70 OS=Arabidopsis thaliana OX=3702 GN=KU70 PE=1 SV=1)	PF03731(Ku_N:Ku70/Ku80 N-terminal alpha/beta domain); PF02735(Ku:Ku70/Ku80 beta-barrel domain); PF03730(Ku_C:Ku70/Ku80 C-terminal arm); PF02037(SAP:SAP domain)
TRINITY_DN101131_c0_g1	major facilitator superfamily protein [Artemisia annua]	1.57326	0.653757	0.368473	0.772732	no	up	1.27587	0.351477	0.678748	0.958824	no	up	1.47271	0.558473	0.513528	0.883772	no	up	GO:0009535(cellular_component:chloroplast thylakoid membrane); GO:0016021(cellular_component:integral component of membrane); GO:0015074(biological_process:DNA integration); GO:0022857(molecular_function:transmembrane transporter activity); GO:0003676(molecular_function:nucleic acid binding); GO:0005507(molecular_function:copper ion binding); GO:0009055(molecular_function:electron carrier activit…				ENOG410ZVCA(J:Translation, ribosomal structure and biogenesis)	ENOG410ZVCA(Component of the eukaryotic translation initiation factor 3 (eIF-3) complex, which is involved in protein synthesis and, together with other initiation factors, stimulates binding of mRNA and methionyl-tRNAi to the 40S ribosome (By similarity))	sp|Q96MC6|MF14A_HUMAN(Hippocampus abundant transcript 1 protein OS=Homo sapiens OX=9606 GN=MFSD14A PE=1 SV=2)	PF07690(MFS_1:Major Facilitator Superfamily); PF00083(Sugar_tr:Sugar (and other) transporter)
TRINITY_DN101131_c0_g2	major facilitator superfamily protein [Artemisia annua]	0.00884388	-6.8211	0.0811342	0.399815	no	down	0.0639239	-3.9675	0.0332732	0.352385	no	down	0.00946794	-6.72273	0.00263898	0.0606314	no	down	GO:0022857(molecular_function:transmembrane transporter activity); GO:0016021(cellular_component:integral component of membrane)
TRINITY_DN101133_c1_g1		1.91836	0.939872	0.816003	1	no	up	0.517714	-0.949772	0.815948	1	no	down	2.20929	1.14358	0.776579	1	no	up
TRINITY_DN101135_c0_g1		0.289237	-1.78968	0.657665	1	no	down	0.545342	-0.874766	0.82852	1	no	down	0.604065	-0.727224	0.857117	1	no	down
TRINITY_DN101135_c0_g3		2.03136	1.02245	0.793031	1	no	up	3.53383	1.82123	0.491062	1	no	up	2.33477	1.22328	0.755105	1	no	up
TRINITY_DN101135_c1_g1		1.67178	0.741383	0.761647	1	no	up	1.29363	0.37142	0.894926	1	no	up	5.77588	2.53004	0.255733	1	no	up
TRINITY_DN101136_c0_g1	Proteasome component (PCI	0.279177	-1.84075	0.648178	1	no	down	3.55172	1.82852	0.536198	1	no	up	3.62193	1.85676	0.547475	1	no	up	GO:0043614(cellular_component:multi-eIF complex); GO:0071540(cellular_component:eukaryotic translation initiation factor 3 complex, eIF3e); GO:0005852(cellular_component:eukaryotic translation initiation factor 3 complex); GO:0016282(cellular_component:eukaryotic 43S preinitiation complex); GO:0005829(cellular_component:cytosol); GO:0005886(cellular_component:plasma membrane); GO:0002188(biologic…	K03254	EIF3A	map03013(RNA transport)	ENOG410XQ37(O:Posttranslational modification, protein turnover, chaperones)	ENOG410XQ37(Calpain-like cysteine peptidase)	sp|Q9XHR2|EIF3A_MAIZE(Eukaryotic translation initiation factor 3 subunit A OS=Zea mays OX=4577 GN=TIF3A1 PE=2 SV=1)
TRINITY_DN101136_c0_g2	Proteasome component (PCI	0.605673	-0.723388	0.725973	1	no	down	0.579923	-0.786066	0.740378	1	no	down	0.329353	-1.60229	0.531857	1	no	down	GO:0043614(cellular_component:multi-eIF complex); GO:0005852(cellular_component:eukaryotic translation initiation factor 3 complex); GO:0016282(cellular_component:eukaryotic 43S preinitiation complex); GO:0071541(cellular_component:eukaryotic translation initiation factor 3 complex, eIF3m); GO:0071540(cellular_component:eukaryotic translation initiation factor 3 complex, eIF3e); GO:0002188(biolog…	K03254	EIF3A	map03013(RNA transport)	ENOG410XQ37(O:Posttranslational modification, protein turnover, chaperones)	ENOG410XQ37(Calpain-like cysteine peptidase)	sp|Q40554|EIF3A_TOBAC(Eukaryotic translation initiation factor 3 subunit A OS=Nicotiana tabacum OX=4097 GN=TIF3A1 PE=2 SV=1)
TRINITY_DN101137_c0_g1	uncharacterized protein LOC112040173 [Quercus suber]	0.433376	-1.20631	0.674535	1	no	down	3.3687	1.75219	0.398894	1	no	up	3.35467	1.74617	0.489458	1	no	up					ENOG41125VQ(S:Function unknown)	ENOG41125VQ(-)
TRINITY_DN101139_c0_g1	hypothetical protein CTI12_AA331520 [Artemisia annua]	1.16692	0.222707	0.741527	0.94202	no	up	0.780223	-0.358042	0.60232	0.94448	no	down	1.05332	0.0749449	0.920832	0.987501	no	up	GO:0016021(cellular_component:integral component of membrane)				ENOG410Y9G4(S:Function unknown)	ENOG410Y9G4(-)		PF01127(Sdh_cyt:Succinate dehydrogenase/Fumarate reductase transmembrane subunit)
TRINITY_DN10113_c0_g1		1.49159	0.576855	0.874064	1	no	up	1.45519	0.541211	0.882299	1	no	up	1.65729	0.728827	0.841493	1	no	up
TRINITY_DN101142_c0_g1		0.127989	-2.96591	0.309151	1	no	down	0.792942	-0.334713	0.877887	1	no	down	0.379319	-1.39852	0.572117	1	no	down
TRINITY_DN101143_c0_g1		1	0	1	1	no	no change	1	0	1	1	no	no change	11.922	3.57556	0.365554	1	no	up
TRINITY_DN101143_c0_g2		0.606657	-0.721048	0.745886	1	no	down	0.153513	-2.70356	0.326415	1	no	down	0.0865709	-3.52997	0.279957	1	no	down
TRINITY_DN101143_c0_g3		0.359766	-1.47487	0.56871	1	no	down	0.83678	-0.25708	0.907035	1	no	down	0.106968	-3.22475	0.270045	1	no	down
TRINITY_DN101144_c0_g1	S-norcoclaurine synthase 1 [Artemisia annua]	0.99132	-0.012577	0.996664	1	no	down	0.673218	-0.570855	0.874759	1	no	down	1.84926	0.886944	0.740884	1	no	up	GO:0005737(cellular_component:cytoplasm); GO:0038023(molecular_function:signaling receptor activity); GO:0005634(cellular_component:nucleus); GO:0009738(biological_process:abscisic acid-activated signaling pathway); GO:0006952(biological_process:defense response); GO:0080163(biological_process:regulation of protein serine/threonine phosphatase activity); GO:0004864(molecular_function:protein phos…				ENOG410YQ60(S:Function unknown)	ENOG410YQ60(Pathogenesis-related protein Bet v I family)	sp|Q4QTJ1|NCS2_PAPSO(S-norcoclaurine synthase 2 OS=Papaver somniferum OX=3469 GN=NCS2 PE=1 SV=1)	PF00407(Bet_v_1:Pathogenesis-related protein Bet v 1 family); PF10604(Polyketide_cyc2:Polyketide cyclase / dehydrase and lipid transport)
TRINITY_DN101146_c0_g1	harbinger transposase-derived nuclease domain-containing protein [Artemisia annua]	14.5103	3.85901	0.12795	1	no	up	3.54001	1.82375	0.646521	1	no	up	8.16096	3.02874	0.39947	1	no	up	GO:0016021(cellular_component:integral component of membrane)	K23222	HARBI1					PF13359(DDE_Tnp_4:DDE superfamily endonuclease); PF04827(Plant_tran:Plant transposon protein)
TRINITY_DN101146_c1_g2	harbinger transposase-derived nuclease domain-containing protein [Artemisia annua]	0.947004	-0.0785582	0.921907	0.984678	no	down	0.547833	-0.868192	0.371985	0.86664	no	down	0.458704	-1.12436	0.268595	0.713264	no	down	GO:0016021(cellular_component:integral component of membrane)	K23222	HARBI1		ENOG411206Y(S:Function unknown)	ENOG411206Y(transposon protein)	sp|B0BN95|HARB1_RAT(Putative nuclease HARBI1 OS=Rattus norvegicus OX=10116 GN=Harbi1 PE=2 SV=1)	PF13359(DDE_Tnp_4:DDE superfamily endonuclease); PF04827(Plant_tran:Plant transposon protein)
TRINITY_DN101149_c0_g1	transposase-associated domain-containing protein [Artemisia annua]	0.377914	-1.40387	0.489946	1	no	down	1.94999	0.963467	0.523013	0.923782	no	up	0.0440911	-4.50337	0.138603	1	no	down	GO:0033947(molecular_function:mannosylglycoprotein endo-beta-mannosidase activity); GO:0004144(molecular_function:diacylglycerol O-acyltransferase activity); GO:0016021(cellular_component:integral component of membrane)				ENOG410Z2X5(T:Signal transduction mechanisms)	ENOG410Z2X5(Serine Threonine protein kinase)		PF13963(Transpos_assoc:Transposase-associated domain)
TRINITY_DN10114_c0_g1	serine-threonine/tyrosine-protein kinase catalytic domain-containing protein [Artemisia annua]	0.141532	-2.8208	0.477581	1	no	down	0.513762	-0.960828	0.806549	1	no	down	0.150099	-2.73601	0.490865	1	no	down	GO:0004373(molecular_function:glycogen (starch) synthase activity); GO:0016021(cellular_component:integral component of membrane); GO:0004674(molecular_function:protein serine/threonine kinase activity); GO:0007165(biological_process:signal transduction); GO:0043531(molecular_function:ADP binding); GO:0004672(molecular_function:protein kinase activity); GO:0009501(cellular_component:amyloplast); …	K04733	IRAK4					PF00564(PB1:PB1 domain)
TRINITY_DN10114_c0_g2	serine-threonine/tyrosine-protein kinase catalytic domain-containing protein [Artemisia annua]	0.53475	-0.903063	0.824849	1	no	down	0.517714	-0.949772	0.815948	1	no	down	14.2793	3.83586	0.222781	1	no	up	GO:0016021(cellular_component:integral component of membrane); GO:0005524(molecular_function:ATP binding); GO:0004672(molecular_function:protein kinase activity)	K04733	IRAK4					PF14299(PP2:Phloem protein 2)
TRINITY_DN10114_c0_g3	serine-threonine/tyrosine-protein kinase catalytic domain-containing protein [Artemisia annua]	0.226439	-2.14281	0.0953529	0.431879	no	down	0.473941	-1.07722	0.388348	0.872784	no	down	0.114612	-3.12517	0.03843	0.286518	no	down	GO:0016021(cellular_component:integral component of membrane); GO:0016301(molecular_function:kinase activity); GO:0005524(molecular_function:ATP binding); GO:0004672(molecular_function:protein kinase activity)	K04733	IRAK4		ENOG410YD6D(S:Function unknown); ENOG4111AE6(S:Function unknown)	ENOG410YD6D(F-box protein); ENOG4111AE6(F-box protein)	sp|Q9ZVR0|PP2B6_ARATH(Putative F-box protein PP2-B6 OS=Arabidopsis thaliana OX=3702 GN=PP2B6 PE=4 SV=1)	PF14299(PP2:Phloem protein 2)
TRINITY_DN101151_c0_g1		1	0	1	1	no	no change	1	0	1	1	no	no change	1	0	1	1	no	no change
TRINITY_DN101151_c0_g2		0.661802	-0.595527	0.837149	1	no	down	1.72844	0.789467	0.723875	1	no	up	0.545045	-0.875552	0.744361	1	no	down
TRINITY_DN101152_c0_g1		1.23914	0.309345	0.87188	1	no	up	2.54539	1.34789	0.389153	1	no	up	0.956513	-0.0641433	0.973639	1	no	down
TRINITY_DN101153_c0_g1		1	0	1	1	no	no change	1	0	1	1	no	no change	1	0	1	1	no	no change
TRINITY_DN101153_c1_g1		3.80405	1.92754	0.594577	1	no	up	2.88986	1.531	0.69403	1	no	up	3.92428	1.97243	0.619881	1	no	up
TRINITY_DN101156_c0_g1		0.0508569	-4.29741	0.00580052	0.0850571	no	down	0.0485384	-4.36473	0.00513659	0.128503	no	down	0.0532553	-4.23093	0.0128342	0.15801	no	down
TRINITY_DN101156_c0_g3		1.79887	0.847092	0.746837	1	no	up	3.43944	1.78217	0.366943	1	no	up	0.483002	-1.0499	0.749237	1	no	down
TRINITY_DN101156_c0_g4	uncharacterized protein LOC110919103 [Helianthus annuus]	0.604015	-0.727345	0.433225	0.81709	no	down	0.45397	-1.13933	0.256448	0.793772	no	down	0.337557	-1.5668	0.128292	0.518972	no	down					ENOG410Y65V(S:Function unknown); ENOG410XS82(S:Function unknown); ENOG410ZSHC(L:Replication, recombination and repair)	ENOG410Y65V(Retrotransposon protein); ENOG410XS82(Retrotransposon protein); ENOG410ZSHC(Reverse transcriptase (RNA-dependent DNA polymerase))	sp|P0C2F6|RNHX1_ARATH(Putative ribonuclease H protein At1g65750 OS=Arabidopsis thaliana OX=3702 GN=At1g65750 PE=3 SV=1)	PF13966(zf-RVT:zinc-binding in reverse transcriptase)
TRINITY_DN101157_c0_g1		1.6349	0.709201	0.765538	1	no	up	0.212925	-2.23158	0.513511	1	no	down	2.28567	1.19262	0.565316	1	no	up
TRINITY_DN101157_c0_g2		13.0624	3.70735	0.347353	1	no	up	1.87592e+06	20.8392	1	1	no	up	6.47291	2.69441	0.499382	1	no	up
TRINITY_DN101158_c0_g1		0.0628697	-3.99149	0.16241	1	no	down	0.540347	-0.888041	0.651604	1	no	down	0.373188	-1.42203	0.501909	1	no	down
TRINITY_DN101159_c0_g1		1	0	1	1	no	no change	56.1429	5.81103	0.0402853	1	no	up	1	0	1	1	no	no change					COG1479(S:Function unknown)	COG1479(conserved protein)		PF03235(DUF262:Protein of unknown function DUF262)
TRINITY_DN101159_c0_g4	hypothetical protein SOVF_180680 [Spinacia oleracea]	13.7826	3.78478	1	1	no	up	128.964	7.01082	1	1	no	up	0.858886	-0.219461	0.826344	0.972421	no	down	GO:0006310(biological_process:DNA recombination); GO:0015074(biological_process:DNA integration); GO:0016021(cellular_component:integral component of membrane); GO:0009009(molecular_function:site-specific recombinase activity); GO:0003677(molecular_function:DNA binding)	K06904	K06904				sp|Q9ZXB2|PORTL_BPPHC(Probable portal protein OS=Streptomyces phage phiC31 OX=10719 GN=34 PE=3 SV=1)	PF00589(Phage_integrase:Phage integrase family)
TRINITY_DN10115_c0_g1	cytochrome P450 [Artemisia annua]	1.72078	0.78306	0.315422	0.731342	no	up	1.5943	0.67292	0.410364	0.881664	no	up	0.656664	-0.606772	0.553806	0.900944	no	down	GO:0004497(molecular_function:monooxygenase activity); GO:0016020(cellular_component:membrane); GO:0020037(molecular_function:heme binding); GO:0016709(molecular_function:oxidoreductase activity, acting on paired donors, with incorporation or reduction of molecular oxygen, NAD(P)H as one donor, and incorporation of one atom of oxygen); GO:0016021(cellular_component:integral component of membrane)…	K23136	CYP82C4		COG2124(Q:Secondary metabolites biosynthesis, transport and catabolism)	COG2124(Cytochrome p450)	sp|O49858|C82A3_SOYBN(Cytochrome P450 82A3 OS=Glycine max OX=3847 GN=CYP82A3 PE=2 SV=1)	PF00067(p450:Cytochrome P450)
TRINITY_DN101160_c0_g1		0.53475	-0.903063	0.824849	1	no	down	0.517714	-0.949772	0.815948	1	no	down	0.571414	-0.807393	0.843149	1	no	down
TRINITY_DN101162_c0_g1		1.85747	0.893339	0.825143	1	no	up	3.83894	1.94071	0.625073	1	no	up	0.571414	-0.807393	0.843149	1	no	down
TRINITY_DN101164_c0_g1	hypothetical protein CTI12_AA472540 [Artemisia annua]	1.43595	0.522008	0.888344	1	no	up	3.97793	1.99202	0.446084	1	no	up	1.54892	0.631262	0.825138	1	no	up
TRINITY_DN101166_c0_g1		2.43926	1.28644	0.696078	1	no	up	0.272369	-1.87636	0.641923	1	no	down	1.60823	0.685477	0.852789	1	no	up
TRINITY_DN101167_c0_g1	uncharacterized protein LOC110893873 [Helianthus annuus]	0.305627	-1.71015	0.0148491	0.152134	no	down	0.10943	-3.19192	9.82055e-05	0.00980925	yes	down	0.102249	-3.28985	0.00165953	0.0445944	yes	down		K11138	RIF1		ENOG4111NF8(S:Function unknown)	ENOG4111NF8(Rap1-interacting factor 1 N terminal)
TRINITY_DN101167_c0_g3	uncharacterized protein LOC110893873 [Helianthus annuus]	0.377323	-1.40613	0.557273	1	no	down	0.618648	-0.692809	0.725076	1	no	down	0.14995	-2.73745	0.289562	1	no	down		K11138	RIF1		ENOG4111NF8(S:Function unknown)	ENOG4111NF8(Rap1-interacting factor 1 N terminal)		PF12231(Rif1_N:Rap1-interacting factor 1 N terminal)
TRINITY_DN101167_c0_g4	hypothetical protein LSAT_5X91781 [Lactuca sativa]	0.18235	-2.45521	0.44296	1	no	down	0.677542	-0.561618	0.821835	1	no	down	0.0997241	-3.32591	0.399763	1	no	down	GO:0000723(biological_process:telomere maintenance); GO:0005634(cellular_component:nucleus)	K11138	RIF1		ENOG4111NF8(S:Function unknown)	ENOG4111NF8(Rap1-interacting factor 1 N terminal)		PF12231(Rif1_N:Rap1-interacting factor 1 N terminal)
TRINITY_DN101168_c0_g1	hypothetical protein CTI12_AA040080 [Artemisia annua]	0.233122	-2.10084	0.350477	1	no	down	0.898498	-0.154413	0.92606	1	no	down	5.40173	2.43342	0.136172	0.534262	no	up	GO:0016021(cellular_component:integral component of membrane)
TRINITY_DN101169_c0_g1		0.53475	-0.903063	0.824849	1	no	down	2.82917	1.50038	0.701838	1	no	up	1.11295	0.154388	0.969819	1	no	up
TRINITY_DN10116_c0_g1	calcium-dependent lipid-binding (CaLB domain	0.797438	-0.326556	0.506036	0.85321	no	down	0.702724	-0.50897	0.355618	0.858284	no	down	0.754173	-0.407033	0.538779	0.89331	no	down					COG5038(S:Function unknown)	COG5038(Domain-Containing protein)	sp|Q9S7J9|CAR9_ARATH(Protein C2-DOMAIN ABA-RELATED 9 OS=Arabidopsis thaliana OX=3702 GN=CAR9 PE=2 SV=1)	PF00168(C2:C2 domain)
TRINITY_DN101170_c0_g1		1.36061	0.444256	0.89185	1	no	up	0.190036	-2.39565	0.548905	1	no	down	3.30804	1.72598	0.418775	1	no	up
TRINITY_DN101172_c0_g2	reverse transcriptase zinc-binding domain-containing protein [Artemisia annua]	0.512649	-0.963956	0.742997	1	no	down	1.28974	0.36708	0.871395	1	no	up	0.591502	-0.757545	0.80232	1	no	down	GO:0003964(molecular_function:RNA-directed DNA polymerase activity); GO:0016021(cellular_component:integral component of membrane); GO:0008171(molecular_function:O-methyltransferase activity); GO:0004190(molecular_function:aspartic-type endopeptidase activity); GO:0032259(biological_process:methylation)
TRINITY_DN101172_c0_g3	hypothetical protein CTI12_AA518900 [Artemisia annua]	0.0297049	-5.07316	0.0526109	1	no	down	0.0287662	-5.11948	0.0563201	1	no	down	0.0315428	-4.98654	0.0778098	1	no	down	GO:0003964(molecular_function:RNA-directed DNA polymerase activity); GO:0016021(cellular_component:integral component of membrane)
TRINITY_DN101172_c0_g4	RNA-directed DNA polymerase, eukaryota, Reverse transcriptase zinc-binding domain protein [Artemisia annua]	0.139315	-2.84357	0.473921	1	no	down	0.134933	-2.88968	0.466784	1	no	down	0.149248	-2.74421	0.489526	1	no	down	GO:0003964(molecular_function:RNA-directed DNA polymerase activity); GO:0016021(cellular_component:integral component of membrane)				ENOG410Y65V(S:Function unknown); ENOG410XS82(S:Function unknown)	ENOG410Y65V(Retrotransposon protein); ENOG410XS82(Retrotransposon protein)		PF13966(zf-RVT:zinc-binding in reverse transcriptase)
TRINITY_DN101172_c0_g5	Phytosulfokine [Artemisia annua]	1	0	1	1	no	no change	1	0	1	1	no	no change	1	0	1	1	no	no change	GO:0003964(molecular_function:RNA-directed DNA polymerase activity); GO:0016021(cellular_component:integral component of membrane); GO:0004190(molecular_function:aspartic-type endopeptidase activity)
TRINITY_DN101172_c0_g7	hypothetical protein CTI12_AA518900 [Artemisia annua]	0.0958359	-3.38329	0.0569278	0.331999	no	down	0.502712	-0.992196	0.534719	0.926951	no	down	0.0369558	-4.75806	0.0168559	0.182605	no	down	GO:0003964(molecular_function:RNA-directed DNA polymerase activity); GO:0004674(molecular_function:protein serine/threonine kinase activity); GO:0016021(cellular_component:integral component of membrane); GO:0005524(molecular_function:ATP binding)
TRINITY_DN101176_c0_g1		1.04638	0.0654056	0.980737	1	no	up	2.4746	1.3072	0.500503	1	no	up	1.32884	0.410165	0.877299	1	no	up
TRINITY_DN10117_c0_g1	Sec1-like protein [Artemisia annua]	0.957663	-0.0624094	0.798282	0.959242	no	down	1.11584	0.158133	0.561651	0.933424	no	up	1.13391	0.181306	0.634705	0.929933	no	up	GO:0005737(cellular_component:cytoplasm); GO:0006904(biological_process:vesicle docking involved in exocytosis); GO:0032527(biological_process:protein exit from endoplasmic reticulum); GO:0006888(biological_process:ER to Golgi vesicle-mediated transport); GO:0051604(biological_process:protein maturation)				ENOG4111C06(S:Function unknown)	ENOG4111C06(-)	sp|F4IP69|MIP3_ARATH(Sec1 family domain-containing protein MIP3 OS=Arabidopsis thaliana OX=3702 GN=MIP3 PE=1 SV=1)	PF00995(Sec1:Sec1 family)
TRINITY_DN10117_c0_g2	Sec1-like protein [Artemisia annua]	2.30792	1.2066	0.349305	1	no	up	1.30025	0.378788	0.819807	1	no	up	1.71596	0.779017	0.599807	1	no	up	GO:0006904(biological_process:vesicle docking involved in exocytosis)				ENOG4111C06(S:Function unknown)	ENOG4111C06(-)	sp|F4IP69|MIP3_ARATH(Sec1 family domain-containing protein MIP3 OS=Arabidopsis thaliana OX=3702 GN=MIP3 PE=1 SV=1)
TRINITY_DN101180_c0_g2	Zinc finger, RING/FYVE/PHD-type [Artemisia annua]	2.29331	1.19743	0.40976	1	no	up	1.46723	0.553095	0.710324	1	no	up	1.5287	0.612307	0.663959	1	no	up	GO:0008270(molecular_function:zinc ion binding)				ENOG41121N2(S:Function unknown)	ENOG41121N2(-)	sp|Q9FMM4|RHG1A_ARATH(Probable E3 ubiquitin-protein ligase RHG1A OS=Arabidopsis thaliana OX=3702 GN=RHG1A PE=2 SV=1)	PF13639(zf-RING_2:Ring finger domain); PF12678(zf-rbx1:RING-H2 zinc finger domain); PF13923(zf-C3HC4_2:Zinc finger, C3HC4 type (RING finger)); PF17123(zf-RING_11:RING-like zinc finger); PF00097(zf-C3HC4:Zinc finger, C3HC4 type (RING finger)); PF13920(zf-C3HC4_3:Zinc finger, C3HC4 type (RING finger)); PF14634(zf-RING_5:zinc-RING finger domain); PF13445(zf-RING_UBOX:RING-type zinc-finger)
TRINITY_DN101184_c0_g1		1	0	1	1	no	no change	1	0	1	1	no	no change	2.16769	1.11616	0.78444	1	no	up								PF03859(CG-1:CG-1 domain)
TRINITY_DN101187_c0_g1		2.02861	1.02049	0.802517	1	no	up	5.51052	2.46219	0.537602	1	no	up	1	0	1	1	no	no change
TRINITY_DN101188_c0_g1	glucose/ribitol dehydrogenase [Artemisia annua]	1	0	1	1	no	no change	1	0	1	1	no	no change	1	0	1	1	no	no change	GO:0016491(molecular_function:oxidoreductase activity)	K11147	DHRS4	map04146(Peroxisome)	COG1028(T:Signal transduction mechanisms)	COG1028(Serine Threonine protein kinase)	sp|H9BFQ2|TPRL3_ERYCB(Tropinone reductase-like 3 OS=Erythroxylum coca OX=289672 PE=2 SV=1)	PF13561(adh_short_C2:Enoyl-(Acyl carrier protein) reductase); PF00106(adh_short:short chain dehydrogenase)
TRINITY_DN101188_c1_g1	glucose/ribitol dehydrogenase [Artemisia annua]	3.73639	1.90164	0.637783	1	no	up	1	0	1	1	no	no change	1	0	1	1	no	no change	GO:0016491(molecular_function:oxidoreductase activity)	K11147	DHRS4	map04146(Peroxisome)	COG1028(T:Signal transduction mechanisms)	COG1028(Serine Threonine protein kinase)	sp|H9BFQ2|TPRL3_ERYCB(Tropinone reductase-like 3 OS=Erythroxylum coca OX=289672 PE=2 SV=1)	PF13561(adh_short_C2:Enoyl-(Acyl carrier protein) reductase)
TRINITY_DN10118_c0_g1		0.362041	-1.46578	0.713487	1	no	down	1.26415	0.338167	0.917465	1	no	up	0.199121	-2.32828	0.559758	1	no	down
TRINITY_DN10118_c0_g2		2.02861	1.02049	0.802517	1	no	up	1	0	1	1	no	no change	7.64333	2.9342	0.460586	1	no	up
TRINITY_DN10118_c0_g3		0.0177421	-5.81668	0.0299981	1	no	down	0.0334277	-4.90281	0.0565348	1	no	down	0.0190636	-5.71303	0.0592287	1	no	down
TRINITY_DN10118_c0_g4		3.6178	1.85511	0.646381	1	no	up	43.2584	5.43491	0.0282819	1	no	up	1	0	1	1	no	no change
TRINITY_DN101190_c0_g1		0.792428	-0.335649	0.856346	1	no	down	0.488313	-1.03412	0.667349	1	no	down	0.289765	-1.78704	0.4391	1	no	down
TRINITY_DN101194_c0_g1		27.2015	4.76561	0.0849934	1	no	up	1	0	1	1	no	no change	2.16769	1.11616	0.78444	1	no	up
TRINITY_DN101197_c0_g1	putative histone H2B.3 [Artemisia annua]	1.52962	0.61317	0.266331	0.689564	no	up	0.771331	-0.374579	0.53859	0.927735	no	down	0.981519	-0.0269119	0.970476	0.994883	no	down	GO:0005634(cellular_component:nucleus); GO:0046982(molecular_function:protein heterodimerization activity); GO:0000786(cellular_component:nucleosome); GO:0006334(biological_process:nucleosome assembly); GO:0003677(molecular_function:DNA binding)	K11252	H2B		ENOG4111NV5(B:Chromatin structure and dynamics)	ENOG4111NV5(Core component of nucleosome. Nucleosomes wrap and compact DNA into chromatin, limiting DNA accessibility to the cellular machineries which require DNA as a template. Histones thereby play a central role in transcription regulation, DNA repair, DNA replication and chromosomal stability. DNA accessibility is regulated via a complex set of post-translational modifications of histones, a…	sp|O65821|H2B1_SOLLC(Histone H2B.1 OS=Solanum lycopersicum OX=4081 GN=H2B-1 PE=2 SV=4)	PF00125(Histone:Core histone H2A/H2B/H3/H4)
TRINITY_DN101198_c0_g1		0.594378	-0.750547	0.731115	1	no	down	1.25669	0.329631	0.849185	1	no	up	0.503524	-0.989868	0.696234	1	no	down
TRINITY_DN10119_c0_g1	disease resistance protein (TIR-NBS-LRR class	2.86574	1.51891	0.216526	0.634428	no	up	0.821949	-0.282878	0.875131	1	no	down	6.0522	2.59746	0.103059	0.468662	no	up	GO:0016021(cellular_component:integral component of membrane); GO:0007165(biological_process:signal transduction); GO:0043531(molecular_function:ADP binding)							PF12799(LRR_4:Leucine Rich repeats (2 copies))
TRINITY_DN10119_c0_g2	NB-ARC domains-containing protein [Artemisia annua]	2.2915	1.19629	0.347968	0.757523	no	up	0.608463	-0.716757	0.709148	1	no	down	3.20253	1.67921	0.229536	0.667881	no	up	GO:0007165(biological_process:signal transduction); GO:0043531(molecular_function:ADP binding)							PF06922(CTV_P13:Citrus tristeza virus P13 protein)
TRINITY_DN10119_c1_g1	toll/interleukin-1 receptor (TIR	0.401417	-1.31683	0.206983	0.622995	no	down	0.404322	-1.30642	0.243346	0.782438	no	down	0.67173	-0.574046	0.536238	0.892061	no	down	GO:0007165(biological_process:signal transduction); GO:0043531(molecular_function:ADP binding); GO:0005525(molecular_function:GTP binding)							PF13855(LRR_8:Leucine rich repeat)
TRINITY_DN10119_c1_g2	disease resistance protein (TIR-NBS-LRR class	1	0	1	1	no	no change	1.96398	0.973782	0.811381	1	no	up	1	0	1	1	no	no change	GO:0007165(biological_process:signal transduction); GO:0043531(molecular_function:ADP binding)							PF12799(LRR_4:Leucine Rich repeats (2 copies))
TRINITY_DN1011_c0_g1	P-loop containing nucleoside triphosphate hydrolases superfamily protein [Artemisia annua]	2.46504	1.30161	0.229858	0.650558	no	up	3.0392	1.60369	0.162495	0.687501	no	up	0.523759	-0.933026	0.505029	0.878434	no	down	GO:0016787(molecular_function:hydrolase activity); GO:0016021(cellular_component:integral component of membrane); GO:0016301(molecular_function:kinase activity); GO:0005524(molecular_function:ATP binding)
TRINITY_DN1011_c0_g2	EXS (ERD1/XPR1/SYG1	0.41823	-1.25763	0.199547	0.61306	no	down	0.806777	-0.309758	0.763516	0.972414	no	down	2.28981	1.19523	0.240949	0.681573	no	up	GO:0016021(cellular_component:integral component of membrane)				COG5409(T:Signal transduction mechanisms)	COG5409(Xenotropic and polytropic retrovirus receptor 1)	sp|Q6R8G0|PHO1A_ARATH(Phosphate transporter PHO1 homolog 10 OS=Arabidopsis thaliana OX=3702 GN=PHO1-H10 PE=2 SV=1)
TRINITY_DN1011_c0_g3	concanavalin A-like lectin/glucanase domain, Xyloglucan endotransglucosylase/hydrolase [Artemisia annua]	0.237065	-2.07665	0.245294	1	no	down	0.31694	-1.65772	0.398789	1	no	down	1.88815	0.916973	0.544226	0.896739	no	up	GO:0042546(biological_process:cell wall biogenesis); GO:0006073(biological_process:cellular glucan metabolic process); GO:0005618(cellular_component:cell wall); GO:0016021(cellular_component:integral component of membrane); GO:0006596(biological_process:polyamine biosynthetic process); GO:0030246(molecular_function:carbohydrate binding); GO:0048046(cellular_component:apoplast); GO:0071555(biologi…	K08235	E2.4.1.207		COG2273(T:Signal transduction mechanisms)	COG2273(Xenotropic and polytropic retrovirus receptor 1)	sp|Q8LC45|XTH33_ARATH(Probable xyloglucan endotransglucosylase/hydrolase protein 33 OS=Arabidopsis thaliana OX=3702 GN=XTH33 PE=1 SV=2)	PF00722(Glyco_hydro_16:Glycosyl hydrolases family 16)
TRINITY_DN1011_c1_g1	sec14p-like phosphatidylinositol transfer family protein [Artemisia annua]	1.38888	0.47392	0.799258	1	no	up	0.0817821	-3.61207	0.330495	1	no	down	1.20353	0.267269	0.90938	1	no	up
TRINITY_DN101204_c0_g1		8.79646	3.13692	0.0827304	1	no	up	3.64058	1.86417	0.396923	1	no	up	4.6491	2.21695	0.406195	1	no	up
TRINITY_DN101205_c0_g1		0.0851031	-3.55464	0.142471	1	no	down	0.0824096	-3.60104	0.137576	1	no	down	0.479826	-1.05942	0.642536	1	no	down
TRINITY_DN101208_c0_g1		3.85842	1.94801	0.629258	1	no	up	1	0	1	1	no	no change	12.0987	3.59678	0.362386	1	no	up
TRINITY_DN10120_c0_g1	disease resistance protein (TIR-NBS-LRR class	10.5779	3.40298	5.90757e-05	0.00292527	yes	up	3.36209	1.74936	0.0448714	0.408109	no	up	9.14486	3.19296	0.000808588	0.028089	yes	up	GO:0016021(cellular_component:integral component of membrane); GO:0003887(molecular_function:DNA-directed DNA polymerase activity); GO:0007165(biological_process:signal transduction); GO:0043531(molecular_function:ADP binding); GO:0003677(molecular_function:DNA binding); GO:0004842(molecular_function:ubiquitin-protein transferase activity); GO:0006261(biological_process:DNA-dependent DNA replicat…				COG4886(S:Function unknown)	COG4886(leucine Rich Repeat)	sp|V9M2S5|RPV1_VITRO(Disease resistance protein RPV1 OS=Vitis rotundifolia OX=103349 GN=RPV1 PE=1 SV=1)	PF12799(LRR_4:Leucine Rich repeats (2 copies)); PF13855(LRR_8:Leucine rich repeat)
TRINITY_DN10120_c0_g2	disease resistance protein (TIR-NBS-LRR class	0.156813	-2.67288	0.385474	1	no	down	0.0779365	-3.68156	0.313399	1	no	down	0.774164	-0.369289	0.876903	1	no	down	GO:0016021(cellular_component:integral component of membrane); GO:0003887(molecular_function:DNA-directed DNA polymerase activity); GO:0007165(biological_process:signal transduction); GO:0043531(molecular_function:ADP binding); GO:0003677(molecular_function:DNA binding); GO:0004842(molecular_function:ubiquitin-protein transferase activity); GO:0006261(biological_process:DNA-dependent DNA replicat…				COG4886(S:Function unknown)	COG4886(leucine Rich Repeat)
TRINITY_DN10120_c0_g3	toll/interleukin-1 receptor (TIR	1.29161	0.369171	0.637914	0.906481	no	up	1.67124	0.740919	0.154046	0.674644	no	up	2.28498	1.19218	0.0795895	0.412511	no	up	GO:0016021(cellular_component:integral component of membrane); GO:0003887(molecular_function:DNA-directed DNA polymerase activity); GO:0007165(biological_process:signal transduction); GO:0043531(molecular_function:ADP binding); GO:0003677(molecular_function:DNA binding); GO:0004842(molecular_function:ubiquitin-protein transferase activity); GO:0006261(biological_process:DNA-dependent DNA replicat…				COG4886(S:Function unknown)	COG4886(leucine Rich Repeat)	sp|Q40392|TMVRN_NICGU(TMV resistance protein N OS=Nicotiana glutinosa OX=35889 GN=N PE=1 SV=1)
TRINITY_DN101213_c0_g1	probable 5-hydroxyisourate hydrolase [Quercus suber]	0.28333	-1.81944	0.652131	1	no	down	0.534404	-0.903998	0.822771	1	no	down	8.66384	3.11501	0.233077	1	no	up	GO:0033971(molecular_function:hydroxyisourate hydrolase activity); GO:0006144(biological_process:purine nucleobase metabolic process)	K07127	uraH, pucM, hiuH	map00230(Purine metabolism)	COG2351(S:Function unknown)	COG2351(Rap1-interacting factor 1 N terminal)	sp|O74492|HIUH_SCHPO(Probable 5-hydroxyisourate hydrolase OS=Schizosaccharomyces pombe (strain 972 / ATCC 24843) OX=284812 GN=SPCC285.04 PE=3 SV=1)	PF00576(Transthyretin:HIUase/Transthyretin family)
TRINITY_DN101215_c0_g1		1	0	1	1	no	no change	1	0	1	1	no	no change	1	0	1	1	no	no change
[truncated: 140,720 more rows]

## Sheet: L. davurica
gene_id	nr_description	L_W0_vs_L_W20_fc(L_W20/L_W0)	L_W0_vs_L_W20_log2fc(L_W20/L_W0)	L_W0_vs_L_W20_pvalue	L_W0_vs_L_W20_padjust	L_W0_vs_L_W20_significant	L_W0_vs_L_W20_regulate	L_W0_vs_L_W40_fc(L_W40/L_W0)	L_W0_vs_L_W40_log2fc(L_W40/L_W0)	L_W0_vs_L_W40_pvalue	L_W0_vs_L_W40_padjust	L_W0_vs_L_W40_significant	L_W0_vs_L_W40_regulate	L_W0_vs_L_W60_fc(L_W60/L_W0)	L_W0_vs_L_W60_log2fc(L_W60/L_W0)	L_W0_vs_L_W60_pvalue	L_W0_vs_L_W60_padjust	L_W0_vs_L_W60_significant	L_W0_vs_L_W60_regulate	go	KO_id	KO_name	paths	cog	cog_description	swissprot	pfam
[truncated: 192,077 more rows]

[truncated: 1 more sheets: C. squarrosa]
