# Supplementary material for: Leaf Anatomical and Transcriptomic Coordination Underlies Drought Resilience in Psammophytes
Source: Int J Mol Sci. 2025 Oct 28;26(21):10483. doi: 10.3390/ijms262110483 (PMC12607441; doi:10.3390/ijms262110483)
Supplement: Supplementary file 1 [file ijms-26-10483-s001.zip › supplementary table S3.xlsx]

## Sheet: A. scoparia
Gene_id	PF ID	DNA domain	Description	Family	E_value	score
TRINITY_DN81121_c0_g1	PF00847	AP2	AP2 domain	AP2/ERF	1.1e-14	54.4
TRINITY_DN12013_c0_g1	PF00847	AP2	AP2 domain	AP2/ERF	6.1e-15	55.2
TRINITY_DN114096_c0_g1	PF00847	AP2	AP2 domain	AP2/ERF	1.1e-11	44.9
TRINITY_DN181034_c0_g1	PF00847	AP2	AP2 domain	AP2/ERF	1.3e-11	44.5
TRINITY_DN24030_c0_g1	PF00847	AP2	AP2 domain	AP2/ERF	5.6e-14	52.1
TRINITY_DN41315_c0_g1	PF00847	AP2	AP2 domain	AP2/ERF	5.2e-14	52.2
TRINITY_DN41315_c0_g2	PF00847	AP2	AP2 domain	AP2/ERF	1.7e-14	53.8
TRINITY_DN165663_c0_g1	PF00847	AP2	AP2 domain	AP2/ERF	1.8e-15	57
TRINITY_DN191936_c0_g1	PF00847	AP2	AP2 domain	AP2/ERF	0.00011	22.3
TRINITY_DN53181_c0_g1	PF00847	AP2	AP2 domain	AP2/ERF	1.1e-13	51.2
TRINITY_DN8635_c0_g1	PF00847	AP2	AP2 domain	AP2/ERF	5e-14	52.3
TRINITY_DN5005_c0_g1	PF00847	AP2	AP2 domain	AP2/ERF	9.6e-17	61
TRINITY_DN47014_c0_g1	PF00847	AP2	AP2 domain	AP2/ERF	6.6e-15	55.1
TRINITY_DN43361_c0_g1	PF00847	AP2	AP2 domain	AP2/ERF	6.7e-13	48.7
TRINITY_DN43377_c0_g1	PF00847	AP2	AP2 domain	AP2/ERF	5.2e-14	52.2
TRINITY_DN43377_c0_g3	PF00847	AP2	AP2 domain	AP2/ERF	5.6e-13	48.9
TRINITY_DN33_c0_g1	PF00847	AP2	AP2 domain	AP2/ERF	4.6e-14	52.4
TRINITY_DN7926_c0_g1	PF00847	AP2	AP2 domain	AP2/ERF	8.6e-16	58
TRINITY_DN7962_c0_g1	PF00847	AP2	AP2 domain	AP2/ERF	5.3e-15	55.4
TRINITY_DN176828_c0_g1	PF00847	AP2	AP2 domain	AP2/ERF	8.3e-15	54.8
TRINITY_DN57042_c0_g1	PF00847	AP2	AP2 domain	AP2/ERF	3.5e-16	59.2
TRINITY_DN59916_c0_g1	PF00847	AP2	AP2 domain	AP2/ERF	2.5e-12	46.9
TRINITY_DN20613_c1_g1	PF00847	AP2	AP2 domain	AP2/ERF	3.3e-14	52.9
TRINITY_DN20566_c1_g1	PF00847	AP2	AP2 domain	AP2/ERF	1.7e-14	53.8
TRINITY_DN57168_c0_g1	PF00847	AP2	AP2 domain	AP2/ERF	1.3e-14	54.2
TRINITY_DN7633_c0_g1	PF00847	AP2	AP2 domain	AP2/ERF	1.6e-13	50.7
TRINITY_DN7615_c0_g1	PF00847	AP2	AP2 domain	AP2/ERF	3.1e-13	49.8
TRINITY_DN62800_c0_g1	PF00847	AP2	AP2 domain	AP2/ERF	1.6e-13	50.7
TRINITY_DN14090_c0_g1	PF00847	AP2	AP2 domain	AP2/ERF	1e-12	48.1
TRINITY_DN62664_c0_g1	PF00847	AP2	AP2 domain	AP2/ERF	3.7e-21	75.1
TRINITY_DN62677_c0_g1	PF00847	AP2	AP2 domain	AP2/ERF	7.8e-11	42.1
TRINITY_DN9043_c0_g1	PF00847	AP2	AP2 domain	AP2/ERF	7e-22	77.5
TRINITY_DN9043_c0_g2	PF00847	AP2	AP2 domain	AP2/ERF	1.9e-15	56.9
TRINITY_DN77987_c0_g1	PF00847	AP2	AP2 domain	AP2/ERF	0.00065	19.9
TRINITY_DN27408_c1_g1	PF00847	AP2	AP2 domain	AP2/ERF	6.3e-15	55.2
TRINITY_DN1420_c0_g1	PF00847	AP2	AP2 domain	AP2/ERF	2.6e-11	43.6
TRINITY_DN86756_c0_g1	PF00847	AP2	AP2 domain	AP2/ERF	1.1e-15	57.7
TRINITY_DN17255_c0_g1	PF00847	AP2	AP2 domain	AP2/ERF	1e-12	48.1
TRINITY_DN62135_c0_g1	PF00847	AP2	AP2 domain	AP2/ERF	7.8e-24	83.7
TRINITY_DN8065_c0_g2	PF00847	AP2	AP2 domain	AP2/ERF	5.1e-09	36.3
TRINITY_DN2375_c0_g1	PF00847	AP2	AP2 domain	AP2/ERF	0.00073	19.8
TRINITY_DN25992_c0_g1	PF00847	AP2	AP2 domain	AP2/ERF	2e-08	34.4
TRINITY_DN25973_c0_g1	PF00847	AP2	AP2 domain	AP2/ERF	1.7e-12	47.4
TRINITY_DN7060_c0_g3	PF00847	AP2	AP2 domain	AP2/ERF	2.1e-06	27.9
TRINITY_DN157705_c0_g1	PF00847	AP2	AP2 domain	AP2/ERF	1.8e-07	31.3
TRINITY_DN5895_c0_g1	PF00847	AP2	AP2 domain	AP2/ERF	2e-10	40.7
TRINITY_DN3378_c0_g1	PF00847	AP2	AP2 domain	AP2/ERF	7.6e-24	83.7
TRINITY_DN3378_c0_g2	PF00847	AP2	AP2 domain	AP2/ERF	1.7e-25	89.1
TRINITY_DN3322_c0_g1	PF00847	AP2	AP2 domain	AP2/ERF	8.4e-16	58
TRINITY_DN3902_c0_g1	PF00847	AP2	AP2 domain	AP2/ERF	5e-11	42.7
TRINITY_DN29634_c0_g1	PF00847	AP2	AP2 domain	AP2/ERF	3.6e-09	36.8
TRINITY_DN15230_c0_g1	PF00847	AP2	AP2 domain	AP2/ERF	7.8e-15	54.9
TRINITY_DN15230_c0_g2	PF00847	AP2	AP2 domain	AP2/ERF	6.9e-14	51.9
TRINITY_DN21451_c0_g1	PF00847	AP2	AP2 domain	AP2/ERF	4.2e-14	52.6
TRINITY_DN10003_c0_g1	PF00847	AP2	AP2 domain	AP2/ERF	4e-13	49.4
TRINITY_DN10309_c0_g1	PF00847	AP2	AP2 domain	AP2/ERF	4.8e-12	46
TRINITY_DN48737_c0_g1	PF00847	AP2	AP2 domain	AP2/ERF	1.1e-15	57.6
TRINITY_DN31822_c0_g1	PF00847	AP2	AP2 domain	AP2/ERF	3.2e-20	72.1
TRINITY_DN29547_c0_g1	PF00847	AP2	AP2 domain	AP2/ERF	5.7e-16	58.5
TRINITY_DN95907_c0_g1	PF00847	AP2	AP2 domain	AP2/ERF	1.2e-12	47.9
TRINITY_DN57854_c0_g1	PF00847	AP2	AP2 domain	AP2/ERF	1.1e-11	44.9
TRINITY_DN5771_c0_g1	PF00847	AP2	AP2 domain	AP2/ERF	1.9e-15	56.9
TRINITY_DN5758_c0_g1	PF00847	AP2	AP2 domain	AP2/ERF	8.6e-14	51.5
TRINITY_DN26941_c0_g1	PF00847	AP2	AP2 domain	AP2/ERF	1.3e-14	54.2
TRINITY_DN67438_c0_g1	PF00847	AP2	AP2 domain	AP2/ERF	7e-11	42.2
TRINITY_DN10865_c0_g1	PF00847	AP2	AP2 domain	AP2/ERF	3.2e-16	59.3
TRINITY_DN10863_c0_g1	PF00847	AP2	AP2 domain	AP2/ERF	2.3e-15	56.6
TRINITY_DN11124_c0_g1	PF00847	AP2	AP2 domain	AP2/ERF	1e-12	48.1
TRINITY_DN6146_c1_g2	PF00847	AP2	AP2 domain	AP2/ERF	8.9e-16	57.9
TRINITY_DN84717_c0_g1	PF00847	AP2	AP2 domain	AP2/ERF	3.6e-14	52.8
TRINITY_DN6886_c0_g1	PF00847	AP2	AP2 domain	AP2/ERF	9.3e-14	51.4
TRINITY_DN21604_c0_g1	PF00847	AP2	AP2 domain	AP2/ERF	5.7e-11	42.5
TRINITY_DN28575_c0_g1	PF00847	AP2	AP2 domain	AP2/ERF	0.00088	19.5
TRINITY_DN28560_c0_g1	PF00847	AP2	AP2 domain	AP2/ERF	3.8e-15	55.9
TRINITY_DN28560_c0_g2	PF00847	AP2	AP2 domain	AP2/ERF	1.1e-10	41.6
TRINITY_DN10111_c0_g1	PF00847	AP2	AP2 domain	AP2/ERF	9.9e-16	57.8
TRINITY_DN117395_c0_g1	PF00847	AP2	AP2 domain	AP2/ERF	2.3e-12	47
TRINITY_DN20983_c0_g2	PF00847	AP2	AP2 domain	AP2/ERF	4.4e-12	46.1
TRINITY_DN33088_c0_g1	PF00847	AP2	AP2 domain	AP2/ERF	3.2e-13	49.7
TRINITY_DN11482_c0_g1	PF00847	AP2	AP2 domain	AP2/ERF	4.2e-13	49.3
TRINITY_DN11436_c0_g2	PF00847	AP2	AP2 domain	AP2/ERF	7.3e-08	32.6
TRINITY_DN59602_c0_g1	PF00847	AP2	AP2 domain	AP2/ERF	2.9e-16	59.5
TRINITY_DN9305_c0_g1	PF00847	AP2	AP2 domain	AP2/ERF	7e-16	58.2
TRINITY_DN28341_c0_g1	PF00847	AP2	AP2 domain	AP2/ERF	5.2e-15	55.4
TRINITY_DN28341_c0_g2	PF00847	AP2	AP2 domain	AP2/ERF	1.2e-15	57.4
TRINITY_DN53732_c0_g1	PF00847	AP2	AP2 domain	AP2/ERF	0.00094	19.4
TRINITY_DN2485_c0_g3	PF00847	AP2	AP2 domain	AP2/ERF	1.3e-13	51
TRINITY_DN20640_c0_g1	PF00847	AP2	AP2 domain	AP2/ERF	0.00018	21.7
TRINITY_DN20640_c0_g2	PF00847	AP2	AP2 domain	AP2/ERF	4.4e-17	62.1
TRINITY_DN2887_c0_g1	PF00847	AP2	AP2 domain	AP2/ERF	8.6e-14	51.6
TRINITY_DN45167_c0_g1	PF00847	AP2	AP2 domain	AP2/ERF	9.6e-12	45
TRINITY_DN216334_c0_g1	PF00847	AP2	AP2 domain	AP2/ERF	3.1e-14	53
TRINITY_DN216835_c0_g1	PF00847	AP2	AP2 domain	AP2/ERF	1.5e-15	57.2
TRINITY_DN214988_c0_g1	PF00847	AP2	AP2 domain	AP2/ERF	1e-16	60.9
TRINITY_DN205749_c0_g1	PF00847	AP2	AP2 domain	AP2/ERF	2.7e-15	56.3
TRINITY_DN39788_c1_g1	PF00847	AP2	AP2 domain	AP2/ERF	5.8e-14	52.1
TRINITY_DN39788_c0_g1	PF00847	AP2	AP2 domain	AP2/ERF	1.1e-15	57.7
TRINITY_DN4151_c0_g1	PF00847	AP2	AP2 domain	AP2/ERF	7.4e-15	55
TRINITY_DN70498_c0_g1	PF00847	AP2	AP2 domain	AP2/ERF	8.1e-13	48.4
TRINITY_DN16472_c0_g1	PF00847	AP2	AP2 domain	AP2/ERF	1.1e-25	89.6
TRINITY_DN32056_c0_g1	PF00847	AP2	AP2 domain	AP2/ERF	3.5e-23	81.6
TRINITY_DN11674_c4_g1	PF00847	AP2	AP2 domain	AP2/ERF	4.4e-11	42.9
TRINITY_DN11674_c0_g1	PF00847	AP2	AP2 domain	AP2/ERF	6e-12	45.7
TRINITY_DN11674_c0_g2	PF00847	AP2	AP2 domain	AP2/ERF	3.5e-12	46.4
TRINITY_DN91101_c0_g1	PF00847	AP2	AP2 domain	AP2/ERF	3.8e-13	49.5
TRINITY_DN10210_c0_g1	PF00847	AP2	AP2 domain	AP2/ERF	1.5e-16	60.3
TRINITY_DN67318_c0_g1	PF00847	AP2	AP2 domain	AP2/ERF	2.1e-12	47.1
TRINITY_DN94547_c0_g1	PF00847	AP2	AP2 domain	AP2/ERF	0.00024	21.3
TRINITY_DN94551_c0_g1	PF00847	AP2	AP2 domain	AP2/ERF	2e-14	53.6
TRINITY_DN77746_c0_g3	PF00847	AP2	AP2 domain	AP2/ERF	1.8e-06	28.1
TRINITY_DN51718_c0_g1	PF00847	AP2	AP2 domain	AP2/ERF	4.5e-07	30
TRINITY_DN1017_c0_g1	PF00847	AP2	AP2 domain	AP2/ERF	2.2e-11	43.8
TRINITY_DN85974_c0_g1	PF00847	AP2	AP2 domain	AP2/ERF	9e-12	45.1
TRINITY_DN29372_c0_g1	PF00847	AP2	AP2 domain	AP2/ERF	2.8e-12	46.7
TRINITY_DN72053_c0_g1	PF00847	AP2	AP2 domain	AP2/ERF	2.6e-12	46.8
TRINITY_DN72001_c0_g1	PF00847	AP2	AP2 domain	AP2/ERF	1.9e-23	82.5
TRINITY_DN46776_c0_g1	PF00847	AP2	AP2 domain	AP2/ERF	5.9e-14	52.1
TRINITY_DN20098_c0_g1	PF00847	AP2	AP2 domain	AP2/ERF	6.8e-15	55.1
TRINITY_DN2102_c0_g2	PF00847	AP2	AP2 domain	AP2/ERF	1.4e-09	38.1
TRINITY_DN82037_c0_g4	PF00847	AP2	AP2 domain	AP2/ERF	3.6e-08	33.5
TRINITY_DN82054_c0_g1	PF00847	AP2	AP2 domain	AP2/ERF	4.5e-13	49.3
TRINITY_DN10985_c0_g1	PF00847	AP2	AP2 domain	AP2/ERF	1.7e-14	53.8
TRINITY_DN10987_c0_g1	PF00847	AP2	AP2 domain	AP2/ERF	1.7e-15	57
TRINITY_DN50666_c0_g2	PF00847	AP2	AP2 domain	AP2/ERF	2.5e-12	46.9
TRINITY_DN12371_c0_g2	PF00847	AP2	AP2 domain	AP2/ERF	1.4e-14	54.1
TRINITY_DN12350_c0_g1	PF00847	AP2	AP2 domain	AP2/ERF	1.6e-14	53.9
TRINITY_DN6528_c0_g2	PF00847	AP2	AP2 domain	AP2/ERF	1.3e-15	57.3
TRINITY_DN81764_c0_g1	PF00847	AP2	AP2 domain	AP2/ERF	4.8e-15	55.6
TRINITY_DN36055_c0_g2	PF00847	AP2	AP2 domain	AP2/ERF	0.00045	20.4
TRINITY_DN78343_c0_g1	PF00847	AP2	AP2 domain	AP2/ERF	1.4e-11	44.4
TRINITY_DN21793_c0_g1	PF00847	AP2	AP2 domain	AP2/ERF	2.4e-08	34.1
TRINITY_DN84860_c0_g1	PF00847	AP2	AP2 domain	AP2/ERF	1.9e-12	47.3
TRINITY_DN10792_c0_g1	PF00847	AP2	AP2 domain	AP2/ERF	2.7e-14	53.2
TRINITY_DN78597_c0_g1	PF00847	AP2	AP2 domain	AP2/ERF	8.5e-05	22.7
TRINITY_DN63437_c0_g1	PF00847	AP2	AP2 domain	AP2/ERF	5.4e-14	52.2
TRINITY_DN2557_c0_g1	PF00847	AP2	AP2 domain	AP2/ERF	8.4e-16	58
TRINITY_DN17697_c0_g1	PF00847	AP2	AP2 domain	AP2/ERF	8.1e-11	42
TRINITY_DN26723_c0_g1	PF00847	AP2	AP2 domain	AP2/ERF	8.5e-11	42
TRINITY_DN81342_c0_g1	PF00847	AP2	AP2 domain	AP2/ERF	3.4e-17	62.4
TRINITY_DN4204_c0_g1	PF00847	AP2	AP2 domain	AP2/ERF	1.9e-15	56.8
TRINITY_DN56124_c0_g4	PF00847	AP2	AP2 domain	AP2/ERF	4.7e-15	55.6
TRINITY_DN73222_c0_g1	PF00847	AP2	AP2 domain	AP2/ERF	8.7e-12	45.1
TRINITY_DN11721_c0_g1	PF00847	AP2	AP2 domain	AP2/ERF	1.4e-13	50.9
TRINITY_DN13043_c1_g1	PF00847	AP2	AP2 domain	AP2/ERF	2.9e-15	56.3
TRINITY_DN13037_c0_g1	PF00847	AP2	AP2 domain	AP2/ERF	1.1e-14	54.4
TRINITY_DN12500_c0_g1	PF00847	AP2	AP2 domain	AP2/ERF	2.5e-16	59.7
TRINITY_DN5262_c0_g1	PF00847	AP2	AP2 domain	AP2/ERF	3.1e-10	40.2
TRINITY_DN4680_c0_g1	PF00847	AP2	AP2 domain	AP2/ERF	1.2e-12	47.9
TRINITY_DN99033_c0_g1	PF00847	AP2	AP2 domain	AP2/ERF	7.6e-16	58.1
TRINITY_DN58793_c0_g1	PF00847	AP2	AP2 domain	AP2/ERF	8.6e-13	48.3
TRINITY_DN58820_c0_g3	PF00847	AP2	AP2 domain	AP2/ERF	6.4e-06	26.3
TRINITY_DN25222_c0_g1	PF00847	AP2	AP2 domain	AP2/ERF	7e-13	48.6
TRINITY_DN24591_c0_g1	PF00847	AP2	AP2 domain	AP2/ERF	4.2e-14	52.5
TRINITY_DN24536_c0_g1	PF00847	AP2	AP2 domain	AP2/ERF	3.4e-15	56
TRINITY_DN113976_c0_g1	PF00847	AP2	AP2 domain	AP2/ERF	0.00047	20.4
TRINITY_DN123153_c0_g1	PF00847	AP2	AP2 domain	AP2/ERF	2.5e-12	46.9
TRINITY_DN106904_c1_g1	PF00847	AP2	AP2 domain	AP2/ERF	1.8e-05	24.9
TRINITY_DN125509_c0_g1	PF00847	AP2	AP2 domain	AP2/ERF	0.00012	22.3
TRINITY_DN119160_c0_g1	PF00847	AP2	AP2 domain	AP2/ERF	5.3e-15	55.4
TRINITY_DN191758_c0_g1	PF00847	AP2	AP2 domain	AP2/ERF	3.1e-13	49.8
TRINITY_DN163549_c1_g1	PF00847	AP2	AP2 domain	AP2/ERF	5.3e-16	58.6
TRINITY_DN105090_c0_g1	PF00847	AP2	AP2 domain	AP2/ERF	6.4e-25	87.2
TRINITY_DN27706_c0_g1	PF00847	AP2	AP2 domain	AP2/ERF	6.3e-16	58.4
TRINITY_DN27651_c0_g2	PF00847	AP2	AP2 domain	AP2/ERF	9.8e-11	41.8
TRINITY_DN2973_c0_g1	PF00847	AP2	AP2 domain	AP2/ERF	2.6e-14	53.2
TRINITY_DN25583_c0_g1	PF00847	AP2	AP2 domain	AP2/ERF	1.8e-13	50.5
TRINITY_DN31485_c0_g1	PF00847	AP2	AP2 domain	AP2/ERF	2.9e-12	46.7
TRINITY_DN4014_c0_g1	PF00847	AP2	AP2 domain	AP2/ERF	1.2e-14	54.3
TRINITY_DN8407_c1_g2	PF00847	AP2	AP2 domain	AP2/ERF	1.8e-08	34.5
TRINITY_DN23418_c0_g1	PF00847	AP2	AP2 domain	AP2/ERF	2.6e-13	50
TRINITY_DN34496_c0_g1	PF00847	AP2	AP2 domain	AP2/ERF	1.5e-14	54
TRINITY_DN27850_c1_g1	PF00847	AP2	AP2 domain	AP2/ERF	1.6e-12	47.5
TRINITY_DN27850_c0_g1	PF00847	AP2	AP2 domain	AP2/ERF	2.8e-13	49.9
TRINITY_DN69249_c0_g1	PF00847	AP2	AP2 domain	AP2/ERF	0.00055	20.2
TRINITY_DN4897_c1_g3	PF00847	AP2	AP2 domain	AP2/ERF	2.3e-15	56.6
TRINITY_DN4877_c0_g1	PF00847	AP2	AP2 domain	AP2/ERF	4.7e-10	39.6
TRINITY_DN180913_c0_g1	PF00847	AP2	AP2 domain	AP2/ERF	2.4e-14	53.3
TRINITY_DN120045_c1_g1	PF00847	AP2	AP2 domain	AP2/ERF	0.00055	20.1
TRINITY_DN9869_c1_g1	PF00249	Myb_dna_bind	Myb-like DNA-binding domain	MYB_superfamily	3.4e-30	104
TRINITY_DN9869_c0_g1	PF00249	Myb_dna_bind	Myb-like DNA-binding domain	MYB_superfamily	2.1e-22	79.1
TRINITY_DN9869_c0_g2	PF00249	Myb_dna_bind	Myb-like DNA-binding domain	MYB_superfamily	1.3e-32	111.8
TRINITY_DN83963_c0_g1	PF00249	Myb_dna_bind	Myb-like DNA-binding domain	MYB_superfamily	3.7e-20	71.9
TRINITY_DN83963_c0_g2	PF00249	Myb_dna_bind	Myb-like DNA-binding domain	MYB_superfamily	3.6e-18	65.5
TRINITY_DN83963_c0_g3	PF00249	Myb_dna_bind	Myb-like DNA-binding domain	MYB_superfamily	1.9e-35	120.8
TRINITY_DN22953_c0_g1	PF00249	Myb_dna_bind	Myb-like DNA-binding domain	MYB_superfamily	8.5e-06	25.9
TRINITY_DN23009_c0_g1	PF00249	Myb_dna_bind	Myb-like DNA-binding domain	MYB_superfamily	3.2e-36	123.3
TRINITY_DN70104_c0_g2	PF00249	Myb_dna_bind	Myb-like DNA-binding domain	MYB_superfamily	2.8e-07	30.7
TRINITY_DN50188_c0_g1	PF00249	Myb_dna_bind	Myb-like DNA-binding domain	MYB_superfamily	1.9e-26	92
TRINITY_DN8915_c3_g1	PF00249	Myb_dna_bind	Myb-like DNA-binding domain	MYB_superfamily	3.8e-33	113.5
TRINITY_DN23067_c0_g1	PF00249	Myb_dna_bind	Myb-like DNA-binding domain	MYB_superfamily	2.3e-31	107.7
TRINITY_DN23067_c0_g2	PF00249	Myb_dna_bind	Myb-like DNA-binding domain	MYB_superfamily	3.7e-28	97.5
TRINITY_DN471_c7_g1	PF00249	Myb_dna_bind	Myb-like DNA-binding domain	MYB_superfamily	0.00028	21.1
TRINITY_DN37208_c0_g1	PF00249	Myb_dna_bind	Myb-like DNA-binding domain	MYB_superfamily	2.1e-50	168.7
TRINITY_DN66663_c1_g2	PF00249	Myb_dna_bind	Myb-like DNA-binding domain	MYB_superfamily	3.3e-14	52.8
TRINITY_DN66663_c1_g1	PF00249	Myb_dna_bind	Myb-like DNA-binding domain	MYB_superfamily	5.7e-34	116.1
TRINITY_DN190875_c0_g1	PF00249	Myb_dna_bind	Myb-like DNA-binding domain	MYB_superfamily	4.7e-55	183.6
TRINITY_DN24038_c0_g2	PF00249	Myb_dna_bind	Myb-like DNA-binding domain	MYB_superfamily	7.3e-11	42.1
TRINITY_DN69833_c0_g1	PF00249	Myb_dna_bind	Myb-like DNA-binding domain	MYB_superfamily	6.3e-28	96.7
TRINITY_DN323_c0_g1	PF00249	Myb_dna_bind	Myb-like DNA-binding domain	MYB_superfamily	4.8e-23	81.1
TRINITY_DN17742_c0_g1	PF00249	Myb_dna_bind	Myb-like DNA-binding domain	MYB_superfamily	1e-28	99.3
TRINITY_DN87485_c0_g1	PF00249	Myb_dna_bind	Myb-like DNA-binding domain	MYB_superfamily	6.2e-12	45.6
TRINITY_DN189071_c0_g1	PF00249	Myb_dna_bind	Myb-like DNA-binding domain	MYB_superfamily	4.5e-12	46
TRINITY_DN135411_c0_g1	PF00249	Myb_dna_bind	Myb-like DNA-binding domain	MYB_superfamily	4.7e-08	33.1
TRINITY_DN110983_c0_g1	PF00249	Myb_dna_bind	Myb-like DNA-binding domain	MYB_superfamily	8e-05	22.8
TRINITY_DN4964_c2_g2	PF00249	Myb_dna_bind	Myb-like DNA-binding domain	MYB_superfamily	1.3e-11	44.5
TRINITY_DN4964_c1_g1	PF00249	Myb_dna_bind	Myb-like DNA-binding domain	MYB_superfamily	8.5e-21	73.9
TRINITY_DN4964_c2_g1	PF00249	Myb_dna_bind	Myb-like DNA-binding domain	MYB_superfamily	6e-16	58.4
TRINITY_DN4964_c0_g1	PF00249	Myb_dna_bind	Myb-like DNA-binding domain	MYB_superfamily	4.2e-62	206.1
TRINITY_DN94446_c0_g1	PF00249	Myb_dna_bind	Myb-like DNA-binding domain	MYB_superfamily	6.4e-06	26.3
TRINITY_DN22322_c0_g1	PF00249	Myb_dna_bind	Myb-like DNA-binding domain	MYB_superfamily	7.6e-18	64.5
TRINITY_DN22386_c1_g1	PF00249	Myb_dna_bind	Myb-like DNA-binding domain	MYB_superfamily	8.9e-32	109.1
TRINITY_DN22407_c1_g1	PF00249	Myb_dna_bind	Myb-like DNA-binding domain	MYB_superfamily	4.8e-48	161.2
TRINITY_DN22407_c0_g1	PF00249	Myb_dna_bind	Myb-like DNA-binding domain	MYB_superfamily	4.5e-18	65.2
TRINITY_DN33369_c0_g1	PF00249	Myb_dna_bind	Myb-like DNA-binding domain	MYB_superfamily	4e-47	158.2
TRINITY_DN11967_c0_g1	PF00249	Myb_dna_bind	Myb-like DNA-binding domain	MYB_superfamily	3.4e-17	62.4
TRINITY_DN11967_c0_g2	PF00249	Myb_dna_bind	Myb-like DNA-binding domain	MYB_superfamily	1.2e-29	102.3
TRINITY_DN21658_c0_g1	PF00249	Myb_dna_bind	Myb-like DNA-binding domain	MYB_superfamily	3.1e-30	104.1
TRINITY_DN74609_c0_g1	PF00249	Myb_dna_bind	Myb-like DNA-binding domain	MYB_superfamily	1.1e-15	57.5
TRINITY_DN17103_c0_g2	PF00249	Myb_dna_bind	Myb-like DNA-binding domain	MYB_superfamily	6.1e-21	74.4
TRINITY_DN17104_c0_g1	PF00249	Myb_dna_bind	Myb-like DNA-binding domain	MYB_superfamily	6.2e-26	90.4
TRINITY_DN7913_c0_g1	PF00249	Myb_dna_bind	Myb-like DNA-binding domain	MYB_superfamily	2.4e-31	107.7
TRINITY_DN29832_c0_g1	PF00249	Myb_dna_bind	Myb-like DNA-binding domain	MYB_superfamily	3.3e-12	46.4
TRINITY_DN29832_c0_g2	PF00249	Myb_dna_bind	Myb-like DNA-binding domain	MYB_superfamily	1.1e-11	44.7
TRINITY_DN175974_c0_g1	PF00249	Myb_dna_bind	Myb-like DNA-binding domain	MYB_superfamily	9.7e-32	109
TRINITY_DN143280_c0_g1	PF00249	Myb_dna_bind	Myb-like DNA-binding domain	MYB_superfamily	6.6e-51	170.3
TRINITY_DN167694_c0_g1	PF00249	Myb_dna_bind	Myb-like DNA-binding domain	MYB_superfamily	2.6e-09	37.2
TRINITY_DN101490_c0_g2	PF00249	Myb_dna_bind	Myb-like DNA-binding domain	MYB_superfamily	1e-29	102.5
TRINITY_DN11245_c1_g1	PF00249	Myb_dna_bind	Myb-like DNA-binding domain	MYB_superfamily	1.5e-21	76.3
TRINITY_DN11275_c0_g1	PF00249	Myb_dna_bind	Myb-like DNA-binding domain	MYB_superfamily	9.3e-09	35.4
TRINITY_DN30855_c0_g1	PF00249	Myb_dna_bind	Myb-like DNA-binding domain	MYB_superfamily	5.5e-31	106.5
TRINITY_DN30919_c0_g2	PF00249	Myb_dna_bind	Myb-like DNA-binding domain	MYB_superfamily	1.5e-28	98.8
TRINITY_DN30924_c0_g1	PF00249	Myb_dna_bind	Myb-like DNA-binding domain	MYB_superfamily	5e-08	33
TRINITY_DN74259_c0_g1	PF00249	Myb_dna_bind	Myb-like DNA-binding domain	MYB_superfamily	1.2e-12	47.8
TRINITY_DN27073_c0_g1	PF00249	Myb_dna_bind	Myb-like DNA-binding domain	MYB_superfamily	1.3e-09	38.1
TRINITY_DN27115_c0_g1	PF00249	Myb_dna_bind	Myb-like DNA-binding domain	MYB_superfamily	8e-19	67.6
TRINITY_DN90650_c0_g2	PF00249	Myb_dna_bind	Myb-like DNA-binding domain	MYB_superfamily	2.7e-31	107.5
TRINITY_DN1982_c0_g1	PF00249	Myb_dna_bind	Myb-like DNA-binding domain	MYB_superfamily	3.3e-14	52.8
TRINITY_DN1982_c2_g2	PF00249	Myb_dna_bind	Myb-like DNA-binding domain	MYB_superfamily	3.6e-17	62.3
TRINITY_DN1982_c2_g1	PF00249	Myb_dna_bind	Myb-like DNA-binding domain	MYB_superfamily	8.7e-14	51.5
TRINITY_DN1960_c1_g1	PF00249	Myb_dna_bind	Myb-like DNA-binding domain	MYB_superfamily	9.8e-29	99.3
TRINITY_DN1960_c0_g1	PF00249	Myb_dna_bind	Myb-like DNA-binding domain	MYB_superfamily	2e-21	75.9
TRINITY_DN70400_c0_g1	PF00249	Myb_dna_bind	Myb-like DNA-binding domain	MYB_superfamily	8.7e-05	22.7
TRINITY_DN55230_c0_g1	PF00249	Myb_dna_bind	Myb-like DNA-binding domain	MYB_superfamily	1.7e-16	60.2
TRINITY_DN55230_c0_g2	PF00249	Myb_dna_bind	Myb-like DNA-binding domain	MYB_superfamily	8.3e-05	22.7
TRINITY_DN9492_c0_g1	PF00249	Myb_dna_bind	Myb-like DNA-binding domain	MYB_superfamily	2.5e-06	27.6
TRINITY_DN1439_c0_g2	PF00249	Myb_dna_bind	Myb-like DNA-binding domain	MYB_superfamily	2.5e-09	37.2
TRINITY_DN1448_c0_g1	PF00249	Myb_dna_bind	Myb-like DNA-binding domain	MYB_superfamily	8.2e-29	99.6
TRINITY_DN1426_c0_g1	PF00249	Myb_dna_bind	Myb-like DNA-binding domain	MYB_superfamily	3.5e-07	30.4
TRINITY_DN16849_c2_g1	PF00249	Myb_dna_bind	Myb-like DNA-binding domain	MYB_superfamily	2.6e-32	110.8
TRINITY_DN16849_c0_g1	PF00249	Myb_dna_bind	Myb-like DNA-binding domain	MYB_superfamily	1.8e-34	117.7
TRINITY_DN86221_c0_g2	PF00249	Myb_dna_bind	Myb-like DNA-binding domain	MYB_superfamily	2.3e-05	24.5
TRINITY_DN31352_c0_g1	PF00249	Myb_dna_bind	Myb-like DNA-binding domain	MYB_superfamily	0.00014	22
TRINITY_DN87813_c0_g3	PF00249	Myb_dna_bind	Myb-like DNA-binding domain	MYB_superfamily	3.5e-35	120
TRINITY_DN42045_c0_g1	PF00249	Myb_dna_bind	Myb-like DNA-binding domain	MYB_superfamily	9.8e-45	150.6
TRINITY_DN5473_c0_g1	PF00249	Myb_dna_bind	Myb-like DNA-binding domain	MYB_superfamily	6.3e-07	29.5
TRINITY_DN5485_c1_g1	PF00249	Myb_dna_bind	Myb-like DNA-binding domain	MYB_superfamily	3.3e-39	132.9
TRINITY_DN5485_c0_g1	PF00249	Myb_dna_bind	Myb-like DNA-binding domain	MYB_superfamily	2.2e-44	149.4
TRINITY_DN125397_c0_g1	PF00249	Myb_dna_bind	Myb-like DNA-binding domain	MYB_superfamily	7.1e-43	144.6
TRINITY_DN125397_c0_g2	PF00249	Myb_dna_bind	Myb-like DNA-binding domain	MYB_superfamily	4.4e-55	183.7
TRINITY_DN125397_c0_g3	PF00249	Myb_dna_bind	Myb-like DNA-binding domain	MYB_superfamily	1.5e-20	73.1
TRINITY_DN193291_c0_g1	PF00249	Myb_dna_bind	Myb-like DNA-binding domain	MYB_superfamily	2.5e-24	85.2
TRINITY_DN135002_c0_g2	PF00249	Myb_dna_bind	Myb-like DNA-binding domain	MYB_superfamily	7.3e-16	58.1
TRINITY_DN151080_c0_g1	PF00249	Myb_dna_bind	Myb-like DNA-binding domain	MYB_superfamily	1.3e-22	79.7
TRINITY_DN51979_c0_g2	PF00249	Myb_dna_bind	Myb-like DNA-binding domain	MYB_superfamily	3.1e-28	97.7
TRINITY_DN3335_c0_g1	PF00249	Myb_dna_bind	Myb-like DNA-binding domain	MYB_superfamily	9.2e-08	32.2
TRINITY_DN15721_c0_g1	PF00249	Myb_dna_bind	Myb-like DNA-binding domain	MYB_superfamily	3e-19	69
TRINITY_DN3739_c0_g1	PF00249	Myb_dna_bind	Myb-like DNA-binding domain	MYB_superfamily	7.9e-27	93.2
TRINITY_DN79138_c0_g1	PF00249	Myb_dna_bind	Myb-like DNA-binding domain	MYB_superfamily	1.2e-08	35
TRINITY_DN3961_c0_g1	PF00249	Myb_dna_bind	Myb-like DNA-binding domain	MYB_superfamily	6.3e-11	42.3
TRINITY_DN43253_c0_g2	PF00249	Myb_dna_bind	Myb-like DNA-binding domain	MYB_superfamily	2.9e-35	120.2
TRINITY_DN9136_c1_g1	PF00249	Myb_dna_bind	Myb-like DNA-binding domain	MYB_superfamily	2.6e-06	27.6
TRINITY_DN16518_c0_g1	PF00249	Myb_dna_bind	Myb-like DNA-binding domain	MYB_superfamily	4.1e-08	33.3
TRINITY_DN9698_c1_g2	PF00249	Myb_dna_bind	Myb-like DNA-binding domain	MYB_superfamily	4.1e-08	33.3
TRINITY_DN9698_c1_g1	PF00249	Myb_dna_bind	Myb-like DNA-binding domain	MYB_superfamily	1.1e-21	76.8
TRINITY_DN46814_c0_g4	PF00249	Myb_dna_bind	Myb-like DNA-binding domain	MYB_superfamily	2.6e-05	24.4
TRINITY_DN12824_c0_g1	PF00249	Myb_dna_bind	Myb-like DNA-binding domain	MYB_superfamily	0.00044	20.4
TRINITY_DN29594_c0_g1	PF00249	Myb_dna_bind	Myb-like DNA-binding domain	MYB_superfamily	4.2e-09	36.5
TRINITY_DN29631_c1_g1	PF00249	Myb_dna_bind	Myb-like DNA-binding domain	MYB_superfamily	3.8e-06	27
TRINITY_DN81354_c0_g2	PF00249	Myb_dna_bind	Myb-like DNA-binding domain	MYB_superfamily	1.4e-31	108.5
TRINITY_DN44132_c0_g1	PF00249	Myb_dna_bind	Myb-like DNA-binding domain	MYB_superfamily	1e-31	108.9
TRINITY_DN32931_c0_g1	PF00249	Myb_dna_bind	Myb-like DNA-binding domain	MYB_superfamily	1.4e-30	105.2
TRINITY_DN32928_c0_g1	PF00249	Myb_dna_bind	Myb-like DNA-binding domain	MYB_superfamily	5.2e-47	157.8
TRINITY_DN76947_c0_g1	PF00249	Myb_dna_bind	Myb-like DNA-binding domain	MYB_superfamily	1.1e-15	57.6
TRINITY_DN41961_c0_g1	PF00249	Myb_dna_bind	Myb-like DNA-binding domain	MYB_superfamily	1.6e-23	82.6
TRINITY_DN41961_c0_g2	PF00249	Myb_dna_bind	Myb-like DNA-binding domain	MYB_superfamily	2e-21	75.9
TRINITY_DN41961_c0_g3	PF00249	Myb_dna_bind	Myb-like DNA-binding domain	MYB_superfamily	1e-13	51.2
TRINITY_DN16932_c1_g1	PF00249	Myb_dna_bind	Myb-like DNA-binding domain	MYB_superfamily	4.5e-06	26.8
TRINITY_DN54547_c1_g1	PF00249	Myb_dna_bind	Myb-like DNA-binding domain	MYB_superfamily	9.4e-10	38.6
TRINITY_DN54547_c0_g1	PF00249	Myb_dna_bind	Myb-like DNA-binding domain	MYB_superfamily	2.3e-14	53.3
TRINITY_DN54547_c0_g2	PF00249	Myb_dna_bind	Myb-like DNA-binding domain	MYB_superfamily	8e-15	54.8
TRINITY_DN22740_c0_g1	PF00249	Myb_dna_bind	Myb-like DNA-binding domain	MYB_superfamily	3e-06	27.4
TRINITY_DN10885_c0_g1	PF00249	Myb_dna_bind	Myb-like DNA-binding domain	MYB_superfamily	5.5e-11	42.5
TRINITY_DN11199_c0_g1	PF00249	Myb_dna_bind	Myb-like DNA-binding domain	MYB_superfamily	0.00013	22.1
TRINITY_DN11192_c0_g1	PF00249	Myb_dna_bind	Myb-like DNA-binding domain	MYB_superfamily	1.3e-10	41.3
TRINITY_DN13123_c0_g1	PF00249	Myb_dna_bind	Myb-like DNA-binding domain	MYB_superfamily	7.9e-35	118.8
TRINITY_DN20000_c0_g2	PF00249	Myb_dna_bind	Myb-like DNA-binding domain	MYB_superfamily	1.7e-52	175.4
TRINITY_DN30972_c0_g1	PF00249	Myb_dna_bind	Myb-like DNA-binding domain	MYB_superfamily	1.8e-32	111.3
TRINITY_DN70650_c0_g1	PF00249	Myb_dna_bind	Myb-like DNA-binding domain	MYB_superfamily	6.7e-08	32.6
TRINITY_DN90596_c0_g1	PF00249	Myb_dna_bind	Myb-like DNA-binding domain	MYB_superfamily	1.1e-18	67.1
TRINITY_DN104472_c0_g1	PF00249	Myb_dna_bind	Myb-like DNA-binding domain	MYB_superfamily	3.2e-06	27.3
TRINITY_DN153650_c0_g2	PF00249	Myb_dna_bind	Myb-like DNA-binding domain	MYB_superfamily	3.4e-08	33.6
TRINITY_DN132217_c0_g1	PF00249	Myb_dna_bind	Myb-like DNA-binding domain	MYB_superfamily	2.1e-27	95.1
TRINITY_DN191008_c0_g1	PF00249	Myb_dna_bind	Myb-like DNA-binding domain	MYB_superfamily	2.5e-28	98
TRINITY_DN115451_c0_g3	PF00249	Myb_dna_bind	Myb-like DNA-binding domain	MYB_superfamily	2.1e-34	117.5
TRINITY_DN108878_c0_g1	PF00249	Myb_dna_bind	Myb-like DNA-binding domain	MYB_superfamily	1.2e-07	31.8
TRINITY_DN176951_c0_g1	PF00249	Myb_dna_bind	Myb-like DNA-binding domain	MYB_superfamily	3.6e-22	78.3
TRINITY_DN185052_c0_g1	PF00249	Myb_dna_bind	Myb-like DNA-binding domain	MYB_superfamily	4.1e-16	58.9
TRINITY_DN2068_c0_g3	PF00249	Myb_dna_bind	Myb-like DNA-binding domain	MYB_superfamily	1.5e-25	89.1
TRINITY_DN20989_c0_g1	PF00249	Myb_dna_bind	Myb-like DNA-binding domain	MYB_superfamily	1e-22	80.1
TRINITY_DN20989_c0_g2	PF00249	Myb_dna_bind	Myb-like DNA-binding domain	MYB_superfamily	1.4e-26	92.4
TRINITY_DN62063_c0_g1	PF00249	Myb_dna_bind	Myb-like DNA-binding domain	MYB_superfamily	1.1e-25	89.5
TRINITY_DN11465_c7_g1	PF00249	Myb_dna_bind	Myb-like DNA-binding domain	MYB_superfamily	3.1e-08	33.7
TRINITY_DN23580_c0_g1	PF00249	Myb_dna_bind	Myb-like DNA-binding domain	MYB_superfamily	1.1e-08	35.1
TRINITY_DN78161_c0_g1	PF00249	Myb_dna_bind	Myb-like DNA-binding domain	MYB_superfamily	2.7e-31	107.5
TRINITY_DN78161_c0_g2	PF00249	Myb_dna_bind	Myb-like DNA-binding domain	MYB_superfamily	1.1e-17	63.9
TRINITY_DN87813_c0_g1	PF00249	Myb_dna_bind	Myb-like DNA-binding domain	MYB_superfamily	1.1e-10	41.6
TRINITY_DN87813_c0_g2	PF00249	Myb_dna_bind	Myb-like DNA-binding domain	MYB_superfamily	5.7e-14	52.1
TRINITY_DN13571_c0_g1	PF00249	Myb_dna_bind	Myb-like DNA-binding domain	MYB_superfamily	3.4e-05	24
TRINITY_DN9311_c0_g1	PF00249	Myb_dna_bind	Myb-like DNA-binding domain	MYB_superfamily	4.5e-10	39.6
TRINITY_DN1535_c0_g1	PF00249	Myb_dna_bind	Myb-like DNA-binding domain	MYB_superfamily	5.6e-22	77.7
TRINITY_DN1535_c0_g3	PF00249	Myb_dna_bind	Myb-like DNA-binding domain	MYB_superfamily	2.3e-22	78.9
TRINITY_DN27798_c0_g1	PF00249	Myb_dna_bind	Myb-like DNA-binding domain	MYB_superfamily	6.9e-19	67.8
TRINITY_DN100004_c0_g1	PF00249	Myb_dna_bind	Myb-like DNA-binding domain	MYB_superfamily	2.2e-30	104.6
TRINITY_DN162_c0_g1	PF00249	Myb_dna_bind	Myb-like DNA-binding domain	MYB_superfamily	9.8e-16	57.7
TRINITY_DN162_c0_g2	PF00249	Myb_dna_bind	Myb-like DNA-binding domain	MYB_superfamily	3.5e-07	30.3
TRINITY_DN159_c0_g2	PF00249	Myb_dna_bind	Myb-like DNA-binding domain	MYB_superfamily	2.1e-06	27.9
TRINITY_DN18036_c0_g1	PF00249	Myb_dna_bind	Myb-like DNA-binding domain	MYB_superfamily	1.6e-11	44.2
TRINITY_DN58411_c0_g1	PF00249	Myb_dna_bind	Myb-like DNA-binding domain	MYB_superfamily	1.4e-27	95.7
TRINITY_DN28416_c0_g1	PF00249	Myb_dna_bind	Myb-like DNA-binding domain	MYB_superfamily	3.8e-08	33.4
TRINITY_DN903_c2_g5	PF00249	Myb_dna_bind	Myb-like DNA-binding domain	MYB_superfamily	1.4e-12	47.6
TRINITY_DN53689_c0_g1	PF00249	Myb_dna_bind	Myb-like DNA-binding domain	MYB_superfamily	1.8e-32	111.3
TRINITY_DN6963_c0_g1	PF00249	Myb_dna_bind	Myb-like DNA-binding domain	MYB_superfamily	4.7e-10	39.5
TRINITY_DN2442_c0_g1	PF00249	Myb_dna_bind	Myb-like DNA-binding domain	MYB_superfamily	8.3e-16	57.9
TRINITY_DN2878_c0_g1	PF00249	Myb_dna_bind	Myb-like DNA-binding domain	MYB_superfamily	1.9e-19	69.6
TRINITY_DN138547_c0_g1	PF00249	Myb_dna_bind	Myb-like DNA-binding domain	MYB_superfamily	2.2e-47	159.1
TRINITY_DN138547_c0_g2	PF00249	Myb_dna_bind	Myb-like DNA-binding domain	MYB_superfamily	9.2e-20	70.6
TRINITY_DN131578_c0_g2	PF00249	Myb_dna_bind	Myb-like DNA-binding domain	MYB_superfamily	1.8e-25	88.8
TRINITY_DN131578_c0_g3	PF00249	Myb_dna_bind	Myb-like DNA-binding domain	MYB_superfamily	2e-26	91.9
TRINITY_DN145093_c0_g1	PF00249	Myb_dna_bind	Myb-like DNA-binding domain	MYB_superfamily	1.5e-26	92.3
TRINITY_DN211387_c0_g1	PF00249	Myb_dna_bind	Myb-like DNA-binding domain	MYB_superfamily	8.6e-34	115.5
TRINITY_DN203042_c0_g1	PF00249	Myb_dna_bind	Myb-like DNA-binding domain	MYB_superfamily	3.2e-08	33.7
TRINITY_DN211291_c0_g1	PF00249	Myb_dna_bind	Myb-like DNA-binding domain	MYB_superfamily	5.1e-35	119.5
TRINITY_DN216447_c0_g1	PF00249	Myb_dna_bind	Myb-like DNA-binding domain	MYB_superfamily	3.7e-32	110.3
TRINITY_DN202945_c0_g1	PF00249	Myb_dna_bind	Myb-like DNA-binding domain	MYB_superfamily	2.5e-22	78.8
TRINITY_DN212363_c0_g1	PF00249	Myb_dna_bind	Myb-like DNA-binding domain	MYB_superfamily	2.2e-34	117.4
TRINITY_DN212216_c0_g1	PF00249	Myb_dna_bind	Myb-like DNA-binding domain	MYB_superfamily	0.00058	20
TRINITY_DN204151_c0_g1	PF00249	Myb_dna_bind	Myb-like DNA-binding domain	MYB_superfamily	3.8e-29	100.6
TRINITY_DN4425_c0_g1	PF00249	Myb_dna_bind	Myb-like DNA-binding domain	MYB_superfamily	1.9e-16	60
TRINITY_DN10452_c0_g1	PF00249	Myb_dna_bind	Myb-like DNA-binding domain	MYB_superfamily	1.3e-28	99
TRINITY_DN10456_c0_g1	PF00249	Myb_dna_bind	Myb-like DNA-binding domain	MYB_superfamily	1.3e-06	28.6
TRINITY_DN4104_c1_g1	PF00249	Myb_dna_bind	Myb-like DNA-binding domain	MYB_superfamily	4.3e-16	58.9
TRINITY_DN4104_c0_g1	PF00249	Myb_dna_bind	Myb-like DNA-binding domain	MYB_superfamily	1e-40	137.7
TRINITY_DN71599_c0_g1	PF00249	Myb_dna_bind	Myb-like DNA-binding domain	MYB_superfamily	9.5e-34	115.4
TRINITY_DN16504_c1_g1	PF00249	Myb_dna_bind	Myb-like DNA-binding domain	MYB_superfamily	6.2e-13	48.7
TRINITY_DN16504_c0_g1	PF00249	Myb_dna_bind	Myb-like DNA-binding domain	MYB_superfamily	8.8e-36	121.9
TRINITY_DN9593_c0_g1	PF00249	Myb_dna_bind	Myb-like DNA-binding domain	MYB_superfamily	1.9e-30	104.8
TRINITY_DN72091_c0_g1	PF00249	Myb_dna_bind	Myb-like DNA-binding domain	MYB_superfamily	4.5e-29	100.4
TRINITY_DN18764_c0_g1	PF00249	Myb_dna_bind	Myb-like DNA-binding domain	MYB_superfamily	3.2e-10	40.1
TRINITY_DN32088_c0_g1	PF00249	Myb_dna_bind	Myb-like DNA-binding domain	MYB_superfamily	1.1e-12	47.9
TRINITY_DN11631_c1_g1	PF00249	Myb_dna_bind	Myb-like DNA-binding domain	MYB_superfamily	9.7e-33	112.1
TRINITY_DN11631_c0_g1	PF00249	Myb_dna_bind	Myb-like DNA-binding domain	MYB_superfamily	3.1e-30	104.1
TRINITY_DN70918_c0_g2	PF00249	Myb_dna_bind	Myb-like DNA-binding domain	MYB_superfamily	0.00079	19.6
TRINITY_DN6677_c0_g1	PF00249	Myb_dna_bind	Myb-like DNA-binding domain	MYB_superfamily	4.7e-08	33.1
TRINITY_DN29252_c0_g1	PF00249	Myb_dna_bind	Myb-like DNA-binding domain	MYB_superfamily	1.8e-09	37.7
TRINITY_DN2618_c0_g2	PF00249	Myb_dna_bind	Myb-like DNA-binding domain	MYB_superfamily	3.4e-09	36.8
TRINITY_DN17177_c0_g1	PF00249	Myb_dna_bind	Myb-like DNA-binding domain	MYB_superfamily	1.7e-09	37.7
TRINITY_DN16284_c0_g1	PF00249	Myb_dna_bind	Myb-like DNA-binding domain	MYB_superfamily	8.5e-05	22.7
TRINITY_DN16214_c0_g1	PF00249	Myb_dna_bind	Myb-like DNA-binding domain	MYB_superfamily	3.5e-31	107.2
TRINITY_DN16215_c0_g1	PF00249	Myb_dna_bind	Myb-like DNA-binding domain	MYB_superfamily	0.0002	21.5
TRINITY_DN1852_c0_g1	PF00249	Myb_dna_bind	Myb-like DNA-binding domain	MYB_superfamily	1e-06	28.8
TRINITY_DN27281_c0_g1	PF00249	Myb_dna_bind	Myb-like DNA-binding domain	MYB_superfamily	7.8e-31	106.1
TRINITY_DN67306_c0_g1	PF00249	Myb_dna_bind	Myb-like DNA-binding domain	MYB_superfamily	1.3e-17	63.8
TRINITY_DN26885_c0_g1	PF00249	Myb_dna_bind	Myb-like DNA-binding domain	MYB_superfamily	1.2e-29	102.2
TRINITY_DN14751_c0_g1	PF00249	Myb_dna_bind	Myb-like DNA-binding domain	MYB_superfamily	1.4e-30	105.3
TRINITY_DN21986_c0_g2	PF00249	Myb_dna_bind	Myb-like DNA-binding domain	MYB_superfamily	4.6e-06	26.8
TRINITY_DN42132_c0_g1	PF00249	Myb_dna_bind	Myb-like DNA-binding domain	MYB_superfamily	3.6e-07	30.3
TRINITY_DN553_c0_g1	PF00249	Myb_dna_bind	Myb-like DNA-binding domain	MYB_superfamily	7.3e-11	42.1
TRINITY_DN29362_c0_g1	PF00249	Myb_dna_bind	Myb-like DNA-binding domain	MYB_superfamily	4.2e-12	46.1
TRINITY_DN5190_c0_g3	PF00249	Myb_dna_bind	Myb-like DNA-binding domain	MYB_superfamily	9.2e-07	29
TRINITY_DN15579_c0_g1	PF00249	Myb_dna_bind	Myb-like DNA-binding domain	MYB_superfamily	0.0001	22.4
TRINITY_DN10912_c0_g1	PF00249	Myb_dna_bind	Myb-like DNA-binding domain	MYB_superfamily	7e-07	29.4
TRINITY_DN10921_c0_g1	PF00249	Myb_dna_bind	Myb-like DNA-binding domain	MYB_superfamily	3.3e-31	107.3
TRINITY_DN46656_c0_g1	PF00249	Myb_dna_bind	Myb-like DNA-binding domain	MYB_superfamily	1e-27	96.1
TRINITY_DN52778_c0_g1	PF00249	Myb_dna_bind	Myb-like DNA-binding domain	MYB_superfamily	7.2e-12	45.3
TRINITY_DN3289_c0_g1	PF00249	Myb_dna_bind	Myb-like DNA-binding domain	MYB_superfamily	3.8e-11	43
TRINITY_DN3255_c0_g1	PF00249	Myb_dna_bind	Myb-like DNA-binding domain	MYB_superfamily	7.5e-07	29.3
TRINITY_DN47498_c0_g1	PF00249	Myb_dna_bind	Myb-like DNA-binding domain	MYB_superfamily	1e-16	60.9
TRINITY_DN47498_c0_g2	PF00249	Myb_dna_bind	Myb-like DNA-binding domain	MYB_superfamily	9e-14	51.4
TRINITY_DN13682_c0_g2	PF00249	Myb_dna_bind	Myb-like DNA-binding domain	MYB_superfamily	5.9e-24	84
TRINITY_DN24840_c0_g1	PF00249	Myb_dna_bind	Myb-like DNA-binding domain	MYB_superfamily	2.2e-14	53.4
TRINITY_DN22521_c0_g1	PF00249	Myb_dna_bind	Myb-like DNA-binding domain	MYB_superfamily	6.9e-35	119
TRINITY_DN60502_c0_g1	PF00249	Myb_dna_bind	Myb-like DNA-binding domain	MYB_superfamily	5.3e-64	212.2
TRINITY_DN60502_c0_g2	PF00249	Myb_dna_bind	Myb-like DNA-binding domain	MYB_superfamily	2.8e-34	117.1
TRINITY_DN60537_c0_g3	PF00249	Myb_dna_bind	Myb-like DNA-binding domain	MYB_superfamily	2e-07	31.1
TRINITY_DN2753_c0_g1	PF00249	Myb_dna_bind	Myb-like DNA-binding domain	MYB_superfamily	1.7e-08	34.5
TRINITY_DN50439_c0_g1	PF00249	Myb_dna_bind	Myb-like DNA-binding domain	MYB_superfamily	4.7e-09	36.3
TRINITY_DN20000_c0_g1	PF00249	Myb_dna_bind	Myb-like DNA-binding domain	MYB_superfamily	2.2e-17	63
TRINITY_DN36076_c0_g1	PF00249	Myb_dna_bind	Myb-like DNA-binding domain	MYB_superfamily	2.9e-28	97.8
TRINITY_DN36141_c0_g1	PF00249	Myb_dna_bind	Myb-like DNA-binding domain	MYB_superfamily	7.3e-08	32.5
TRINITY_DN31303_c0_g1	PF00249	Myb_dna_bind	Myb-like DNA-binding domain	MYB_superfamily	1.2e-21	76.6
TRINITY_DN31303_c0_g3	PF00249	Myb_dna_bind	Myb-like DNA-binding domain	MYB_superfamily	0.0002	21.5
TRINITY_DN5570_c0_g1	PF00249	Myb_dna_bind	Myb-like DNA-binding domain	MYB_superfamily	1.4e-05	25.2
TRINITY_DN70341_c0_g1	PF00249	Myb_dna_bind	Myb-like DNA-binding domain	MYB_superfamily	3.5e-18	65.6
TRINITY_DN70354_c0_g1	PF00249	Myb_dna_bind	Myb-like DNA-binding domain	MYB_superfamily	2.5e-38	130
TRINITY_DN15132_c0_g1	PF00249	Myb_dna_bind	Myb-like DNA-binding domain	MYB_superfamily	9.2e-30	102.6
TRINITY_DN3103_c0_g1	PF00249	Myb_dna_bind	Myb-like DNA-binding domain	MYB_superfamily	3.2e-18	65.7
TRINITY_DN37079_c0_g1	PF00249	Myb_dna_bind	Myb-like DNA-binding domain	MYB_superfamily	1.6e-31	108.2
TRINITY_DN93496_c0_g1	PF00249	Myb_dna_bind	Myb-like DNA-binding domain	MYB_superfamily	4.3e-08	33.3
TRINITY_DN93496_c0_g2	PF00249	Myb_dna_bind	Myb-like DNA-binding domain	MYB_superfamily	1.4e-13	50.9
TRINITY_DN37665_c0_g1	PF00249	Myb_dna_bind	Myb-like DNA-binding domain	MYB_superfamily	3e-61	203.4
TRINITY_DN7748_c0_g1	PF00249	Myb_dna_bind	Myb-like DNA-binding domain	MYB_superfamily	1e-09	38.4
TRINITY_DN7750_c0_g1	PF00249	Myb_dna_bind	Myb-like DNA-binding domain	MYB_superfamily	1.5e-22	79.6
TRINITY_DN25741_c0_g2	PF00249	Myb_dna_bind	Myb-like DNA-binding domain	MYB_superfamily	2.8e-06	27.5
TRINITY_DN25276_c0_g2	PF00249	Myb_dna_bind	Myb-like DNA-binding domain	MYB_superfamily	6.6e-20	71.1
TRINITY_DN35484_c0_g1	PF00249	Myb_dna_bind	Myb-like DNA-binding domain	MYB_superfamily	6.4e-28	96.7
TRINITY_DN57402_c0_g1	PF00249	Myb_dna_bind	Myb-like DNA-binding domain	MYB_superfamily	1.2e-28	99.1
TRINITY_DN57402_c0_g2	PF00249	Myb_dna_bind	Myb-like DNA-binding domain	MYB_superfamily	5.3e-28	97
TRINITY_DN9921_c1_g1	PF00249	Myb_dna_bind	Myb-like DNA-binding domain	MYB_superfamily	3.3e-32	110.5
TRINITY_DN9921_c0_g1	PF00249	Myb_dna_bind	Myb-like DNA-binding domain	MYB_superfamily	5.4e-32	109.8
TRINITY_DN68528_c0_g1	PF00249	Myb_dna_bind	Myb-like DNA-binding domain	MYB_superfamily	1.6e-19	69.9
TRINITY_DN26642_c0_g1	PF00249	Myb_dna_bind	Myb-like DNA-binding domain	MYB_superfamily	4e-63	209.4
TRINITY_DN26642_c0_g2	PF00249	Myb_dna_bind	Myb-like DNA-binding domain	MYB_superfamily	7.1e-18	64.6
TRINITY_DN26642_c0_g3	PF00249	Myb_dna_bind	Myb-like DNA-binding domain	MYB_superfamily	2.5e-15	56.4
TRINITY_DN13340_c0_g1	PF00249	Myb_dna_bind	Myb-like DNA-binding domain	MYB_superfamily	8.3e-24	83.6
TRINITY_DN13349_c0_g1	PF00249	Myb_dna_bind	Myb-like DNA-binding domain	MYB_superfamily	5.6e-58	192.9
TRINITY_DN22114_c0_g1	PF00249	Myb_dna_bind	Myb-like DNA-binding domain	MYB_superfamily	7.8e-08	32.4
TRINITY_DN53424_c0_g1	PF00249	Myb_dna_bind	Myb-like DNA-binding domain	MYB_superfamily	3.6e-07	30.3
TRINITY_DN13778_c0_g1	PF00249	Myb_dna_bind	Myb-like DNA-binding domain	MYB_superfamily	7.2e-16	58.1
TRINITY_DN4294_c0_g1	PF00249	Myb_dna_bind	Myb-like DNA-binding domain	MYB_superfamily	7.4e-09	35.7
TRINITY_DN28490_c0_g1	PF00249	Myb_dna_bind	Myb-like DNA-binding domain	MYB_superfamily	3.8e-24	84.6
TRINITY_DN13830_c0_g1	PF00249	Myb_dna_bind	Myb-like DNA-binding domain	MYB_superfamily	6.3e-06	26.3
TRINITY_DN8199_c0_g1	PF00249	Myb_dna_bind	Myb-like DNA-binding domain	MYB_superfamily	7e-57	189.4
TRINITY_DN8200_c0_g1	PF00249	Myb_dna_bind	Myb-like DNA-binding domain	MYB_superfamily	2.1e-05	24.7
TRINITY_DN8726_c0_g1	PF00249	Myb_dna_bind	Myb-like DNA-binding domain	MYB_superfamily	1.5e-07	31.6
TRINITY_DN14209_c0_g1	PF00249	Myb_dna_bind	Myb-like DNA-binding domain	MYB_superfamily	6.6e-30	103.1
TRINITY_DN20832_c0_g1	PF00249	Myb_dna_bind	Myb-like DNA-binding domain	MYB_superfamily	7.4e-12	45.3
TRINITY_DN15494_c0_g1	PF00249	Myb_dna_bind	Myb-like DNA-binding domain	MYB_superfamily	7.3e-20	70.9
TRINITY_DN15496_c0_g1	PF00249	Myb_dna_bind	Myb-like DNA-binding domain	MYB_superfamily	5.1e-11	42.6
TRINITY_DN17513_c0_g1	PF00249	Myb_dna_bind	Myb-like DNA-binding domain	MYB_superfamily	1.6e-07	31.4
TRINITY_DN52454_c0_g1	PF00249	Myb_dna_bind	Myb-like DNA-binding domain	MYB_superfamily	1.7e-05	25
TRINITY_DN52483_c0_g1	PF00249	Myb_dna_bind	Myb-like DNA-binding domain	MYB_superfamily	1.1e-19	70.4
TRINITY_DN4354_c0_g1	PF00249	Myb_dna_bind	Myb-like DNA-binding domain	MYB_superfamily	3.5e-07	30.4
TRINITY_DN92946_c0_g1	PF00249	Myb_dna_bind	Myb-like DNA-binding domain	MYB_superfamily	5.8e-10	39.2
TRINITY_DN24549_c0_g1	PF00249	Myb_dna_bind	Myb-like DNA-binding domain	MYB_superfamily	1.5e-34	118
TRINITY_DN14625_c0_g1	PF00249	Myb_dna_bind	Myb-like DNA-binding domain	MYB_superfamily	8.8e-06	25.9
TRINITY_DN48039_c1_g3	PF00249	Myb_dna_bind	Myb-like DNA-binding domain	MYB_superfamily	4.7e-19	68.4
TRINITY_DN48039_c1_g2	PF00249	Myb_dna_bind	Myb-like DNA-binding domain	MYB_superfamily	1.5e-21	76.3
TRINITY_DN48039_c1_g1	PF00249	Myb_dna_bind	Myb-like DNA-binding domain	MYB_superfamily	4.1e-26	90.9
TRINITY_DN35200_c0_g1	PF00249	Myb_dna_bind	Myb-like DNA-binding domain	MYB_superfamily	1.4e-12	47.6
TRINITY_DN17469_c1_g2	PF00249	Myb_dna_bind	Myb-like DNA-binding domain	MYB_superfamily	4.9e-31	106.7
TRINITY_DN17469_c1_g1	PF00249	Myb_dna_bind	Myb-like DNA-binding domain	MYB_superfamily	3.4e-15	56
TRINITY_DN17469_c0_g1	PF00249	Myb_dna_bind	Myb-like DNA-binding domain	MYB_superfamily	1.2e-07	31.8
TRINITY_DN192315_c0_g1	PF00249	Myb_dna_bind	Myb-like DNA-binding domain	MYB_superfamily	3.2e-09	36.8
TRINITY_DN125780_c0_g1	PF00249	Myb_dna_bind	Myb-like DNA-binding domain	MYB_superfamily	1.5e-32	111.6
TRINITY_DN52483_c0_g2	PF00249	Myb_dna_bind	Myb-like DNA-binding domain	MYB_superfamily	1.5e-27	95.6
TRINITY_DN151699_c0_g1	PF00249	Myb_dna_bind	Myb-like DNA-binding domain	MYB_superfamily	2e-46	156
TRINITY_DN103787_c0_g1	PF00249	Myb_dna_bind	Myb-like DNA-binding domain	MYB_superfamily	3e-27	94.6
TRINITY_DN103787_c0_g2	PF00249	Myb_dna_bind	Myb-like DNA-binding domain	MYB_superfamily	6.7e-26	90.3
TRINITY_DN140808_c0_g1	PF00249	Myb_dna_bind	Myb-like DNA-binding domain	MYB_superfamily	8.8e-50	166.7
TRINITY_DN132541_c0_g1	PF00249	Myb_dna_bind	Myb-like DNA-binding domain	MYB_superfamily	9.5e-30	102.6
TRINITY_DN56380_c0_g1	PF00249	Myb_dna_bind	Myb-like DNA-binding domain	MYB_superfamily	1.4e-29	102.1
TRINITY_DN27991_c0_g1	PF00249	Myb_dna_bind	Myb-like DNA-binding domain	MYB_superfamily	9.9e-09	35.3
TRINITY_DN94277_c0_g1	PF00249	Myb_dna_bind	Myb-like DNA-binding domain	MYB_superfamily	7.5e-33	112.5
TRINITY_DN31461_c1_g1	PF00249	Myb_dna_bind	Myb-like DNA-binding domain	MYB_superfamily	3.5e-30	104
TRINITY_DN31461_c0_g1	PF00249	Myb_dna_bind	Myb-like DNA-binding domain	MYB_superfamily	1.1e-08	35.1
TRINITY_DN18632_c0_g1	PF00249	Myb_dna_bind	Myb-like DNA-binding domain	MYB_superfamily	3.6e-05	23.9
TRINITY_DN18629_c0_g1	PF00249	Myb_dna_bind	Myb-like DNA-binding domain	MYB_superfamily	1e-23	83.2
TRINITY_DN4022_c0_g1	PF00249	Myb_dna_bind	Myb-like DNA-binding domain	MYB_superfamily	4.7e-30	103.6
TRINITY_DN4078_c0_g1	PF00249	Myb_dna_bind	Myb-like DNA-binding domain	MYB_superfamily	7.5e-08	32.5
TRINITY_DN8411_c0_g1	PF00249	Myb_dna_bind	Myb-like DNA-binding domain	MYB_superfamily	2.8e-26	91.5
TRINITY_DN17952_c0_g1	PF00249	Myb_dna_bind	Myb-like DNA-binding domain	MYB_superfamily	1.2e-12	47.9
TRINITY_DN17952_c0_g2	PF00249	Myb_dna_bind	Myb-like DNA-binding domain	MYB_superfamily	8e-13	48.4
TRINITY_DN14447_c0_g1	PF00249	Myb_dna_bind	Myb-like DNA-binding domain	MYB_superfamily	1.6e-28	98.7
TRINITY_DN14435_c0_g1	PF00249	Myb_dna_bind	Myb-like DNA-binding domain	MYB_superfamily	1.7e-08	34.6
TRINITY_DN22755_c0_g1	PF00249	Myb_dna_bind	Myb-like DNA-binding domain	MYB_superfamily	7.5e-32	109.3
TRINITY_DN69188_c0_g1	PF00249	Myb_dna_bind	Myb-like DNA-binding domain	MYB_superfamily	1.1e-07	31.9
TRINITY_DN4886_c0_g1	PF00249	Myb_dna_bind	Myb-like DNA-binding domain	MYB_superfamily	1.3e-05	25.3
TRINITY_DN23428_c0_g1	PF00249	Myb_dna_bind	Myb-like DNA-binding domain	MYB_superfamily	5.8e-18	64.8
TRINITY_DN151466_c0_g1	PF00249	Myb_dna_bind	Myb-like DNA-binding domain	MYB_superfamily	7.2e-42	141.4
TRINITY_DN151466_c0_g3	PF00249	Myb_dna_bind	Myb-like DNA-binding domain	MYB_superfamily	3.2e-35	120.1
TRINITY_DN126265_c0_g1	PF00249	Myb_dna_bind	Myb-like DNA-binding domain	MYB_superfamily	5.7e-08	32.9
TRINITY_DN136653_c0_g1	PF00249	Myb_dna_bind	Myb-like DNA-binding domain	MYB_superfamily	1.2e-07	31.8
TRINITY_DN127130_c0_g1	PF00249	Myb_dna_bind	Myb-like DNA-binding domain	MYB_superfamily	1.3e-06	28.5
TRINITY_DN125886_c0_g1	PF00249	Myb_dna_bind	Myb-like DNA-binding domain	MYB_superfamily	3.3e-07	30.4
TRINITY_DN9808_c0_g1	PF06943	Zf-LSD1	LSD1 zinc finger	C2C2	1.4e-37	127.2
TRINITY_DN106592_c0_g1	PF06943	Zf-LSD1	LSD1 zinc finger	C2C2	5.5e-10	38.9
TRINITY_DN116103_c0_g1	PF06943	Zf-LSD1	LSD1 zinc finger	C2C2	1.2e-11	44.3
TRINITY_DN11221_c0_g1	PF06943	Zf-LSD1	LSD1 zinc finger	C2C2	1.6e-38	130.1
TRINITY_DN11209_c0_g1	PF06943	Zf-LSD1	LSD1 zinc finger	C2C2	1.3e-17	63.3
TRINITY_DN10580_c0_g1	PF06943	Zf-LSD1	LSD1 zinc finger	C2C2	1e-10	41.3
TRINITY_DN52822_c0_g1	PF06943	Zf-LSD1	LSD1 zinc finger	C2C2	2.4e-13	49.7
TRINITY_DN9363_c0_g1	PF06943	Zf-LSD1	LSD1 zinc finger	C2C2	8.1e-33	111.9
TRINITY_DN7157_c0_g1	PF06943	Zf-LSD1	LSD1 zinc finger	C2C2	1.4e-36	124
TRINITY_DN123090_c0_g1	PF06943	Zf-LSD1	LSD1 zinc finger	C2C2	7.8e-11	41.6
TRINITY_DN6735_c1_g3	PF02042	RWP-RK	RWP-RK domain	Nin-like	3.8e-05	23.6
TRINITY_DN156041_c0_g1	PF02042	RWP-RK	RWP-RK domain	Nin-like	1.4e-08	34.6
TRINITY_DN137922_c0_g5	PF02042	RWP-RK	RWP-RK domain	Nin-like	8.1e-12	45
TRINITY_DN137922_c0_g6	PF02042	RWP-RK	RWP-RK domain	Nin-like	2.6e-23	81.8
TRINITY_DN319_c0_g2	PF02042	RWP-RK	RWP-RK domain	Nin-like	2.1e-10	40.5
TRINITY_DN399_c0_g1	PF02042	RWP-RK	RWP-RK domain	Nin-like	7.2e-18	64.3
TRINITY_DN399_c5_g1	PF02042	RWP-RK	RWP-RK domain	Nin-like	1.5e-08	34.6
TRINITY_DN17824_c0_g1	PF02042	RWP-RK	RWP-RK domain	Nin-like	7.4e-16	57.9
TRINITY_DN130160_c0_g1	PF02042	RWP-RK	RWP-RK domain	Nin-like	8.4e-06	25.7
TRINITY_DN11919_c0_g1	PF02042	RWP-RK	RWP-RK domain	Nin-like	1.6e-09	37.6
TRINITY_DN11860_c0_g1	PF02042	RWP-RK	RWP-RK domain	Nin-like	1.6e-09	37.6
TRINITY_DN33541_c0_g1	PF02042	RWP-RK	RWP-RK domain	Nin-like	1e-25	89.5
TRINITY_DN193669_c0_g1	PF02042	RWP-RK	RWP-RK domain	Nin-like	2.4e-13	49.9
TRINITY_DN1385_c0_g1	PF02042	RWP-RK	RWP-RK domain	Nin-like	7.1e-05	22.7
TRINITY_DN62729_c0_g1	PF02042	RWP-RK	RWP-RK domain	Nin-like	6.2e-06	26.1
TRINITY_DN35565_c1_g3	PF02042	RWP-RK	RWP-RK domain	Nin-like	1.9e-08	34.2
TRINITY_DN35565_c1_g1	PF02042	RWP-RK	RWP-RK domain	Nin-like	1.7e-08	34.3
TRINITY_DN45471_c0_g1	PF02042	RWP-RK	RWP-RK domain	Nin-like	3.8e-12	46
TRINITY_DN27412_c0_g1	PF02042	RWP-RK	RWP-RK domain	Nin-like	2e-25	88.6
TRINITY_DN67937_c0_g3	PF02042	RWP-RK	RWP-RK domain	Nin-like	3.3e-14	52.6
TRINITY_DN56569_c0_g1	PF02042	RWP-RK	RWP-RK domain	Nin-like	6e-08	32.6
TRINITY_DN42403_c0_g1	PF02042	RWP-RK	RWP-RK domain	Nin-like	0.00088	19.3
TRINITY_DN141744_c0_g1	PF02042	RWP-RK	RWP-RK domain	Nin-like	1.6e-06	28
TRINITY_DN22459_c0_g1	PF02042	RWP-RK	RWP-RK domain	Nin-like	6.2e-10	39
TRINITY_DN81939_c0_g1	PF02042	RWP-RK	RWP-RK domain	Nin-like	7.1e-07	29.2
TRINITY_DN21497_c0_g1	PF02042	RWP-RK	RWP-RK domain	Nin-like	0.0003	20.8
TRINITY_DN9226_c0_g1	PF02042	RWP-RK	RWP-RK domain	Nin-like	2.9e-26	91.2
TRINITY_DN5745_c1_g1	PF02042	RWP-RK	RWP-RK domain	Nin-like	9.6e-37	124.8
TRINITY_DN5745_c0_g1	PF02042	RWP-RK	RWP-RK domain	Nin-like	3.8e-12	46
TRINITY_DN80940_c0_g1	PF02042	RWP-RK	RWP-RK domain	Nin-like	6.9e-14	51.6
TRINITY_DN80940_c0_g2	PF02042	RWP-RK	RWP-RK domain	Nin-like	5.8e-13	48.6
TRINITY_DN15661_c0_g1	PF02042	RWP-RK	RWP-RK domain	Nin-like	8.7e-18	64.1
TRINITY_DN26969_c0_g1	PF02042	RWP-RK	RWP-RK domain	Nin-like	2.2e-21	75.6
TRINITY_DN73644_c1_g1	PF02042	RWP-RK	RWP-RK domain	Nin-like	2.3e-12	46.7
TRINITY_DN18462_c0_g1	PF02042	RWP-RK	RWP-RK domain	Nin-like	3.9e-05	23.6
TRINITY_DN21566_c0_g1	PF02042	RWP-RK	RWP-RK domain	Nin-like	1.1e-15	57.4
TRINITY_DN83603_c0_g1	PF02042	RWP-RK	RWP-RK domain	Nin-like	2.2e-14	53.2
TRINITY_DN67487_c0_g3	PF02042	RWP-RK	RWP-RK domain	Nin-like	0.00041	20.3
TRINITY_DN28272_c0_g1	PF02042	RWP-RK	RWP-RK domain	Nin-like	4.4e-11	42.6
TRINITY_DN28272_c0_g2	PF02042	RWP-RK	RWP-RK domain	Nin-like	2.7e-11	43.3
TRINITY_DN62059_c0_g1	PF02042	RWP-RK	RWP-RK domain	Nin-like	2.5e-05	24.2
TRINITY_DN90213_c0_g1	PF02042	RWP-RK	RWP-RK domain	Nin-like	7.1e-10	38.8
TRINITY_DN28396_c0_g1	PF02042	RWP-RK	RWP-RK domain	Nin-like	1.6e-05	24.8
TRINITY_DN909_c1_g1	PF02042	RWP-RK	RWP-RK domain	Nin-like	6.4e-09	35.7
TRINITY_DN909_c0_g2	PF02042	RWP-RK	RWP-RK domain	Nin-like	4.9e-06	26.5
TRINITY_DN100192_c0_g1	PF02042	RWP-RK	RWP-RK domain	Nin-like	2.2e-08	34
TRINITY_DN100192_c0_g2	PF02042	RWP-RK	RWP-RK domain	Nin-like	6.8e-06	26
TRINITY_DN6060_c0_g1	PF02042	RWP-RK	RWP-RK domain	Nin-like	2.6e-05	24.1
TRINITY_DN130798_c0_g1	PF02042	RWP-RK	RWP-RK domain	Nin-like	8.3e-13	48.1
TRINITY_DN130798_c0_g2	PF02042	RWP-RK	RWP-RK domain	Nin-like	7.2e-11	41.9
TRINITY_DN175025_c0_g1	PF02042	RWP-RK	RWP-RK domain	Nin-like	2.2e-05	24.4
TRINITY_DN10401_c0_g3	PF02042	RWP-RK	RWP-RK domain	Nin-like	2.8e-08	33.7
TRINITY_DN7495_c0_g1	PF02042	RWP-RK	RWP-RK domain	Nin-like	1.7e-26	92
TRINITY_DN64788_c0_g2	PF02042	RWP-RK	RWP-RK domain	Nin-like	1.4e-13	50.6
TRINITY_DN16207_c0_g1	PF02042	RWP-RK	RWP-RK domain	Nin-like	2.2e-17	62.8
TRINITY_DN34440_c1_g1	PF02042	RWP-RK	RWP-RK domain	Nin-like	8.7e-10	38.5
TRINITY_DN34440_c0_g1	PF02042	RWP-RK	RWP-RK domain	Nin-like	1.6e-10	40.9
TRINITY_DN92701_c0_g1	PF02042	RWP-RK	RWP-RK domain	Nin-like	6.4e-13	48.5
TRINITY_DN92701_c0_g2	PF02042	RWP-RK	RWP-RK domain	Nin-like	5.1e-05	23.2
TRINITY_DN12300_c0_g2	PF02042	RWP-RK	RWP-RK domain	Nin-like	1.6e-17	63.2
TRINITY_DN85984_c0_g1	PF02042	RWP-RK	RWP-RK domain	Nin-like	3.4e-14	52.6
TRINITY_DN29352_c0_g1	PF02042	RWP-RK	RWP-RK domain	Nin-like	4.4e-08	33
TRINITY_DN5197_c0_g1	PF02042	RWP-RK	RWP-RK domain	Nin-like	6.9e-18	64.4
TRINITY_DN2105_c0_g1	PF02042	RWP-RK	RWP-RK domain	Nin-like	2.7e-14	52.9
TRINITY_DN7332_c0_g1	PF02042	RWP-RK	RWP-RK domain	Nin-like	0.00088	19.2
TRINITY_DN70272_c0_g1	PF02042	RWP-RK	RWP-RK domain	Nin-like	4.7e-15	55.3
TRINITY_DN92325_c0_g1	PF02042	RWP-RK	RWP-RK domain	Nin-like	4.5e-09	36.2
TRINITY_DN20413_c0_g1	PF02042	RWP-RK	RWP-RK domain	Nin-like	9.5e-22	76.8
TRINITY_DN78929_c0_g1	PF02042	RWP-RK	RWP-RK domain	Nin-like	5e-11	42.4
TRINITY_DN81212_c0_g1	PF02042	RWP-RK	RWP-RK domain	Nin-like	2.5e-14	53
TRINITY_DN681_c0_g1	PF02042	RWP-RK	RWP-RK domain	Nin-like	2.1e-11	43.6
TRINITY_DN13834_c0_g4	PF02042	RWP-RK	RWP-RK domain	Nin-like	5e-12	45.6
TRINITY_DN24787_c0_g1	PF02042	RWP-RK	RWP-RK domain	Nin-like	3.9e-09	36.4
TRINITY_DN119019_c0_g1	PF02042	RWP-RK	RWP-RK domain	Nin-like	1.8e-05	24.6
TRINITY_DN119019_c0_g2	PF02042	RWP-RK	RWP-RK domain	Nin-like	4.1e-13	49.1
TRINITY_DN66195_c0_g1	PF02042	RWP-RK	RWP-RK domain	Nin-like	0.00011	22.1
TRINITY_DN2916_c0_g1	PF02042	RWP-RK	RWP-RK domain	Nin-like	1.8e-26	91.9
TRINITY_DN2910_c0_g2	PF02042	RWP-RK	RWP-RK domain	Nin-like	1.1e-26	92.6
TRINITY_DN4026_c0_g1	PF02042	RWP-RK	RWP-RK domain	Nin-like	1.8e-17	63.1
TRINITY_DN55980_c0_g2	PF02042	RWP-RK	RWP-RK domain	Nin-like	1.2e-06	28.5
TRINITY_DN14448_c3_g1	PF02042	RWP-RK	RWP-RK domain	Nin-like	4.1e-16	58.7
TRINITY_DN14448_c0_g1	PF02042	RWP-RK	RWP-RK domain	Nin-like	5.5e-09	35.9
TRINITY_DN4879_c0_g1	PF02042	RWP-RK	RWP-RK domain	Nin-like	5.1e-06	26.4
TRINITY_DN172306_c1_g1	PF02042	RWP-RK	RWP-RK domain	Nin-like	2.3e-06	27.5
TRINITY_DN9857_c0_g1	PF02701	Zf-Dof	Dof domain, zinc finger	C2C2	3.4e-31	107.2
TRINITY_DN403_c0_g1	PF02701	Zf-Dof	Dof domain, zinc finger	C2C2	8e-30	102.8
TRINITY_DN4967_c0_g1	PF02701	Zf-Dof	Dof domain, zinc finger	C2C2	4.3e-31	106.9
TRINITY_DN7671_c0_g1	PF02701	Zf-Dof	Dof domain, zinc finger	C2C2	1.5e-33	114.7
TRINITY_DN14035_c0_g1	PF02701	Zf-Dof	Dof domain, zinc finger	C2C2	1.6e-32	111.4
TRINITY_DN40229_c0_g1	PF02701	Zf-Dof	Dof domain, zinc finger	C2C2	1.3e-31	108.6
TRINITY_DN27050_c1_g1	PF02701	Zf-Dof	Dof domain, zinc finger	C2C2	1.7e-33	114.6
TRINITY_DN27050_c2_g1	PF02701	Zf-Dof	Dof domain, zinc finger	C2C2	9.5e-33	112.2
TRINITY_DN27050_c0_g1	PF02701	Zf-Dof	Dof domain, zinc finger	C2C2	5.8e-33	112.9
TRINITY_DN34942_c0_g1	PF02701	Zf-Dof	Dof domain, zinc finger	C2C2	1.7e-33	114.6
TRINITY_DN16858_c1_g1	PF02701	Zf-Dof	Dof domain, zinc finger	C2C2	4.4e-33	113.3
TRINITY_DN16858_c0_g1	PF02701	Zf-Dof	Dof domain, zinc finger	C2C2	1.9e-32	111.2
TRINITY_DN7002_c0_g1	PF02701	Zf-Dof	Dof domain, zinc finger	C2C2	7.9e-34	115.6
TRINITY_DN135050_c0_g1	PF02701	Zf-Dof	Dof domain, zinc finger	C2C2	1.1e-11	44.7
TRINITY_DN3790_c0_g1	PF02701	Zf-Dof	Dof domain, zinc finger	C2C2	8.2e-31	106
TRINITY_DN10364_c0_g2	PF02701	Zf-Dof	Dof domain, zinc finger	C2C2	1.1e-23	83.2
TRINITY_DN10364_c0_g3	PF02701	Zf-Dof	Dof domain, zinc finger	C2C2	7.8e-11	42
TRINITY_DN9288_c0_g1	PF02701	Zf-Dof	Dof domain, zinc finger	C2C2	1.5e-33	114.8
TRINITY_DN15842_c0_g1	PF02701	Zf-Dof	Dof domain, zinc finger	C2C2	8.8e-33	112.3
TRINITY_DN4743_c0_g1	PF02701	Zf-Dof	Dof domain, zinc finger	C2C2	3.9e-33	113.4
TRINITY_DN83544_c0_g1	PF02701	Zf-Dof	Dof domain, zinc finger	C2C2	1.4e-09	38
TRINITY_DN112568_c0_g1	PF02701	Zf-Dof	Dof domain, zinc finger	C2C2	1.2e-32	111.9
TRINITY_DN2065_c0_g1	PF02701	Zf-Dof	Dof domain, zinc finger	C2C2	1e-32	112.1
TRINITY_DN84280_c0_g1	PF02701	Zf-Dof	Dof domain, zinc finger	C2C2	1e-32	112.1
TRINITY_DN35700_c0_g1	PF02701	Zf-Dof	Dof domain, zinc finger	C2C2	3.3e-33	113.7
TRINITY_DN15913_c0_g1	PF02701	Zf-Dof	Dof domain, zinc finger	C2C2	5.2e-32	109.8
TRINITY_DN202670_c0_g1	PF02701	Zf-Dof	Dof domain, zinc finger	C2C2	3.9e-30	103.8
TRINITY_DN62593_c0_g1	PF02701	Zf-Dof	Dof domain, zinc finger	C2C2	3.9e-33	113.4
TRINITY_DN10447_c0_g1	PF02701	Zf-Dof	Dof domain, zinc finger	C2C2	9.2e-31	105.8
TRINITY_DN10492_c0_g1	PF02701	Zf-Dof	Dof domain, zinc finger	C2C2	7.6e-34	115.7
TRINITY_DN29199_c0_g1	PF02701	Zf-Dof	Dof domain, zinc finger	C2C2	2.2e-32	111
TRINITY_DN25455_c0_g1	PF02701	Zf-Dof	Dof domain, zinc finger	C2C2	4.8e-33	113.1
TRINITY_DN259_c0_g2	PF02701	Zf-Dof	Dof domain, zinc finger	C2C2	1.3e-32	111.8
TRINITY_DN2633_c0_g1	PF02701	Zf-Dof	Dof domain, zinc finger	C2C2	3.4e-32	110.4
TRINITY_DN12321_c0_g1	PF02701	Zf-Dof	Dof domain, zinc finger	C2C2	5.6e-32	109.7
TRINITY_DN66445_c0_g1	PF02701	Zf-Dof	Dof domain, zinc finger	C2C2	5.2e-25	87.4
TRINITY_DN48072_c0_g1	PF02701	Zf-Dof	Dof domain, zinc finger	C2C2	4.6e-33	113.2
TRINITY_DN103865_c0_g1	PF02701	Zf-Dof	Dof domain, zinc finger	C2C2	1.3e-32	111.8
TRINITY_DN97183_c0_g1	PF02701	Zf-Dof	Dof domain, zinc finger	C2C2	6.6e-29	99.9
TRINITY_DN24711_c0_g1	PF02701	Zf-Dof	Dof domain, zinc finger	C2C2	3.1e-31	107.3
TRINITY_DN9851_c0_g1	PF03514	GRAS	GRAS domain family	GRAS	2.9e-129	431.3
TRINITY_DN9851_c0_g2	PF03514	GRAS	GRAS domain family	GRAS	3.8e-06	26.1
TRINITY_DN51504_c0_g1	PF03514	GRAS	GRAS domain family	GRAS	2e-23	83
TRINITY_DN86376_c0_g2	PF03514	GRAS	GRAS domain family	GRAS	1.8e-104	349.7
TRINITY_DN441_c1_g1	PF03514	GRAS	GRAS domain family	GRAS	3.9e-09	36
TRINITY_DN148267_c0_g1	PF03514	GRAS	GRAS domain family	GRAS	4.4e-20	72
TRINITY_DN69825_c0_g1	PF03514	GRAS	GRAS domain family	GRAS	2.4e-87	293.3
TRINITY_DN170748_c0_g1	PF03514	GRAS	GRAS domain family	GRAS	1e-19	70.8
TRINITY_DN135735_c0_g1	PF03514	GRAS	GRAS domain family	GRAS	8.4e-27	94.1
TRINITY_DN20423_c0_g1	PF03514	GRAS	GRAS domain family	GRAS	2.9e-135	451.1
TRINITY_DN15334_c1_g1	PF03514	GRAS	GRAS domain family	GRAS	8.1e-09	34.9
TRINITY_DN15334_c0_g1	PF03514	GRAS	GRAS domain family	GRAS	6.4e-20	71.4
TRINITY_DN38956_c0_g1	PF03514	GRAS	GRAS domain family	GRAS	2.4e-122	408.5
TRINITY_DN5002_c0_g1	PF03514	GRAS	GRAS domain family	GRAS	1.1e-79	268.2
TRINITY_DN72205_c0_g1	PF03514	GRAS	GRAS domain family	GRAS	7.7e-91	304.8
TRINITY_DN134572_c0_g1	PF03514	GRAS	GRAS domain family	GRAS	8.7e-31	107.2
TRINITY_DN200914_c0_g1	PF03514	GRAS	GRAS domain family	GRAS	2.1e-25	89.5
TRINITY_DN105419_c0_g1	PF03514	GRAS	GRAS domain family	GRAS	1.6e-27	96.5
TRINITY_DN39403_c0_g1	PF03514	GRAS	GRAS domain family	GRAS	2.4e-97	326.3
TRINITY_DN30910_c0_g1	PF03514	GRAS	GRAS domain family	GRAS	1.5e-116	389.5
TRINITY_DN72762_c0_g1	PF03514	GRAS	GRAS domain family	GRAS	2.8e-109	365.5
TRINITY_DN49065_c0_g1	PF03514	GRAS	GRAS domain family	GRAS	3.1e-132	441.1
TRINITY_DN62703_c0_g1	PF03514	GRAS	GRAS domain family	GRAS	6.6e-117	390.6
TRINITY_DN27126_c0_g1	PF03514	GRAS	GRAS domain family	GRAS	5.5e-133	443.5
TRINITY_DN60940_c1_g1	PF03514	GRAS	GRAS domain family	GRAS	2.6e-68	230.7
TRINITY_DN60940_c0_g1	PF03514	GRAS	GRAS domain family	GRAS	3.5e-69	233.6
TRINITY_DN10587_c0_g1	PF03514	GRAS	GRAS domain family	GRAS	2.3e-22	79.5
TRINITY_DN118356_c0_g1	PF03514	GRAS	GRAS domain family	GRAS	6.3e-10	38.6
TRINITY_DN22422_c0_g1	PF03514	GRAS	GRAS domain family	GRAS	1.5e-05	24.1
TRINITY_DN3721_c0_g1	PF03514	GRAS	GRAS domain family	GRAS	2.1e-111	372.5
TRINITY_DN24227_c0_g1	PF03514	GRAS	GRAS domain family	GRAS	1.3e-116	389.7
TRINITY_DN38523_c0_g1	PF03514	GRAS	GRAS domain family	GRAS	8.6e-126	419.9
TRINITY_DN57790_c0_g1	PF03514	GRAS	GRAS domain family	GRAS	4e-116	388.1
TRINITY_DN42848_c0_g1	PF03514	GRAS	GRAS domain family	GRAS	2.2e-131	438.3
TRINITY_DN20014_c0_g1	PF03514	GRAS	GRAS domain family	GRAS	1.2e-115	386.5
TRINITY_DN149214_c0_g1	PF03514	GRAS	GRAS domain family	GRAS	1.5e-12	47.2
TRINITY_DN53135_c0_g1	PF03514	GRAS	GRAS domain family	GRAS	1e-135	452.5
TRINITY_DN101_c0_g1	PF03514	GRAS	GRAS domain family	GRAS	2.7e-108	362.3
TRINITY_DN101_c0_g2	PF03514	GRAS	GRAS domain family	GRAS	2.5e-38	132.1
TRINITY_DN2845_c0_g1	PF03514	GRAS	GRAS domain family	GRAS	3.7e-85	286.1
TRINITY_DN2845_c0_g2	PF03514	GRAS	GRAS domain family	GRAS	1.2e-93	314.1
TRINITY_DN2845_c0_g3	PF03514	GRAS	GRAS domain family	GRAS	2.6e-87	293.2
TRINITY_DN206130_c0_g1	PF03514	GRAS	GRAS domain family	GRAS	1.5e-42	146
TRINITY_DN87852_c0_g1	PF03514	GRAS	GRAS domain family	GRAS	5.3e-91	305.4
TRINITY_DN36909_c0_g1	PF03514	GRAS	GRAS domain family	GRAS	1.6e-123	412.4
TRINITY_DN18392_c0_g1	PF03514	GRAS	GRAS domain family	GRAS	2.6e-09	36.6
TRINITY_DN70177_c0_g1	PF03514	GRAS	GRAS domain family	GRAS	2.8e-20	72.6
TRINITY_DN264_c0_g1	PF03514	GRAS	GRAS domain family	GRAS	2.5e-89	299.9
TRINITY_DN26886_c0_g1	PF03514	GRAS	GRAS domain family	GRAS	3.7e-28	98.6
TRINITY_DN3092_c1_g1	PF03514	GRAS	GRAS domain family	GRAS	3e-133	444.4
TRINITY_DN6210_c0_g1	PF03514	GRAS	GRAS domain family	GRAS	2.6e-134	447.9
TRINITY_DN51663_c0_g1	PF03514	GRAS	GRAS domain family	GRAS	1.3e-05	24.3
TRINITY_DN12897_c0_g1	PF03514	GRAS	GRAS domain family	GRAS	3e-42	144.9
TRINITY_DN71993_c0_g1	PF03514	GRAS	GRAS domain family	GRAS	2.6e-129	431.5
TRINITY_DN63882_c0_g1	PF03514	GRAS	GRAS domain family	GRAS	7.4e-107	357.6
TRINITY_DN84803_c0_g1	PF03514	GRAS	GRAS domain family	GRAS	5.2e-12	45.4
TRINITY_DN96915_c0_g1	PF03514	GRAS	GRAS domain family	GRAS	1.2e-08	34.4
TRINITY_DN26599_c0_g1	PF03514	GRAS	GRAS domain family	GRAS	3.9e-87	292.7
TRINITY_DN25256_c0_g1	PF03514	GRAS	GRAS domain family	GRAS	9.1e-137	456
TRINITY_DN22048_c0_g2	PF03514	GRAS	GRAS domain family	GRAS	2.5e-112	375.6
TRINITY_DN4291_c0_g1	PF03514	GRAS	GRAS domain family	GRAS	1.7e-108	362.9
TRINITY_DN14210_c0_g1	PF03514	GRAS	GRAS domain family	GRAS	1.5e-116	389.4
TRINITY_DN25151_c0_g1	PF03514	GRAS	GRAS domain family	GRAS	2.2e-93	313.2
TRINITY_DN197464_c0_g1	PF03514	GRAS	GRAS domain family	GRAS	3.4e-14	52.6
TRINITY_DN184353_c0_g1	PF03514	GRAS	GRAS domain family	GRAS	7.1e-12	45
TRINITY_DN140760_c0_g1	PF03514	GRAS	GRAS domain family	GRAS	5.4e-19	68.4
TRINITY_DN140789_c0_g1	PF03514	GRAS	GRAS domain family	GRAS	7.2e-36	123.9
TRINITY_DN1242_c1_g1	PF03514	GRAS	GRAS domain family	GRAS	2e-82	277.2
TRINITY_DN1242_c0_g1	PF03514	GRAS	GRAS domain family	GRAS	4.3e-84	282.6
TRINITY_DN1242_c0_g2	PF03514	GRAS	GRAS domain family	GRAS	1.3e-18	67.1
TRINITY_DN8567_c0_g2	PF03514	GRAS	GRAS domain family	GRAS	6.8e-98	328.1
TRINITY_DN115293_c0_g1	PF03514	GRAS	GRAS domain family	GRAS	9.1e-34	117
TRINITY_DN64658_c0_g1	PF00170	bZIP_1	bZIP transcription factor	bZIP	2.9e-08	33.7
TRINITY_DN37242_c0_g1	PF00170	bZIP_1	bZIP transcription factor	bZIP	1.7e-10	40.9
TRINITY_DN186323_c0_g1	PF00170	bZIP_1	bZIP transcription factor	bZIP	9e-13	48.1
TRINITY_DN133400_c0_g1	PF00170	bZIP_1	bZIP transcription factor	bZIP	1.5e-14	53.8
TRINITY_DN20763_c1_g1	PF00170	bZIP_1	bZIP transcription factor	bZIP	6.7e-07	29.3
TRINITY_DN38957_c0_g1	PF00170	bZIP_1	bZIP transcription factor	bZIP	2e-05	24.6
TRINITY_DN38957_c0_g2	PF00170	bZIP_1	bZIP transcription factor	bZIP	5.9e-05	23.1
TRINITY_DN72278_c0_g1	PF00170	bZIP_1	bZIP transcription factor	bZIP	2.2e-06	27.7
TRINITY_DN72220_c0_g4	PF00170	bZIP_1	bZIP transcription factor	bZIP	8.7e-13	48.2
TRINITY_DN132690_c0_g2	PF00170	bZIP_1	bZIP transcription factor	bZIP	1.9e-05	24.7
TRINITY_DN43563_c0_g1	PF00170	bZIP_1	bZIP transcription factor	bZIP	5.7e-09	36
TRINITY_DN127427_c0_g1	PF00170	bZIP_1	bZIP transcription factor	bZIP	8.5e-07	29
TRINITY_DN60969_c0_g2	PF00170	bZIP_1	bZIP transcription factor	bZIP	3.6e-09	36.6
TRINITY_DN176831_c0_g1	PF00170	bZIP_1	bZIP transcription factor	bZIP	3.1e-20	72.1
TRINITY_DN102367_c0_g1	PF00170	bZIP_1	bZIP transcription factor	bZIP	0.00012	22.1
TRINITY_DN179182_c0_g1	PF00170	bZIP_1	bZIP transcription factor	bZIP	5.6e-08	32.8
TRINITY_DN145920_c0_g2	PF00170	bZIP_1	bZIP transcription factor	bZIP	4.3e-13	49.2
TRINITY_DN42427_c0_g1	PF00170	bZIP_1	bZIP transcription factor	bZIP	1.9e-07	31.1
TRINITY_DN38231_c0_g1	PF00170	bZIP_1	bZIP transcription factor	bZIP	3.2e-11	43.2
TRINITY_DN159863_c0_g1	PF00170	bZIP_1	bZIP transcription factor	bZIP	4.3e-05	23.5
TRINITY_DN149534_c0_g1	PF00170	bZIP_1	bZIP transcription factor	bZIP	3.6e-14	52.6
TRINITY_DN113672_c0_g2	PF00170	bZIP_1	bZIP transcription factor	bZIP	3.2e-07	30.3
TRINITY_DN115003_c0_g1	PF00170	bZIP_1	bZIP transcription factor	bZIP	2e-12	47.1
TRINITY_DN53283_c0_g1	PF00170	bZIP_1	bZIP transcription factor	bZIP	4.4e-13	49.2
TRINITY_DN53283_c0_g2	PF00170	bZIP_1	bZIP transcription factor	bZIP	2.8e-05	24.1
TRINITY_DN29884_c0_g1	PF00170	bZIP_1	bZIP transcription factor	bZIP	1.7e-11	44
TRINITY_DN95894_c0_g2	PF00170	bZIP_1	bZIP transcription factor	bZIP	4.6e-15	55.5
TRINITY_DN61823_c0_g1	PF00170	bZIP_1	bZIP transcription factor	bZIP	1e-09	38.4
TRINITY_DN22747_c0_g1	PF00170	bZIP_1	bZIP transcription factor	bZIP	3.7e-21	75
TRINITY_DN22747_c0_g2	PF00170	bZIP_1	bZIP transcription factor	bZIP	0.00048	20.2
TRINITY_DN49765_c0_g1	PF00170	bZIP_1	bZIP transcription factor	bZIP	3.3e-13	49.6
TRINITY_DN23548_c0_g1	PF00170	bZIP_1	bZIP transcription factor	bZIP	1e-14	54.4
TRINITY_DN2840_c0_g1	PF00170	bZIP_1	bZIP transcription factor	bZIP	7.8e-05	22.7
TRINITY_DN193167_c0_g1	PF00170	bZIP_1	bZIP transcription factor	bZIP	1.6e-06	28.2
TRINITY_DN91848_c0_g1	PF00170	bZIP_1	bZIP transcription factor	bZIP	6.2e-09	35.8
TRINITY_DN98276_c0_g1	PF00170	bZIP_1	bZIP transcription factor	bZIP	3.8e-13	49.3
TRINITY_DN5105_c0_g1	PF00170	bZIP_1	bZIP transcription factor	bZIP	6.5e-10	39
TRINITY_DN2162_c0_g1	PF00170	bZIP_1	bZIP transcription factor	bZIP	3.5e-15	55.9
TRINITY_DN36423_c0_g1	PF00170	bZIP_1	bZIP transcription factor	bZIP	4.4e-10	39.5
TRINITY_DN36423_c0_g2	PF00170	bZIP_1	bZIP transcription factor	bZIP	9.8e-11	41.6
TRINITY_DN36423_c0_g3	PF00170	bZIP_1	bZIP transcription factor	bZIP	1.1e-09	38.3
TRINITY_DN14374_c0_g1	PF00170	bZIP_1	bZIP transcription factor	bZIP	4.2e-10	39.6
TRINITY_DN6552_c0_g1	PF00170	bZIP_1	bZIP transcription factor	bZIP	1.7e-11	44
TRINITY_DN88944_c0_g1	PF00170	bZIP_1	bZIP transcription factor	bZIP	5.2e-07	29.7
TRINITY_DN48832_c0_g2	PF00170	bZIP_1	bZIP transcription factor	bZIP	4.6e-09	36.3
TRINITY_DN537_c0_g1	PF00170	bZIP_1	bZIP transcription factor	bZIP	5.4e-12	45.7
TRINITY_DN3618_c0_g2	PF00170	bZIP_1	bZIP transcription factor	bZIP	5.8e-21	74.4
TRINITY_DN3653_c0_g1	PF00170	bZIP_1	bZIP transcription factor	bZIP	1.6e-09	37.7
TRINITY_DN3495_c0_g1	PF00170	bZIP_1	bZIP transcription factor	bZIP	4.2e-06	26.8
TRINITY_DN15463_c1_g1	PF00170	bZIP_1	bZIP transcription factor	bZIP	4e-11	42.9
TRINITY_DN11795_c0_g1	PF00170	bZIP_1	bZIP transcription factor	bZIP	4.1e-10	39.6
TRINITY_DN13070_c0_g1	PF00170	bZIP_1	bZIP transcription factor	bZIP	2e-05	24.6
TRINITY_DN9353_c0_g1	PF00170	bZIP_1	bZIP transcription factor	bZIP	0.00056	20
TRINITY_DN18223_c0_g1	PF00170	bZIP_1	bZIP transcription factor	bZIP	2.6e-12	46.7
TRINITY_DN106078_c0_g1	PF00170	bZIP_1	bZIP transcription factor	bZIP	1e-08	35.1
TRINITY_DN28029_c0_g1	PF00170	bZIP_1	bZIP transcription factor	bZIP	6.2e-13	48.7
TRINITY_DN78846_c0_g2	PF00170	bZIP_1	bZIP transcription factor	bZIP	0.00011	22.2
TRINITY_DN19420_c1_g1	PF00170	bZIP_1	bZIP transcription factor	bZIP	1e-08	35.1
TRINITY_DN19420_c0_g1	PF00170	bZIP_1	bZIP transcription factor	bZIP	3.8e-11	42.9
TRINITY_DN4831_c0_g2	PF00170	bZIP_1	bZIP transcription factor	bZIP	1.6e-09	37.7
TRINITY_DN180286_c0_g1	PF00170	bZIP_1	bZIP transcription factor	bZIP	3.9e-07	30.1
TRINITY_DN98886_c0_g1	PF02365	NAM	No apical meristem (NAM) protein	NAC	4e-38	131.3
TRINITY_DN50220_c0_g1	PF02365	NAM	No apical meristem (NAM) protein	NAC	2.7e-28	99.5
TRINITY_DN13477_c0_g1	PF02365	NAM	No apical meristem (NAM) protein	NAC	2.9e-15	57.4
TRINITY_DN13437_c0_g1	PF02365	NAM	No apical meristem (NAM) protein	NAC	3.4e-09	37.7
TRINITY_DN161333_c0_g1	PF02365	NAM	No apical meristem (NAM) protein	NAC	2.6e-19	70.4
TRINITY_DN169948_c0_g1	PF02365	NAM	No apical meristem (NAM) protein	NAC	3.9e-40	137.8
TRINITY_DN124052_c0_g1	PF02365	NAM	No apical meristem (NAM) protein	NAC	1.5e-40	139.1
TRINITY_DN124239_c1_g1	PF02365	NAM	No apical meristem (NAM) protein	NAC	4.6e-15	56.7
TRINITY_DN124239_c0_g1	PF02365	NAM	No apical meristem (NAM) protein	NAC	1.4e-12	48.6
TRINITY_DN151799_c0_g1	PF02365	NAM	No apical meristem (NAM) protein	NAC	9.2e-21	75.1
TRINITY_DN152869_c0_g1	PF02365	NAM	No apical meristem (NAM) protein	NAC	1.7e-40	139
TRINITY_DN42264_c0_g1	PF02365	NAM	No apical meristem (NAM) protein	NAC	1.9e-08	35.3
TRINITY_DN26415_c0_g1	PF02365	NAM	No apical meristem (NAM) protein	NAC	2.5e-19	70.5
TRINITY_DN6312_c0_g1	PF02365	NAM	No apical meristem (NAM) protein	NAC	4.8e-26	92.2
TRINITY_DN33419_c0_g1	PF02365	NAM	No apical meristem (NAM) protein	NAC	1.9e-38	132.3
TRINITY_DN20775_c0_g1	PF02365	NAM	No apical meristem (NAM) protein	NAC	7e-37	127.2
TRINITY_DN10636_c0_g1	PF02365	NAM	No apical meristem (NAM) protein	NAC	1.2e-35	123.2
TRINITY_DN76393_c0_g1	PF02365	NAM	No apical meristem (NAM) protein	NAC	4.8e-08	34
TRINITY_DN17069_c0_g1	PF02365	NAM	No apical meristem (NAM) protein	NAC	3.4e-34	118.5
TRINITY_DN3520_c0_g1	PF02365	NAM	No apical meristem (NAM) protein	NAC	8e-06	26.8
TRINITY_DN3520_c0_g2	PF02365	NAM	No apical meristem (NAM) protein	NAC	8.3e-05	23.5
TRINITY_DN117084_c0_g1	PF02365	NAM	No apical meristem (NAM) protein	NAC	1.6e-37	129.3
TRINITY_DN181879_c0_g1	PF02365	NAM	No apical meristem (NAM) protein	NAC	9.8e-18	65.3
TRINITY_DN102674_c0_g1	PF02365	NAM	No apical meristem (NAM) protein	NAC	8.2e-09	36.5
TRINITY_DN39447_c0_g1	PF02365	NAM	No apical meristem (NAM) protein	NAC	0.00019	22.4
TRINITY_DN39031_c0_g1	PF02365	NAM	No apical meristem (NAM) protein	NAC	3.7e-38	131.4
TRINITY_DN16878_c0_g1	PF02365	NAM	No apical meristem (NAM) protein	NAC	5.5e-33	114.6
TRINITY_DN59870_c0_g1	PF02365	NAM	No apical meristem (NAM) protein	NAC	3.2e-36	125.1
TRINITY_DN10585_c1_g1	PF02365	NAM	No apical meristem (NAM) protein	NAC	4.2e-14	53.6
TRINITY_DN10518_c0_g1	PF02365	NAM	No apical meristem (NAM) protein	NAC	1.1e-27	97.5
TRINITY_DN77646_c0_g1	PF02365	NAM	No apical meristem (NAM) protein	NAC	0.00012	23
TRINITY_DN1750_c2_g1	PF02365	NAM	No apical meristem (NAM) protein	NAC	1.4e-23	84.2
TRINITY_DN1750_c0_g1	PF02365	NAM	No apical meristem (NAM) protein	NAC	8.6e-38	130.2
TRINITY_DN1750_c8_g1	PF02365	NAM	No apical meristem (NAM) protein	NAC	8.5e-13	49.4
TRINITY_DN5432_c0_g1	PF02365	NAM	No apical meristem (NAM) protein	NAC	1.9e-32	112.9
TRINITY_DN136443_c0_g1	PF02365	NAM	No apical meristem (NAM) protein	NAC	5.6e-10	40.2
TRINITY_DN118819_c0_g1	PF02365	NAM	No apical meristem (NAM) protein	NAC	5.3e-12	46.8
TRINITY_DN104694_c0_g1	PF02365	NAM	No apical meristem (NAM) protein	NAC	1.4e-24	87.4
TRINITY_DN194040_c1_g2	PF02365	NAM	No apical meristem (NAM) protein	NAC	1.2e-06	29.5
TRINITY_DN3306_c0_g1	PF02365	NAM	No apical meristem (NAM) protein	NAC	9.8e-37	126.8
TRINITY_DN22485_c0_g1	PF02365	NAM	No apical meristem (NAM) protein	NAC	1.9e-09	38.6
TRINITY_DN24235_c0_g1	PF02365	NAM	No apical meristem (NAM) protein	NAC	5.7e-35	121
TRINITY_DN79190_c0_g1	PF02365	NAM	No apical meristem (NAM) protein	NAC	8.3e-41	139.9
TRINITY_DN79197_c0_g1	PF02365	NAM	No apical meristem (NAM) protein	NAC	1.5e-24	87.3
TRINITY_DN44778_c0_g1	PF02365	NAM	No apical meristem (NAM) protein	NAC	1.6e-34	119.6
TRINITY_DN37268_c0_g1	PF02365	NAM	No apical meristem (NAM) protein	NAC	9.3e-37	126.8
TRINITY_DN41938_c0_g1	PF02365	NAM	No apical meristem (NAM) protein	NAC	8.2e-21	75.3
TRINITY_DN5600_c0_g1	PF02365	NAM	No apical meristem (NAM) protein	NAC	1.1e-32	113.7
TRINITY_DN5600_c0_g2	PF02365	NAM	No apical meristem (NAM) protein	NAC	2.7e-38	131.8
TRINITY_DN54576_c0_g1	PF02365	NAM	No apical meristem (NAM) protein	NAC	2.1e-16	61
TRINITY_DN24173_c0_g1	PF02365	NAM	No apical meristem (NAM) protein	NAC	2.7e-08	34.8
TRINITY_DN6152_c0_g1	PF02365	NAM	No apical meristem (NAM) protein	NAC	6.9e-38	130.5
TRINITY_DN6157_c0_g1	PF02365	NAM	No apical meristem (NAM) protein	NAC	9e-36	123.6
TRINITY_DN19197_c0_g1	PF02365	NAM	No apical meristem (NAM) protein	NAC	5.4e-37	127.6
TRINITY_DN83567_c0_g1	PF02365	NAM	No apical meristem (NAM) protein	NAC	1.1e-32	113.7
TRINITY_DN106212_c0_g2	PF02365	NAM	No apical meristem (NAM) protein	NAC	2.2e-15	57.7
TRINITY_DN48517_c0_g1	PF02365	NAM	No apical meristem (NAM) protein	NAC	1.4e-10	42.2
TRINITY_DN37443_c0_g1	PF02365	NAM	No apical meristem (NAM) protein	NAC	4.3e-34	118.2
TRINITY_DN23534_c0_g1	PF02365	NAM	No apical meristem (NAM) protein	NAC	1.1e-24	87.8
TRINITY_DN23534_c0_g2	PF02365	NAM	No apical meristem (NAM) protein	NAC	5.3e-25	88.8
TRINITY_DN28344_c0_g1	PF02365	NAM	No apical meristem (NAM) protein	NAC	1.6e-34	119.6
TRINITY_DN93747_c0_g1	PF02365	NAM	No apical meristem (NAM) protein	NAC	2.8e-38	131.7
TRINITY_DN93678_c0_g1	PF02365	NAM	No apical meristem (NAM) protein	NAC	6.2e-09	36.9
TRINITY_DN79488_c0_g1	PF02365	NAM	No apical meristem (NAM) protein	NAC	1.2e-39	136.2
TRINITY_DN539_c0_g4	PF02365	NAM	No apical meristem (NAM) protein	NAC	1e-07	32.9
TRINITY_DN100210_c0_g2	PF02365	NAM	No apical meristem (NAM) protein	NAC	4e-16	60.1
TRINITY_DN52650_c0_g2	PF02365	NAM	No apical meristem (NAM) protein	NAC	8.5e-41	139.9
TRINITY_DN2809_c0_g1	PF02365	NAM	No apical meristem (NAM) protein	NAC	2.7e-26	93
TRINITY_DN35667_c0_g1	PF02365	NAM	No apical meristem (NAM) protein	NAC	1.3e-09	39.1
TRINITY_DN172872_c0_g1	PF02365	NAM	No apical meristem (NAM) protein	NAC	3.7e-16	60.2
TRINITY_DN213613_c0_g1	PF02365	NAM	No apical meristem (NAM) protein	NAC	1.2e-13	52.2
TRINITY_DN212426_c0_g1	PF02365	NAM	No apical meristem (NAM) protein	NAC	9.9e-06	26.5
TRINITY_DN59199_c0_g3	PF02365	NAM	No apical meristem (NAM) protein	NAC	2e-09	38.5
TRINITY_DN41632_c0_g1	PF02365	NAM	No apical meristem (NAM) protein	NAC	1.6e-39	135.8
TRINITY_DN11615_c1_g1	PF02365	NAM	No apical meristem (NAM) protein	NAC	1.2e-32	113.6
TRINITY_DN11615_c0_g1	PF02365	NAM	No apical meristem (NAM) protein	NAC	7.3e-33	114.2
TRINITY_DN6486_c0_g1	PF02365	NAM	No apical meristem (NAM) protein	NAC	1.7e-38	132.4
TRINITY_DN16283_c0_g1	PF02365	NAM	No apical meristem (NAM) protein	NAC	7.3e-38	130.4
TRINITY_DN26863_c1_g1	PF02365	NAM	No apical meristem (NAM) protein	NAC	1.4e-37	129.5
TRINITY_DN26863_c0_g1	PF02365	NAM	No apical meristem (NAM) protein	NAC	1.4e-37	129.4
TRINITY_DN4599_c0_g1	PF02365	NAM	No apical meristem (NAM) protein	NAC	7.7e-16	59.2
TRINITY_DN4599_c0_g2	PF02365	NAM	No apical meristem (NAM) protein	NAC	3.3e-18	66.9
TRINITY_DN86677_c0_g1	PF02365	NAM	No apical meristem (NAM) protein	NAC	3.8e-37	128.1
TRINITY_DN26438_c0_g1	PF02365	NAM	No apical meristem (NAM) protein	NAC	8.6e-24	84.9
TRINITY_DN12835_c0_g1	PF02365	NAM	No apical meristem (NAM) protein	NAC	9.8e-09	36.2
TRINITY_DN89030_c0_g1	PF02365	NAM	No apical meristem (NAM) protein	NAC	1.7e-12	48.4
TRINITY_DN89030_c0_g2	PF02365	NAM	No apical meristem (NAM) protein	NAC	9e-08	33.1
TRINITY_DN5181_c0_g1	PF02365	NAM	No apical meristem (NAM) protein	NAC	9.9e-08	33
TRINITY_DN5181_c0_g2	PF02365	NAM	No apical meristem (NAM) protein	NAC	1.1e-08	36.1
TRINITY_DN36535_c0_g1	PF02365	NAM	No apical meristem (NAM) protein	NAC	5.9e-22	79
TRINITY_DN36535_c0_g2	PF02365	NAM	No apical meristem (NAM) protein	NAC	1.2e-17	65
TRINITY_DN39476_c0_g1	PF02365	NAM	No apical meristem (NAM) protein	NAC	7.5e-08	33.4
TRINITY_DN3265_c0_g1	PF02365	NAM	No apical meristem (NAM) protein	NAC	3.6e-24	86.1
TRINITY_DN26768_c0_g1	PF02365	NAM	No apical meristem (NAM) protein	NAC	2.4e-07	31.7
TRINITY_DN61643_c0_g1	PF02365	NAM	No apical meristem (NAM) protein	NAC	1.5e-18	68
TRINITY_DN35867_c0_g1	PF02365	NAM	No apical meristem (NAM) protein	NAC	6.3e-36	124.1
TRINITY_DN86904_c0_g1	PF02365	NAM	No apical meristem (NAM) protein	NAC	2.8e-11	44.4
TRINITY_DN97541_c0_g1	PF02365	NAM	No apical meristem (NAM) protein	NAC	1.3e-19	71.4
TRINITY_DN10772_c0_g1	PF02365	NAM	No apical meristem (NAM) protein	NAC	4.4e-39	134.3
TRINITY_DN3647_c1_g2	PF02365	NAM	No apical meristem (NAM) protein	NAC	5.1e-36	124.4
TRINITY_DN78589_c0_g1	PF02365	NAM	No apical meristem (NAM) protein	NAC	1.3e-37	129.6
TRINITY_DN78565_c0_g1	PF02365	NAM	No apical meristem (NAM) protein	NAC	2.3e-13	51.2
TRINITY_DN2526_c0_g1	PF02365	NAM	No apical meristem (NAM) protein	NAC	5.1e-17	63
TRINITY_DN26669_c0_g1	PF02365	NAM	No apical meristem (NAM) protein	NAC	8e-20	72.1
TRINITY_DN9782_c0_g1	PF02365	NAM	No apical meristem (NAM) protein	NAC	1.7e-19	71
TRINITY_DN8131_c0_g1	PF02365	NAM	No apical meristem (NAM) protein	NAC	1.2e-36	126.4
TRINITY_DN3468_c0_g2	PF02365	NAM	No apical meristem (NAM) protein	NAC	1.2e-19	71.5
TRINITY_DN44936_c2_g1	PF02365	NAM	No apical meristem (NAM) protein	NAC	4.7e-18	66.4
TRINITY_DN44936_c0_g1	PF02365	NAM	No apical meristem (NAM) protein	NAC	6.1e-42	143.6
TRINITY_DN9306_c0_g1	PF02365	NAM	No apical meristem (NAM) protein	NAC	6.6e-35	120.8
TRINITY_DN17603_c0_g1	PF02365	NAM	No apical meristem (NAM) protein	NAC	1.4e-40	139.2
TRINITY_DN54174_c0_g3	PF02365	NAM	No apical meristem (NAM) protein	NAC	2.3e-35	122.3
TRINITY_DN41073_c0_g1	PF02365	NAM	No apical meristem (NAM) protein	NAC	3.7e-13	50.5
TRINITY_DN4657_c0_g2	PF02365	NAM	No apical meristem (NAM) protein	NAC	2.1e-29	103.1
TRINITY_DN53485_c0_g2	PF02365	NAM	No apical meristem (NAM) protein	NAC	5.1e-08	33.9
TRINITY_DN55106_c0_g1	PF02365	NAM	No apical meristem (NAM) protein	NAC	7.4e-10	39.9
TRINITY_DN120675_c0_g1	PF02365	NAM	No apical meristem (NAM) protein	NAC	1.3e-35	123.1
TRINITY_DN164675_c0_g1	PF02365	NAM	No apical meristem (NAM) protein	NAC	1.2e-38	133
TRINITY_DN124986_c0_g1	PF02365	NAM	No apical meristem (NAM) protein	NAC	3.9e-10	40.8
TRINITY_DN188307_c0_g1	PF02365	NAM	No apical meristem (NAM) protein	NAC	1.3e-22	81.1
TRINITY_DN154137_c0_g1	PF02365	NAM	No apical meristem (NAM) protein	NAC	1.6e-39	135.8
TRINITY_DN94347_c0_g1	PF02365	NAM	No apical meristem (NAM) protein	NAC	8.4e-23	81.7
TRINITY_DN35273_c1_g1	PF02365	NAM	No apical meristem (NAM) protein	NAC	4.9e-39	134.2
TRINITY_DN35273_c0_g1	PF02365	NAM	No apical meristem (NAM) protein	NAC	3.3e-39	134.7
TRINITY_DN18656_c0_g1	PF02365	NAM	No apical meristem (NAM) protein	NAC	1.6e-22	80.8
TRINITY_DN12157_c0_g1	PF02365	NAM	No apical meristem (NAM) protein	NAC	1e-38	133.1
TRINITY_DN22764_c0_g1	PF02365	NAM	No apical meristem (NAM) protein	NAC	7.8e-21	75.4
TRINITY_DN71430_c0_g1	PF02365	NAM	No apical meristem (NAM) protein	NAC	8.4e-33	114
TRINITY_DN52270_c0_g1	PF00010	HLH	Helix-loop-helix DNA-binding domain	bHLH	4e-10	39.6
TRINITY_DN18201_c0_g1	PF00010	HLH	Helix-loop-helix DNA-binding domain	bHLH	3.1e-09	36.7
TRINITY_DN44546_c0_g1	PF00010	HLH	Helix-loop-helix DNA-binding domain	bHLH	4.4e-09	36.2
TRINITY_DN6792_c0_g3	PF00010	HLH	Helix-loop-helix DNA-binding domain	bHLH	8.4e-14	51.4
TRINITY_DN173537_c0_g1	PF00010	HLH	Helix-loop-helix DNA-binding domain	bHLH	0.00046	20.2
TRINITY_DN392_c0_g1	PF00010	HLH	Helix-loop-helix DNA-binding domain	bHLH	1.7e-12	47.1
TRINITY_DN2277_c0_g1	PF00010	HLH	Helix-loop-helix DNA-binding domain	bHLH	3e-12	46.4
TRINITY_DN155348_c0_g1	PF00010	HLH	Helix-loop-helix DNA-binding domain	bHLH	2.2e-10	40.4
TRINITY_DN196512_c0_g1	PF00010	HLH	Helix-loop-helix DNA-binding domain	bHLH	9.7e-05	22.3
TRINITY_DN1140_c3_g1	PF00010	HLH	Helix-loop-helix DNA-binding domain	bHLH	1.3e-10	41.2
TRINITY_DN1166_c0_g1	PF00010	HLH	Helix-loop-helix DNA-binding domain	bHLH	3.7e-08	33.3
TRINITY_DN69735_c0_g1	PF00010	HLH	Helix-loop-helix DNA-binding domain	bHLH	2.6e-06	27.4
TRINITY_DN76635_c0_g1	PF00010	HLH	Helix-loop-helix DNA-binding domain	bHLH	6.9e-13	48.4
TRINITY_DN33352_c0_g1	PF00010	HLH	Helix-loop-helix DNA-binding domain	bHLH	1.1e-12	47.8
TRINITY_DN11855_c0_g2	PF00010	HLH	Helix-loop-helix DNA-binding domain	bHLH	1.5e-12	47.3
TRINITY_DN38876_c0_g3	PF00010	HLH	Helix-loop-helix DNA-binding domain	bHLH	6.8e-11	42
TRINITY_DN7291_c0_g3	PF00010	HLH	Helix-loop-helix DNA-binding domain	bHLH	5e-07	29.7
TRINITY_DN43304_c0_g1	PF00010	HLH	Helix-loop-helix DNA-binding domain	bHLH	0.00075	19.5
TRINITY_DN59_c0_g1	PF00010	HLH	Helix-loop-helix DNA-binding domain	bHLH	3.2e-11	43.1
TRINITY_DN7925_c0_g1	PF00010	HLH	Helix-loop-helix DNA-binding domain	bHLH	2.2e-10	40.4
TRINITY_DN191630_c0_g1	PF00010	HLH	Helix-loop-helix DNA-binding domain	bHLH	1.5e-05	24.9
TRINITY_DN182158_c0_g1	PF00010	HLH	Helix-loop-helix DNA-binding domain	bHLH	7.8e-06	25.8
TRINITY_DN70447_c0_g1	PF00010	HLH	Helix-loop-helix DNA-binding domain	bHLH	1.7e-08	34.4
TRINITY_DN13261_c0_g1	PF00010	HLH	Helix-loop-helix DNA-binding domain	bHLH	2.6e-09	37
TRINITY_DN33916_c1_g1	PF00010	HLH	Helix-loop-helix DNA-binding domain	bHLH	1.1e-10	41.4
TRINITY_DN33916_c0_g1	PF00010	HLH	Helix-loop-helix DNA-binding domain	bHLH	2.2e-10	40.4
TRINITY_DN109728_c0_g1	PF00010	HLH	Helix-loop-helix DNA-binding domain	bHLH	1e-08	35.1
TRINITY_DN113619_c1_g1	PF00010	HLH	Helix-loop-helix DNA-binding domain	bHLH	1.3e-09	38
TRINITY_DN62885_c0_g1	PF00010	HLH	Helix-loop-helix DNA-binding domain	bHLH	2.3e-05	24.3
TRINITY_DN15260_c0_g1	PF00010	HLH	Helix-loop-helix DNA-binding domain	bHLH	1.2e-12	47.7
TRINITY_DN16535_c0_g1	PF00010	HLH	Helix-loop-helix DNA-binding domain	bHLH	2.1e-06	27.7
TRINITY_DN21504_c0_g1	PF00010	HLH	Helix-loop-helix DNA-binding domain	bHLH	1.8e-05	24.7
TRINITY_DN57576_c0_g1	PF00010	HLH	Helix-loop-helix DNA-binding domain	bHLH	1.5e-08	34.5
TRINITY_DN77883_c0_g1	PF00010	HLH	Helix-loop-helix DNA-binding domain	bHLH	9e-12	44.8
TRINITY_DN42852_c0_g1	PF00010	HLH	Helix-loop-helix DNA-binding domain	bHLH	9.9e-09	35.1
TRINITY_DN42822_c0_g1	PF00010	HLH	Helix-loop-helix DNA-binding domain	bHLH	5.2e-12	45.6
TRINITY_DN15605_c0_g1	PF00010	HLH	Helix-loop-helix DNA-binding domain	bHLH	2.1e-06	27.7
TRINITY_DN15901_c0_g1	PF00010	HLH	Helix-loop-helix DNA-binding domain	bHLH	1.1e-06	28.6
TRINITY_DN11126_c0_g1	PF00010	HLH	Helix-loop-helix DNA-binding domain	bHLH	1.3e-09	37.9
TRINITY_DN24201_c0_g1	PF00010	HLH	Helix-loop-helix DNA-binding domain	bHLH	1.7e-14	53.6
TRINITY_DN190241_c0_g1	PF00010	HLH	Helix-loop-helix DNA-binding domain	bHLH	7.7e-12	45.1
TRINITY_DN129007_c0_g1	PF00010	HLH	Helix-loop-helix DNA-binding domain	bHLH	1.1e-09	38.2
TRINITY_DN58454_c0_g1	PF00010	HLH	Helix-loop-helix DNA-binding domain	bHLH	1.9e-07	31
TRINITY_DN21328_c0_g1	PF00010	HLH	Helix-loop-helix DNA-binding domain	bHLH	0.00012	22
TRINITY_DN73535_c0_g1	PF00010	HLH	Helix-loop-helix DNA-binding domain	bHLH	1.1e-08	34.9
TRINITY_DN107985_c0_g1	PF00010	HLH	Helix-loop-helix DNA-binding domain	bHLH	9.7e-10	38.3
TRINITY_DN32576_c0_g2	PF00010	HLH	Helix-loop-helix DNA-binding domain	bHLH	2.6e-08	33.8
TRINITY_DN24406_c0_g1	PF00010	HLH	Helix-loop-helix DNA-binding domain	bHLH	4.6e-07	29.8
TRINITY_DN24354_c0_g1	PF00010	HLH	Helix-loop-helix DNA-binding domain	bHLH	5.8e-13	48.7
TRINITY_DN18347_c0_g1	PF00010	HLH	Helix-loop-helix DNA-binding domain	bHLH	1.7e-08	34.4
TRINITY_DN16482_c0_g1	PF00010	HLH	Helix-loop-helix DNA-binding domain	bHLH	4.1e-07	29.9
TRINITY_DN211710_c0_g1	PF00010	HLH	Helix-loop-helix DNA-binding domain	bHLH	2.7e-11	43.3
TRINITY_DN206462_c0_g1	PF00010	HLH	Helix-loop-helix DNA-binding domain	bHLH	9.3e-15	54.4
TRINITY_DN208648_c0_g1	PF00010	HLH	Helix-loop-helix DNA-binding domain	bHLH	3e-10	40
TRINITY_DN11602_c0_g1	PF00010	HLH	Helix-loop-helix DNA-binding domain	bHLH	2.7e-06	27.3
TRINITY_DN82611_c0_g2	PF00010	HLH	Helix-loop-helix DNA-binding domain	bHLH	1.5e-11	44.1
TRINITY_DN82571_c0_g1	PF00010	HLH	Helix-loop-helix DNA-binding domain	bHLH	2.9e-07	30.4
TRINITY_DN2671_c0_g1	PF00010	HLH	Helix-loop-helix DNA-binding domain	bHLH	2.3e-06	27.5
TRINITY_DN27302_c1_g1	PF00010	HLH	Helix-loop-helix DNA-binding domain	bHLH	6.9e-10	38.8
TRINITY_DN27302_c0_g1	PF00010	HLH	Helix-loop-helix DNA-binding domain	bHLH	7.8e-10	38.6
TRINITY_DN38286_c0_g1	PF00010	HLH	Helix-loop-helix DNA-binding domain	bHLH	9.2e-11	41.6
TRINITY_DN4531_c0_g1	PF00010	HLH	Helix-loop-helix DNA-binding domain	bHLH	4.8e-11	42.5
TRINITY_DN29459_c0_g1	PF00010	HLH	Helix-loop-helix DNA-binding domain	bHLH	9.3e-09	35.2
TRINITY_DN29496_c0_g1	PF00010	HLH	Helix-loop-helix DNA-binding domain	bHLH	5.8e-07	29.5
TRINITY_DN6247_c0_g1	PF00010	HLH	Helix-loop-helix DNA-binding domain	bHLH	3.2e-05	23.9
TRINITY_DN26155_c0_g1	PF00010	HLH	Helix-loop-helix DNA-binding domain	bHLH	1.6e-14	53.6
TRINITY_DN32398_c0_g1	PF00010	HLH	Helix-loop-helix DNA-binding domain	bHLH	9.2e-08	32
TRINITY_DN55404_c0_g1	PF00010	HLH	Helix-loop-helix DNA-binding domain	bHLH	6.1e-07	29.4
TRINITY_DN2747_c0_g1	PF00010	HLH	Helix-loop-helix DNA-binding domain	bHLH	5.6e-10	39.1
TRINITY_DN71095_c0_g2	PF00010	HLH	Helix-loop-helix DNA-binding domain	bHLH	1.3e-10	41.2
TRINITY_DN28207_c0_g1	PF00010	HLH	Helix-loop-helix DNA-binding domain	bHLH	5e-07	29.7
TRINITY_DN15134_c0_g1	PF00010	HLH	Helix-loop-helix DNA-binding domain	bHLH	5.3e-15	55.2
TRINITY_DN77438_c0_g1	PF00010	HLH	Helix-loop-helix DNA-binding domain	bHLH	6.3e-10	38.9
TRINITY_DN83274_c0_g1	PF00010	HLH	Helix-loop-helix DNA-binding domain	bHLH	5.7e-10	39.1
TRINITY_DN3645_c0_g1	PF00010	HLH	Helix-loop-helix DNA-binding domain	bHLH	0.00011	22.2
TRINITY_DN19595_c1_g2	PF00010	HLH	Helix-loop-helix DNA-binding domain	bHLH	2.2e-06	27.6
TRINITY_DN42323_c0_g1	PF00010	HLH	Helix-loop-helix DNA-binding domain	bHLH	0.00026	21
TRINITY_DN9973_c0_g1	PF00010	HLH	Helix-loop-helix DNA-binding domain	bHLH	2.2e-10	40.4
TRINITY_DN13942_c0_g2	PF00010	HLH	Helix-loop-helix DNA-binding domain	bHLH	0.00014	21.8
TRINITY_DN22041_c0_g1	PF00010	HLH	Helix-loop-helix DNA-binding domain	bHLH	1.1e-05	25.3
TRINITY_DN8128_c0_g1	PF00010	HLH	Helix-loop-helix DNA-binding domain	bHLH	8.8e-12	44.9
TRINITY_DN14251_c0_g1	PF00010	HLH	Helix-loop-helix DNA-binding domain	bHLH	1.3e-10	41.1
TRINITY_DN11787_c0_g1	PF00010	HLH	Helix-loop-helix DNA-binding domain	bHLH	8.1e-10	38.6
TRINITY_DN13038_c0_g1	PF00010	HLH	Helix-loop-helix DNA-binding domain	bHLH	1e-08	35.1
TRINITY_DN13064_c0_g2	PF00010	HLH	Helix-loop-helix DNA-binding domain	bHLH	8.4e-11	41.7
TRINITY_DN17579_c0_g3	PF00010	HLH	Helix-loop-helix DNA-binding domain	bHLH	2.8e-14	52.9
TRINITY_DN4699_c0_g1	PF00010	HLH	Helix-loop-helix DNA-binding domain	bHLH	1.5e-12	47.3
TRINITY_DN31185_c0_g1	PF00010	HLH	Helix-loop-helix DNA-binding domain	bHLH	1.2e-10	41.3
TRINITY_DN4363_c0_g1	PF00010	HLH	Helix-loop-helix DNA-binding domain	bHLH	2.6e-14	53
TRINITY_DN94164_c0_g1	PF00010	HLH	Helix-loop-helix DNA-binding domain	bHLH	2.3e-09	37.1
TRINITY_DN164751_c0_g1	PF00010	HLH	Helix-loop-helix DNA-binding domain	bHLH	7.6e-12	45.1
TRINITY_DN195657_c1_g1	PF00010	HLH	Helix-loop-helix DNA-binding domain	bHLH	5.8e-10	39
TRINITY_DN168337_c0_g1	PF00010	HLH	Helix-loop-helix DNA-binding domain	bHLH	3.7e-11	42.9
TRINITY_DN156232_c0_g1	PF00010	HLH	Helix-loop-helix DNA-binding domain	bHLH	1.9e-06	27.8
TRINITY_DN56425_c0_g1	PF00010	HLH	Helix-loop-helix DNA-binding domain	bHLH	7.9e-12	45
TRINITY_DN26716_c0_g2	PF00010	HLH	Helix-loop-helix DNA-binding domain	bHLH	2e-10	40.6
TRINITY_DN31475_c0_g1	PF00010	HLH	Helix-loop-helix DNA-binding domain	bHLH	4.3e-05	23.5
TRINITY_DN1215_c0_g2	PF00010	HLH	Helix-loop-helix DNA-binding domain	bHLH	6.7e-15	54.9
TRINITY_DN14427_c0_g1	PF00010	HLH	Helix-loop-helix DNA-binding domain	bHLH	1.8e-10	40.7
TRINITY_DN14427_c0_g2	PF00010	HLH	Helix-loop-helix DNA-binding domain	bHLH	4.3e-12	45.9
TRINITY_DN14495_c0_g2	PF00010	HLH	Helix-loop-helix DNA-binding domain	bHLH	3e-10	40
TRINITY_DN51197_c0_g1	PF00010	HLH	Helix-loop-helix DNA-binding domain	bHLH	3.9e-15	55.6
TRINITY_DN172014_c0_g1	PF00010	HLH	Helix-loop-helix DNA-binding domain	bHLH	1e-12	47.9
TRINITY_DN123455_c0_g1	PF00010	HLH	Helix-loop-helix DNA-binding domain	bHLH	4.8e-06	26.5
TRINITY_DN91694_c0_g1	PF03106	WRKY	WRKY DNA -binding domain	WRKY	5.4e-26	90.7
TRINITY_DN13480_c0_g1	PF03106	WRKY	WRKY DNA -binding domain	WRKY	1.9e-48	162.5
TRINITY_DN130580_c0_g1	PF03106	WRKY	WRKY DNA -binding domain	WRKY	1.7e-08	34.6
TRINITY_DN41727_c0_g1	PF03106	WRKY	WRKY DNA -binding domain	WRKY	3.1e-24	85
TRINITY_DN129582_c0_g1	PF03106	WRKY	WRKY DNA -binding domain	WRKY	4.5e-21	74.9
TRINITY_DN129582_c0_g2	PF03106	WRKY	WRKY DNA -binding domain	WRKY	2.6e-17	62.8
TRINITY_DN26328_c0_g1	PF03106	WRKY	WRKY DNA -binding domain	WRKY	3.6e-25	88
TRINITY_DN26328_c0_g2	PF03106	WRKY	WRKY DNA -binding domain	WRKY	3.3e-31	107.3
TRINITY_DN14902_c0_g1	PF03106	WRKY	WRKY DNA -binding domain	WRKY	2e-21	76
TRINITY_DN7939_c0_g1	PF03106	WRKY	WRKY DNA -binding domain	WRKY	2.3e-22	79
TRINITY_DN7959_c0_g1	PF03106	WRKY	WRKY DNA -binding domain	WRKY	1.1e-11	44.8
TRINITY_DN84136_c0_g1	PF03106	WRKY	WRKY DNA -binding domain	WRKY	6.7e-12	45.5
TRINITY_DN114323_c0_g1	PF03106	WRKY	WRKY DNA -binding domain	WRKY	2.1e-06	27.9
TRINITY_DN110226_c0_g2	PF03106	WRKY	WRKY DNA -binding domain	WRKY	8.5e-14	51.6
TRINITY_DN122561_c0_g1	PF03106	WRKY	WRKY DNA -binding domain	WRKY	5.3e-13	49
TRINITY_DN122561_c0_g2	PF03106	WRKY	WRKY DNA -binding domain	WRKY	1.4e-16	60.5
TRINITY_DN156543_c0_g1	PF03106	WRKY	WRKY DNA -binding domain	WRKY	2.2e-23	82.3
TRINITY_DN826_c1_g1	PF03106	WRKY	WRKY DNA -binding domain	WRKY	1.1e-26	92.8
TRINITY_DN84932_c0_g1	PF03106	WRKY	WRKY DNA -binding domain	WRKY	6.5e-24	84
TRINITY_DN1962_c0_g1	PF03106	WRKY	WRKY DNA -binding domain	WRKY	4.1e-25	87.8
TRINITY_DN61541_c0_g1	PF03106	WRKY	WRKY DNA -binding domain	WRKY	9.6e-24	83.4
TRINITY_DN1789_c1_g1	PF03106	WRKY	WRKY DNA -binding domain	WRKY	1.9e-46	156.1
TRINITY_DN1789_c0_g1	PF03106	WRKY	WRKY DNA -binding domain	WRKY	8.4e-42	141.3
TRINITY_DN51973_c0_g1	PF03106	WRKY	WRKY DNA -binding domain	WRKY	5.2e-22	77.9
TRINITY_DN15799_c0_g2	PF03106	WRKY	WRKY DNA -binding domain	WRKY	2.5e-24	85.3
TRINITY_DN15799_c0_g3	PF03106	WRKY	WRKY DNA -binding domain	WRKY	4e-25	87.8
TRINITY_DN15785_c0_g1	PF03106	WRKY	WRKY DNA -binding domain	WRKY	7e-24	83.9
TRINITY_DN15763_c0_g1	PF03106	WRKY	WRKY DNA -binding domain	WRKY	1.3e-25	89.4
TRINITY_DN22479_c0_g1	PF03106	WRKY	WRKY DNA -binding domain	WRKY	6.8e-25	87.1
TRINITY_DN18921_c0_g1	PF03106	WRKY	WRKY DNA -binding domain	WRKY	3.2e-13	49.7
TRINITY_DN29709_c0_g1	PF03106	WRKY	WRKY DNA -binding domain	WRKY	8.1e-24	83.7
TRINITY_DN9602_c0_g1	PF03106	WRKY	WRKY DNA -binding domain	WRKY	1.6e-08	34.7
TRINITY_DN9602_c0_g3	PF03106	WRKY	WRKY DNA -binding domain	WRKY	5.4e-25	87.4
TRINITY_DN10047_c1_g1	PF03106	WRKY	WRKY DNA -binding domain	WRKY	5.1e-22	77.9
TRINITY_DN29605_c1_g2	PF03106	WRKY	WRKY DNA -binding domain	WRKY	7.8e-10	38.9
TRINITY_DN44150_c0_g1	PF03106	WRKY	WRKY DNA -binding domain	WRKY	2.8e-14	53.1
TRINITY_DN56657_c0_g1	PF03106	WRKY	WRKY DNA -binding domain	WRKY	1e-13	51.3
TRINITY_DN50929_c0_g2	PF03106	WRKY	WRKY DNA -binding domain	WRKY	3.4e-19	68.8
TRINITY_DN32843_c0_g1	PF03106	WRKY	WRKY DNA -binding domain	WRKY	5.7e-48	161
TRINITY_DN54728_c0_g1	PF03106	WRKY	WRKY DNA -binding domain	WRKY	2.5e-14	53.3
TRINITY_DN15810_c0_g1	PF03106	WRKY	WRKY DNA -binding domain	WRKY	5.5e-07	29.8
TRINITY_DN31876_c0_g1	PF03106	WRKY	WRKY DNA -binding domain	WRKY	1.7e-11	44.2
TRINITY_DN8340_c0_g1	PF03106	WRKY	WRKY DNA -binding domain	WRKY	4.7e-49	164.5
TRINITY_DN54859_c0_g1	PF03106	WRKY	WRKY DNA -binding domain	WRKY	1.7e-49	165.9
TRINITY_DN67081_c0_g1	PF03106	WRKY	WRKY DNA -binding domain	WRKY	7.5e-50	167.1
TRINITY_DN17322_c0_g2	PF03106	WRKY	WRKY DNA -binding domain	WRKY	5.4e-23	81
TRINITY_DN36703_c0_g1	PF03106	WRKY	WRKY DNA -binding domain	WRKY	5.7e-06	26.5
TRINITY_DN176605_c0_g1	PF03106	WRKY	WRKY DNA -binding domain	WRKY	3.6e-06	27.2
TRINITY_DN161971_c0_g1	PF03106	WRKY	WRKY DNA -binding domain	WRKY	8.2e-10	38.8
TRINITY_DN20962_c0_g1	PF03106	WRKY	WRKY DNA -binding domain	WRKY	2.9e-24	85.1
TRINITY_DN67824_c0_g1	PF03106	WRKY	WRKY DNA -binding domain	WRKY	2.2e-23	82.3
TRINITY_DN49998_c0_g2	PF03106	WRKY	WRKY DNA -binding domain	WRKY	1e-15	57.7
TRINITY_DN21870_c0_g1	PF03106	WRKY	WRKY DNA -binding domain	WRKY	1e-08	35.3
TRINITY_DN47908_c0_g1	PF03106	WRKY	WRKY DNA -binding domain	WRKY	2.2e-14	53.5
TRINITY_DN9360_c0_g2	PF03106	WRKY	WRKY DNA -binding domain	WRKY	1.7e-50	169.1
TRINITY_DN34559_c0_g1	PF03106	WRKY	WRKY DNA -binding domain	WRKY	1.7e-24	85.8
TRINITY_DN178_c0_g1	PF03106	WRKY	WRKY DNA -binding domain	WRKY	5.1e-24	84.3
TRINITY_DN50825_c1_g4	PF03106	WRKY	WRKY DNA -binding domain	WRKY	5.3e-52	173.9
TRINITY_DN5928_c0_g1	PF03106	WRKY	WRKY DNA -binding domain	WRKY	2.7e-26	91.6
TRINITY_DN100691_c0_g1	PF03106	WRKY	WRKY DNA -binding domain	WRKY	1.2e-24	86.3
TRINITY_DN202089_c0_g1	PF03106	WRKY	WRKY DNA -binding domain	WRKY	7.5e-25	87
TRINITY_DN36928_c0_g1	PF03106	WRKY	WRKY DNA -binding domain	WRKY	1e-47	160.2
TRINITY_DN200_c0_g1	PF03106	WRKY	WRKY DNA -binding domain	WRKY	8e-23	80.5
TRINITY_DN2624_c0_g1	PF03106	WRKY	WRKY DNA -binding domain	WRKY	1.1e-22	80.1
TRINITY_DN47220_c0_g1	PF03106	WRKY	WRKY DNA -binding domain	WRKY	7.5e-25	87
TRINITY_DN6229_c0_g1	PF03106	WRKY	WRKY DNA -binding domain	WRKY	5.8e-08	32.9
TRINITY_DN6230_c0_g1	PF03106	WRKY	WRKY DNA -binding domain	WRKY	3.3e-25	88.1
TRINITY_DN86689_c0_g1	PF03106	WRKY	WRKY DNA -binding domain	WRKY	5.6e-47	157.9
TRINITY_DN42093_c0_g1	PF03106	WRKY	WRKY DNA -binding domain	WRKY	6.1e-16	58.4
TRINITY_DN42948_c0_g2	PF03106	WRKY	WRKY DNA -binding domain	WRKY	5.5e-26	90.6
TRINITY_DN2109_c0_g1	PF03106	WRKY	WRKY DNA -binding domain	WRKY	5e-19	68.3
TRINITY_DN89640_c0_g1	PF03106	WRKY	WRKY DNA -binding domain	WRKY	3e-26	91.5
TRINITY_DN48418_c0_g1	PF03106	WRKY	WRKY DNA -binding domain	WRKY	5e-25	87.5
TRINITY_DN66030_c0_g3	PF03106	WRKY	WRKY DNA -binding domain	WRKY	5.3e-23	81.1
TRINITY_DN36392_c1_g1	PF03106	WRKY	WRKY DNA -binding domain	WRKY	6.8e-18	64.7
TRINITY_DN52559_c0_g3	PF03106	WRKY	WRKY DNA -binding domain	WRKY	1.1e-25	89.7
TRINITY_DN64900_c0_g1	PF03106	WRKY	WRKY DNA -binding domain	WRKY	3.9e-50	168
TRINITY_DN2770_c0_g1	PF03106	WRKY	WRKY DNA -binding domain	WRKY	2.8e-12	46.7
TRINITY_DN2770_c0_g3	PF03106	WRKY	WRKY DNA -binding domain	WRKY	1.7e-06	28.2
TRINITY_DN3494_c0_g1	PF03106	WRKY	WRKY DNA -binding domain	WRKY	3.9e-24	84.7
TRINITY_DN3482_c0_g2	PF03106	WRKY	WRKY DNA -binding domain	WRKY	5.4e-26	90.6
TRINITY_DN78391_c0_g1	PF03106	WRKY	WRKY DNA -binding domain	WRKY	4.6e-18	65.3
TRINITY_DN32337_c0_g1	PF03106	WRKY	WRKY DNA -binding domain	WRKY	3.7e-13	49.5
TRINITY_DN74846_c0_g1	PF03106	WRKY	WRKY DNA -binding domain	WRKY	0.00023	21.4
TRINITY_DN7712_c0_g2	PF03106	WRKY	WRKY DNA -binding domain	WRKY	6.1e-39	132.1
TRINITY_DN7712_c0_g3	PF03106	WRKY	WRKY DNA -binding domain	WRKY	2.3e-40	136.6
TRINITY_DN5352_c0_g1	PF03106	WRKY	WRKY DNA -binding domain	WRKY	6.1e-20	71.3
TRINITY_DN5352_c0_g2	PF03106	WRKY	WRKY DNA -binding domain	WRKY	3.7e-22	78.4
TRINITY_DN63428_c0_g1	PF03106	WRKY	WRKY DNA -binding domain	WRKY	1.2e-24	86.3
TRINITY_DN2511_c0_g2	PF03106	WRKY	WRKY DNA -binding domain	WRKY	6.5e-10	39.2
TRINITY_DN26652_c0_g1	PF03106	WRKY	WRKY DNA -binding domain	WRKY	7.5e-49	163.8
TRINITY_DN22108_c0_g1	PF03106	WRKY	WRKY DNA -binding domain	WRKY	2.6e-21	75.6
TRINITY_DN3498_c0_g1	PF03106	WRKY	WRKY DNA -binding domain	WRKY	1.6e-25	89.2
TRINITY_DN3498_c0_g2	PF03106	WRKY	WRKY DNA -binding domain	WRKY	6.1e-14	52
TRINITY_DN88945_c0_g2	PF03106	WRKY	WRKY DNA -binding domain	WRKY	4.5e-26	90.9
TRINITY_DN77247_c0_g1	PF03106	WRKY	WRKY DNA -binding domain	WRKY	7.3e-15	55
TRINITY_DN92909_c0_g1	PF03106	WRKY	WRKY DNA -binding domain	WRKY	3.4e-08	33.7
TRINITY_DN23653_c0_g1	PF03106	WRKY	WRKY DNA -binding domain	WRKY	2.4e-27	95
TRINITY_DN116299_c0_g1	PF03106	WRKY	WRKY DNA -binding domain	WRKY	6.3e-05	23.2
TRINITY_DN105295_c0_g1	PF03106	WRKY	WRKY DNA -binding domain	WRKY	0.00025	21.3
TRINITY_DN1611_c0_g1	PF03106	WRKY	WRKY DNA -binding domain	WRKY	1.6e-49	166
TRINITY_DN1231_c0_g1	PF03106	WRKY	WRKY DNA -binding domain	WRKY	1.9e-10	40.9
TRINITY_DN18663_c0_g1	PF03106	WRKY	WRKY DNA -binding domain	WRKY	1.7e-18	66.7
TRINITY_DN18695_c0_g1	PF03106	WRKY	WRKY DNA -binding domain	WRKY	2.9e-18	65.9
TRINITY_DN4023_c0_g1	PF03106	WRKY	WRKY DNA -binding domain	WRKY	5.1e-14	52.3
TRINITY_DN12752_c0_g1	PF03106	WRKY	WRKY DNA -binding domain	WRKY	5.2e-25	87.5
TRINITY_DN14491_c0_g1	PF03106	WRKY	WRKY DNA -binding domain	WRKY	2.1e-24	85.6
TRINITY_DN124755_c0_g1	PF03106	WRKY	WRKY DNA -binding domain	WRKY	1.3e-26	92.7
TRINITY_DN163677_c0_g1	PF03106	WRKY	WRKY DNA -binding domain	WRKY	2e-24	85.7
TRINITY_DN22950_c0_g1	PF08536	Whirly	Whirly transcription factor	Whirly	1.2e-50	170.9
TRINITY_DN2043_c0_g1	PF08536	Whirly	Whirly transcription factor	Whirly	2.7e-61	205.4
TRINITY_DN6757_c1_g1	PF03859	CG1	CG-1 domain	CAMTA	1.3e-40	137.8
TRINITY_DN6757_c0_g1	PF03859	CG1	CG-1 domain	CAMTA	9.7e-49	164
TRINITY_DN13489_c0_g1	PF03859	CG1	CG-1 domain	CAMTA	7.1e-48	161.2
TRINITY_DN320_c0_g1	PF03859	CG1	CG-1 domain	CAMTA	9.8e-39	131.7
TRINITY_DN320_c0_g2	PF03859	CG1	CG-1 domain	CAMTA	6.7e-46	154.8
TRINITY_DN48150_c0_g1	PF03859	CG1	CG-1 domain	CAMTA	1.8e-45	153.4
TRINITY_DN1312_c0_g1	PF03859	CG1	CG-1 domain	CAMTA	1.3e-21	76.5
TRINITY_DN101184_c0_g1	PF03859	CG1	CG-1 domain	CAMTA	1e-06	28.5
TRINITY_DN49946_c0_g1	PF03859	CG1	CG-1 domain	CAMTA	8.7e-11	41.6
TRINITY_DN20882_c0_g1	PF03859	CG1	CG-1 domain	CAMTA	2.4e-49	166
TRINITY_DN23251_c0_g1	PF03859	CG1	CG-1 domain	CAMTA	2.2e-10	40.3
TRINITY_DN29080_c1_g1	PF03859	CG1	CG-1 domain	CAMTA	2.1e-45	153.2
TRINITY_DN29080_c0_g1	PF03859	CG1	CG-1 domain	CAMTA	2e-20	72.7
TRINITY_DN55991_c0_g1	PF03859	CG1	CG-1 domain	CAMTA	2.9e-19	69
TRINITY_DN6772_c0_g1	PF00320	GATA-zf	GATA zinc finger	C2C2	1.7e-15	56.4
TRINITY_DN111714_c0_g1	PF00320	GATA-zf	GATA zinc finger	C2C2	1.6e-15	56.4
TRINITY_DN8242_c1_g1	PF00320	GATA-zf	GATA zinc finger	C2C2	3.1e-16	58.7
TRINITY_DN11952_c0_g1	PF00320	GATA-zf	GATA zinc finger	C2C2	1.5e-15	56.5
TRINITY_DN20596_c0_g1	PF00320	GATA-zf	GATA zinc finger	C2C2	2.2e-17	62.4
TRINITY_DN13183_c0_g1	PF00320	GATA-zf	GATA zinc finger	C2C2	5.9e-17	61
TRINITY_DN7088_c0_g1	PF00320	GATA-zf	GATA zinc finger	C2C2	1.2e-15	56.8
TRINITY_DN81410_c0_g1	PF00320	GATA-zf	GATA zinc finger	C2C2	1.8e-12	46.6
TRINITY_DN4780_c0_g1	PF00320	GATA-zf	GATA zinc finger	C2C2	7.3e-16	57.5
TRINITY_DN1528_c0_g1	PF00320	GATA-zf	GATA zinc finger	C2C2	1e-16	60.2
TRINITY_DN103_c1_g1	PF00320	GATA-zf	GATA zinc finger	C2C2	6e-16	57.8
TRINITY_DN103_c0_g1	PF00320	GATA-zf	GATA zinc finger	C2C2	3.1e-15	55.5
TRINITY_DN95158_c0_g2	PF00320	GATA-zf	GATA zinc finger	C2C2	7.2e-15	54.3
TRINITY_DN70551_c0_g1	PF00320	GATA-zf	GATA zinc finger	C2C2	1.8e-15	56.3
TRINITY_DN32061_c0_g1	PF00320	GATA-zf	GATA zinc finger	C2C2	2.8e-15	55.6
TRINITY_DN275_c0_g1	PF00320	GATA-zf	GATA zinc finger	C2C2	7.1e-16	57.5
TRINITY_DN3897_c0_g1	PF00320	GATA-zf	GATA zinc finger	C2C2	2.3e-15	55.9
TRINITY_DN15441_c0_g1	PF00320	GATA-zf	GATA zinc finger	C2C2	3.8e-17	61.6
TRINITY_DN79978_c0_g1	PF00320	GATA-zf	GATA zinc finger	C2C2	8.3e-18	63.7
TRINITY_DN65887_c0_g1	PF00320	GATA-zf	GATA zinc finger	C2C2	2.4e-18	65.5
TRINITY_DN125293_c0_g1	PF00320	GATA-zf	GATA zinc finger	C2C2	6.4e-07	28.9
TRINITY_DN27994_c0_g1	PF00320	GATA-zf	GATA zinc finger	C2C2	1.5e-07	30.9
TRINITY_DN27994_c0_g2	PF00320	GATA-zf	GATA zinc finger	C2C2	1.6e-18	66
TRINITY_DN51739_c0_g1	PF00320	GATA-zf	GATA zinc finger	C2C2	4.2e-16	58.3
TRINITY_DN21578_c0_g1	PF00320	GATA-zf	GATA zinc finger	C2C2	5e-16	58
TRINITY_DN40799_c0_g1	PF00320	GATA-zf	GATA zinc finger	C2C2	1.7e-16	59.5
TRINITY_DN85653_c0_g1	PF03195	DUF260	Lateral organ boundaries (LOB) domain	LOB	9.2e-07	29.4
TRINITY_DN122917_c0_g1	PF03195	DUF260	Lateral organ boundaries (LOB) domain	LOB	2.1e-43	146.9
TRINITY_DN119353_c0_g1	PF03195	DUF260	Lateral organ boundaries (LOB) domain	LOB	6.5e-41	138.9
TRINITY_DN118595_c0_g1	PF03195	DUF260	Lateral organ boundaries (LOB) domain	LOB	3.3e-11	43.6
TRINITY_DN17028_c0_g1	PF03195	DUF260	Lateral organ boundaries (LOB) domain	LOB	1.2e-09	38.6
TRINITY_DN110529_c0_g1	PF03195	DUF260	Lateral organ boundaries (LOB) domain	LOB	1.3e-37	128.4
TRINITY_DN13112_c0_g1	PF03195	DUF260	Lateral organ boundaries (LOB) domain	LOB	4.2e-42	142.8
TRINITY_DN124624_c0_g1	PF03195	DUF260	Lateral organ boundaries (LOB) domain	LOB	6.4e-09	36.3
TRINITY_DN19107_c0_g1	PF03195	DUF260	Lateral organ boundaries (LOB) domain	LOB	1.8e-13	50.9
TRINITY_DN118366_c0_g1	PF03195	DUF260	Lateral organ boundaries (LOB) domain	LOB	9.2e-05	23
TRINITY_DN13648_c0_g1	PF03195	DUF260	Lateral organ boundaries (LOB) domain	LOB	0.00019	22
TRINITY_DN101854_c1_g1	PF03195	DUF260	Lateral organ boundaries (LOB) domain	LOB	7.2e-43	145.2
TRINITY_DN101854_c0_g1	PF03195	DUF260	Lateral organ boundaries (LOB) domain	LOB	3.4e-39	133.4
TRINITY_DN175456_c0_g1	PF03195	DUF260	Lateral organ boundaries (LOB) domain	LOB	1.4e-43	147.5
TRINITY_DN36774_c0_g1	PF03195	DUF260	Lateral organ boundaries (LOB) domain	LOB	9.9e-05	22.9
TRINITY_DN80252_c0_g1	PF03195	DUF260	Lateral organ boundaries (LOB) domain	LOB	9.4e-10	39
TRINITY_DN80252_c0_g2	PF03195	DUF260	Lateral organ boundaries (LOB) domain	LOB	2.6e-18	66.4
TRINITY_DN66389_c0_g1	PF03195	DUF260	Lateral organ boundaries (LOB) domain	LOB	1.8e-41	140.7
TRINITY_DN31990_c0_g1	PF03195	DUF260	Lateral organ boundaries (LOB) domain	LOB	6.5e-25	87.6
TRINITY_DN165024_c0_g1	PF03195	DUF260	Lateral organ boundaries (LOB) domain	LOB	1.6e-25	89.6
TRINITY_DN93152_c0_g1	PF03195	DUF260	Lateral organ boundaries (LOB) domain	LOB	5.3e-38	129.6
TRINITY_DN35704_c0_g1	PF03195	DUF260	Lateral organ boundaries (LOB) domain	LOB	9.7e-19	67.8
TRINITY_DN214119_c0_g1	PF03195	DUF260	Lateral organ boundaries (LOB) domain	LOB	0.00023	21.7
TRINITY_DN64367_c0_g1	PF03195	DUF260	Lateral organ boundaries (LOB) domain	LOB	1.3e-07	32.1
TRINITY_DN211040_c0_g1	PF03195	DUF260	Lateral organ boundaries (LOB) domain	LOB	1.6e-05	25.4
TRINITY_DN2797_c0_g1	PF03195	DUF260	Lateral organ boundaries (LOB) domain	LOB	5.2e-17	62.3
TRINITY_DN97563_c0_g1	PF03195	DUF260	Lateral organ boundaries (LOB) domain	LOB	1.6e-23	83.2
TRINITY_DN19612_c0_g1	PF03195	DUF260	Lateral organ boundaries (LOB) domain	LOB	2.5e-41	140.3
TRINITY_DN56109_c0_g1	PF03195	DUF260	Lateral organ boundaries (LOB) domain	LOB	2.2e-35	121.2
TRINITY_DN126224_c0_g1	PF03195	DUF260	Lateral organ boundaries (LOB) domain	LOB	1.7e-40	137.6
TRINITY_DN168357_c0_g1	PF03195	DUF260	Lateral organ boundaries (LOB) domain	LOB	3e-25	88.7
TRINITY_DN34130_c0_g1	PF03195	DUF260	Lateral organ boundaries (LOB) domain	LOB	4.7e-25	88.1
TRINITY_DN150322_c0_g1	PF03195	DUF260	Lateral organ boundaries (LOB) domain	LOB	1.5e-40	137.8
TRINITY_DN12014_c0_g5	PF00046	homeobox	Homeodomain	LBD (AS2/LOB)	4.2e-15	55.4
TRINITY_DN79034_c0_g1	PF00046	homeobox	Homeodomain	LBD (AS2/LOB)	5.4e-19	67.8
TRINITY_DN79034_c0_g2	PF00046	homeobox	Homeodomain	LBD (AS2/LOB)	0.00035	20.4
TRINITY_DN5054_c1_g1	PF00046	homeobox	Homeodomain	LBD (AS2/LOB)	3.7e-17	62
TRINITY_DN5076_c1_g2	PF00046	homeobox	Homeodomain	LBD (AS2/LOB)	1.1e-16	60.5
TRINITY_DN170506_c0_g1	PF00046	homeobox	Homeodomain	LBD (AS2/LOB)	9.6e-13	47.8
TRINITY_DN59933_c0_g2	PF00046	homeobox	Homeodomain	LBD (AS2/LOB)	2.1e-16	59.5
TRINITY_DN11253_c0_g1	PF00046	homeobox	Homeodomain	LBD (AS2/LOB)	3.3e-17	62.1
TRINITY_DN34938_c1_g1	PF00046	homeobox	Homeodomain	LBD (AS2/LOB)	1.7e-12	47.1
TRINITY_DN95247_c0_g1	PF00046	homeobox	Homeodomain	LBD (AS2/LOB)	9.5e-15	54.2
TRINITY_DN60932_c0_g1	PF00046	homeobox	Homeodomain	LBD (AS2/LOB)	5.4e-17	61.4
TRINITY_DN127583_c0_g1	PF00046	homeobox	Homeodomain	LBD (AS2/LOB)	3e-16	59.1
TRINITY_DN9607_c1_g1	PF00046	homeobox	Homeodomain	LBD (AS2/LOB)	1.5e-16	60
TRINITY_DN15865_c0_g1	PF00046	homeobox	Homeodomain	LBD (AS2/LOB)	7.5e-18	64.2
TRINITY_DN6106_c1_g1	PF00046	homeobox	Homeodomain	LBD (AS2/LOB)	1.5e-15	56.8
TRINITY_DN27816_c0_g1	PF00046	homeobox	Homeodomain	LBD (AS2/LOB)	4.4e-18	64.9
TRINITY_DN93677_c0_g1	PF00046	homeobox	Homeodomain	LBD (AS2/LOB)	4.2e-16	58.6
TRINITY_DN205924_c0_g1	PF00046	homeobox	Homeodomain	LBD (AS2/LOB)	9.8e-17	60.6
TRINITY_DN81572_c0_g1	PF00046	homeobox	Homeodomain	LBD (AS2/LOB)	3.7e-18	65.1
TRINITY_DN25522_c0_g1	PF00046	homeobox	Homeodomain	LBD (AS2/LOB)	1.3e-16	60.2
TRINITY_DN9561_c0_g1	PF00046	homeobox	Homeodomain	LBD (AS2/LOB)	0.00013	21.8
TRINITY_DN72165_c0_g1	PF00046	homeobox	Homeodomain	LBD (AS2/LOB)	1.9e-15	56.5
TRINITY_DN12915_c0_g1	PF00046	homeobox	Homeodomain	LBD (AS2/LOB)	1.8e-16	59.7
TRINITY_DN16218_c0_g1	PF00046	homeobox	Homeodomain	LBD (AS2/LOB)	3.1e-17	62.2
TRINITY_DN86663_c0_g1	PF00046	homeobox	Homeodomain	LBD (AS2/LOB)	4.1e-20	71.4
TRINITY_DN3815_c1_g1	PF00046	homeobox	Homeodomain	LBD (AS2/LOB)	1.4e-06	28.1
TRINITY_DN77686_c0_g2	PF00046	homeobox	Homeodomain	LBD (AS2/LOB)	2.8e-16	59.1
TRINITY_DN6571_c0_g1	PF00046	homeobox	Homeodomain	LBD (AS2/LOB)	5.1e-17	61.5
TRINITY_DN23800_c0_g1	PF00046	homeobox	Homeodomain	LBD (AS2/LOB)	3e-19	68.6
TRINITY_DN16401_c0_g1	PF00046	homeobox	Homeodomain	LBD (AS2/LOB)	9.4e-19	67
TRINITY_DN12569_c0_g1	PF00046	homeobox	Homeodomain	LBD (AS2/LOB)	3.5e-05	23.6
TRINITY_DN61212_c0_g1	PF00046	homeobox	Homeodomain	LBD (AS2/LOB)	4.4e-18	64.9
TRINITY_DN54024_c0_g1	PF00046	homeobox	Homeodomain	LBD (AS2/LOB)	7.4e-17	61
TRINITY_DN7725_c0_g1	PF00046	homeobox	Homeodomain	LBD (AS2/LOB)	5.5e-17	61.4
TRINITY_DN7725_c0_g2	PF00046	homeobox	Homeodomain	LBD (AS2/LOB)	1.8e-13	50.2
TRINITY_DN7725_c0_g3	PF00046	homeobox	Homeodomain	LBD (AS2/LOB)	2e-13	50
TRINITY_DN22085_c0_g1	PF00046	homeobox	Homeodomain	LBD (AS2/LOB)	8.8e-17	60.7
TRINITY_DN32990_c1_g1	PF00046	homeobox	Homeodomain	LBD (AS2/LOB)	2.9e-17	62.3
TRINITY_DN71266_c0_g2	PF00046	homeobox	Homeodomain	LBD (AS2/LOB)	3.7e-15	55.5
TRINITY_DN23681_c0_g1	PF00046	homeobox	Homeodomain	LBD (AS2/LOB)	3.5e-08	33.2
TRINITY_DN1615_c1_g1	PF00046	homeobox	Homeodomain	LBD (AS2/LOB)	6.8e-15	54.7
TRINITY_DN25601_c0_g1	PF00046	homeobox	Homeodomain	LBD (AS2/LOB)	5.5e-15	55
TRINITY_DN37258_c1_g2	PF03638	TCR	Tesmin/TSO1-like CXC domain, cysteine-rich domain	CPP	1.2e-22	80
TRINITY_DN11233_c0_g1	PF03638	TCR	Tesmin/TSO1-like CXC domain, cysteine-rich domain	CPP	2.7e-24	85.2
TRINITY_DN118791_c1_g1	PF03638	TCR	Tesmin/TSO1-like CXC domain, cysteine-rich domain	CPP	8.2e-24	83.7
TRINITY_DN61003_c0_g2	PF03638	TCR	Tesmin/TSO1-like CXC domain, cysteine-rich domain	CPP	3.7e-24	84.8
TRINITY_DN131577_c0_g2	PF03638	TCR	Tesmin/TSO1-like CXC domain, cysteine-rich domain	CPP	2.1e-06	28
TRINITY_DN37165_c0_g1	PF00319	SRF-TF	SRF-type transcription factor (DNA-binding and dimerisation domain)	MADS	9.5e-27	92.3
TRINITY_DN355_c2_g1	PF00319	SRF-TF	SRF-type transcription factor (DNA-binding and dimerisation domain)	MADS	5.3e-24	83.5
TRINITY_DN2249_c1_g1	PF00319	SRF-TF	SRF-type transcription factor (DNA-binding and dimerisation domain)	MADS	1.4e-22	79
TRINITY_DN169074_c0_g1	PF00319	SRF-TF	SRF-type transcription factor (DNA-binding and dimerisation domain)	MADS	3.3e-13	49
TRINITY_DN4982_c0_g1	PF00319	SRF-TF	SRF-type transcription factor (DNA-binding and dimerisation domain)	MADS	2e-22	78.5
TRINITY_DN32_c0_g1	PF00319	SRF-TF	SRF-type transcription factor (DNA-binding and dimerisation domain)	MADS	1.1e-26	92.2
TRINITY_DN32_c0_g3	PF00319	SRF-TF	SRF-type transcription factor (DNA-binding and dimerisation domain)	MADS	2.5e-25	87.8
TRINITY_DN39382_c0_g1	PF00319	SRF-TF	SRF-type transcription factor (DNA-binding and dimerisation domain)	MADS	6.2e-14	51.3
TRINITY_DN26083_c0_g2	PF00319	SRF-TF	SRF-type transcription factor (DNA-binding and dimerisation domain)	MADS	3.5e-15	55.3
TRINITY_DN15725_c0_g1	PF00319	SRF-TF	SRF-type transcription factor (DNA-binding and dimerisation domain)	MADS	1.2e-21	76
TRINITY_DN60991_c0_g1	PF00319	SRF-TF	SRF-type transcription factor (DNA-binding and dimerisation domain)	MADS	1.5e-16	59.7
TRINITY_DN9188_c0_g1	PF00319	SRF-TF	SRF-type transcription factor (DNA-binding and dimerisation domain)	MADS	7.2e-26	89.5
TRINITY_DN9241_c0_g1	PF00319	SRF-TF	SRF-type transcription factor (DNA-binding and dimerisation domain)	MADS	4.1e-26	90.3
TRINITY_DN67344_c1_g1	PF00319	SRF-TF	SRF-type transcription factor (DNA-binding and dimerisation domain)	MADS	3.7e-13	48.8
TRINITY_DN19203_c0_g1	PF00319	SRF-TF	SRF-type transcription factor (DNA-binding and dimerisation domain)	MADS	2.1e-21	75.2
TRINITY_DN10190_c0_g1	PF00319	SRF-TF	SRF-type transcription factor (DNA-binding and dimerisation domain)	MADS	1e-24	85.8
TRINITY_DN10190_c0_g2	PF00319	SRF-TF	SRF-type transcription factor (DNA-binding and dimerisation domain)	MADS	1.3e-25	88.7
TRINITY_DN48384_c0_g1	PF00319	SRF-TF	SRF-type transcription factor (DNA-binding and dimerisation domain)	MADS	6.2e-26	89.7
TRINITY_DN916_c0_g1	PF00319	SRF-TF	SRF-type transcription factor (DNA-binding and dimerisation domain)	MADS	4.9e-27	93.2
TRINITY_DN2411_c0_g1	PF00319	SRF-TF	SRF-type transcription factor (DNA-binding and dimerisation domain)	MADS	2.6e-25	87.7
TRINITY_DN2411_c0_g2	PF00319	SRF-TF	SRF-type transcription factor (DNA-binding and dimerisation domain)	MADS	7.4e-25	86.3
TRINITY_DN101426_c0_g2	PF00319	SRF-TF	SRF-type transcription factor (DNA-binding and dimerisation domain)	MADS	1.1e-18	66.5
TRINITY_DN204337_c0_g1	PF00319	SRF-TF	SRF-type transcription factor (DNA-binding and dimerisation domain)	MADS	1.7e-23	81.9
TRINITY_DN34315_c0_g4	PF00319	SRF-TF	SRF-type transcription factor (DNA-binding and dimerisation domain)	MADS	2.8e-19	68.4
TRINITY_DN65627_c0_g1	PF00319	SRF-TF	SRF-type transcription factor (DNA-binding and dimerisation domain)	MADS	8.2e-14	50.9
TRINITY_DN27208_c0_g1	PF00319	SRF-TF	SRF-type transcription factor (DNA-binding and dimerisation domain)	MADS	3.9e-23	80.8
TRINITY_DN31242_c0_g1	PF00319	SRF-TF	SRF-type transcription factor (DNA-binding and dimerisation domain)	MADS	8.3e-27	92.5
TRINITY_DN13845_c0_g1	PF00319	SRF-TF	SRF-type transcription factor (DNA-binding and dimerisation domain)	MADS	2.6e-25	87.7
TRINITY_DN117441_c0_g2	PF00319	SRF-TF	SRF-type transcription factor (DNA-binding and dimerisation domain)	MADS	2.9e-26	90.8
TRINITY_DN138483_c1_g1	PF00319	SRF-TF	SRF-type transcription factor (DNA-binding and dimerisation domain)	MADS	3.4e-24	84.2
TRINITY_DN138483_c0_g1	PF00319	SRF-TF	SRF-type transcription factor (DNA-binding and dimerisation domain)	MADS	3.2e-24	84.2
TRINITY_DN113273_c0_g1	PF00319	SRF-TF	SRF-type transcription factor (DNA-binding and dimerisation domain)	MADS	1.1e-24	85.7
TRINITY_DN33330_c0_g1	PF00319	SRF-TF	SRF-type transcription factor (DNA-binding and dimerisation domain)	MADS	6.1e-23	80.1
TRINITY_DN45973_c0_g1	PF00319	SRF-TF	SRF-type transcription factor (DNA-binding and dimerisation domain)	MADS	3.1e-26	90.7
TRINITY_DN14407_c0_g2	PF00319	SRF-TF	SRF-type transcription factor (DNA-binding and dimerisation domain)	MADS	3.9e-26	90.4
TRINITY_DN27879_c0_g1	PF00319	SRF-TF	SRF-type transcription factor (DNA-binding and dimerisation domain)	MADS	3.3e-26	90.6
TRINITY_DN104034_c0_g2	PF00319	SRF-TF	SRF-type transcription factor (DNA-binding and dimerisation domain)	MADS	1.4e-15	56.6
TRINITY_DN135946_c0_g1	PF02362	B3	B3 DNA binding domain	B3_superfamily	1.2e-11	44.4
TRINITY_DN111750_c0_g1	PF02362	B3	B3 DNA binding domain	B3_superfamily	2e-11	43.7
TRINITY_DN198739_c0_g2	PF02362	B3	B3 DNA binding domain	B3_superfamily	1.8e-09	37.4
TRINITY_DN184935_c0_g3	PF02362	B3	B3 DNA binding domain	B3_superfamily	3.3e-06	26.9
TRINITY_DN137129_c0_g2	PF02362	B3	B3 DNA binding domain	B3_superfamily	3.4e-06	26.9
TRINITY_DN133594_c0_g1	PF02362	B3	B3 DNA binding domain	B3_superfamily	0.00062	19.6
TRINITY_DN20421_c0_g2	PF02362	B3	B3 DNA binding domain	B3_superfamily	3.1e-15	55.9
TRINITY_DN8296_c0_g1	PF02362	B3	B3 DNA binding domain	B3_superfamily	4.3e-28	97.2
TRINITY_DN1161_c0_g1	PF02362	B3	B3 DNA binding domain	B3_superfamily	3e-12	46.3
TRINITY_DN54439_c0_g1	PF02362	B3	B3 DNA binding domain	B3_superfamily	1.7e-07	31.1
TRINITY_DN8607_c0_g1	PF02362	B3	B3 DNA binding domain	B3_superfamily	7.3e-30	102.8
TRINITY_DN130434_c1_g1	PF02362	B3	B3 DNA binding domain	B3_superfamily	1.1e-09	38.1
TRINITY_DN114352_c0_g1	PF02362	B3	B3 DNA binding domain	B3_superfamily	1.2e-07	31.5
TRINITY_DN49890_c0_g1	PF02362	B3	B3 DNA binding domain	B3_superfamily	3.3e-28	97.6
TRINITY_DN53556_c0_g1	PF02362	B3	B3 DNA binding domain	B3_superfamily	1.7e-32	111.3
TRINITY_DN50906_c0_g2	PF02362	B3	B3 DNA binding domain	B3_superfamily	5.9e-10	39
TRINITY_DN5409_c0_g1	PF02362	B3	B3 DNA binding domain	B3_superfamily	1.5e-15	56.9
TRINITY_DN61016_c0_g1	PF02362	B3	B3 DNA binding domain	B3_superfamily	3.2e-16	59.1
TRINITY_DN9661_c0_g2	PF02362	B3	B3 DNA binding domain	B3_superfamily	1.1e-09	38
TRINITY_DN87403_c0_g1	PF02362	B3	B3 DNA binding domain	B3_superfamily	3.3e-28	97.5
TRINITY_DN60404_c0_g1	PF02362	B3	B3 DNA binding domain	B3_superfamily	2.6e-18	65.8
TRINITY_DN6175_c0_g1	PF02362	B3	B3 DNA binding domain	B3_superfamily	3.3e-11	43
TRINITY_DN6175_c0_g2	PF02362	B3	B3 DNA binding domain	B3_superfamily	2.8e-08	33.5
TRINITY_DN28555_c0_g1	PF02362	B3	B3 DNA binding domain	B3_superfamily	1.2e-15	57.2
TRINITY_DN1584_c1_g2	PF02362	B3	B3 DNA binding domain	B3_superfamily	3.2e-10	39.8
TRINITY_DN1584_c0_g1	PF02362	B3	B3 DNA binding domain	B3_superfamily	1.6e-52	175.6
TRINITY_DN1526_c0_g1	PF02362	B3	B3 DNA binding domain	B3_superfamily	3.2e-47	158.6
TRINITY_DN90201_c0_g1	PF02362	B3	B3 DNA binding domain	B3_superfamily	5.6e-45	151.4
TRINITY_DN99943_c0_g1	PF02362	B3	B3 DNA binding domain	B3_superfamily	1.5e-11	44.1
TRINITY_DN34586_c0_g2	PF02362	B3	B3 DNA binding domain	B3_superfamily	2.4e-08	33.8
TRINITY_DN20186_c0_g1	PF02362	B3	B3 DNA binding domain	B3_superfamily	7.4e-06	25.8
TRINITY_DN84528_c0_g1	PF02362	B3	B3 DNA binding domain	B3_superfamily	2.5e-15	56.2
TRINITY_DN70492_c0_g1	PF02362	B3	B3 DNA binding domain	B3_superfamily	0.00065	19.6
TRINITY_DN93429_c0_g1	PF02362	B3	B3 DNA binding domain	B3_superfamily	2e-13	50.1
TRINITY_DN3554_c0_g1	PF02362	B3	B3 DNA binding domain	B3_superfamily	2.6e-10	40.1
TRINITY_DN10276_c1_g3	PF02362	B3	B3 DNA binding domain	B3_superfamily	6.1e-24	83.8
TRINITY_DN10276_c1_g2	PF02362	B3	B3 DNA binding domain	B3_superfamily	1.2e-19	70.1
TRINITY_DN10276_c1_g1	PF02362	B3	B3 DNA binding domain	B3_superfamily	2.4e-11	43.4
TRINITY_DN10276_c0_g1	PF02362	B3	B3 DNA binding domain	B3_superfamily	6.7e-10	38.8
TRINITY_DN3002_c0_g1	PF02362	B3	B3 DNA binding domain	B3_superfamily	2.9e-11	43.2
TRINITY_DN18860_c0_g1	PF02362	B3	B3 DNA binding domain	B3_superfamily	1.7e-28	98.4
TRINITY_DN89031_c0_g1	PF02362	B3	B3 DNA binding domain	B3_superfamily	0.00031	20.6
TRINITY_DN10945_c0_g1	PF02362	B3	B3 DNA binding domain	B3_superfamily	4.6e-12	45.7
TRINITY_DN46903_c0_g1	PF02362	B3	B3 DNA binding domain	B3_superfamily	1e-12	47.8
TRINITY_DN14398_c0_g1	PF02362	B3	B3 DNA binding domain	B3_superfamily	4.7e-16	58.5
TRINITY_DN31335_c0_g1	PF02362	B3	B3 DNA binding domain	B3_superfamily	1.5e-09	37.7
TRINITY_DN31335_c0_g2	PF02362	B3	B3 DNA binding domain	B3_superfamily	0.00033	20.5
TRINITY_DN12559_c0_g1	PF02362	B3	B3 DNA binding domain	B3_superfamily	2.2e-06	27.5
TRINITY_DN3104_c0_g1	PF02362	B3	B3 DNA binding domain	B3_superfamily	4.6e-06	26.5
TRINITY_DN89145_c0_g1	PF02362	B3	B3 DNA binding domain	B3_superfamily	2e-12	46.8
TRINITY_DN9923_c0_g1	PF02362	B3	B3 DNA binding domain	B3_superfamily	9e-14	51.2
TRINITY_DN669_c0_g1	PF02362	B3	B3 DNA binding domain	B3_superfamily	1.6e-13	50.4
TRINITY_DN669_c0_g2	PF02362	B3	B3 DNA binding domain	B3_superfamily	1.4e-12	47.4
TRINITY_DN78310_c0_g1	PF02362	B3	B3 DNA binding domain	B3_superfamily	1.1e-14	54.2
TRINITY_DN13810_c0_g1	PF02362	B3	B3 DNA binding domain	B3_superfamily	1.4e-40	137.3
TRINITY_DN52500_c0_g1	PF02362	B3	B3 DNA binding domain	B3_superfamily	5.7e-05	22.9
TRINITY_DN29115_c0_g1	PF02362	B3	B3 DNA binding domain	B3_superfamily	2.3e-25	88.4
TRINITY_DN146060_c0_g1	PF02362	B3	B3 DNA binding domain	B3_superfamily	1e-11	44.6
TRINITY_DN146060_c0_g2	PF02362	B3	B3 DNA binding domain	B3_superfamily	4e-13	49.1
TRINITY_DN146060_c0_g3	PF02362	B3	B3 DNA binding domain	B3_superfamily	1.8e-11	43.8
TRINITY_DN156321_c0_g1	PF02362	B3	B3 DNA binding domain	B3_superfamily	5e-37	125.9
TRINITY_DN16129_c0_g1	PF02362	B3	B3 DNA binding domain	B3_superfamily	2.3e-17	62.7
TRINITY_DN35254_c0_g2	PF02362	B3	B3 DNA binding domain	B3_superfamily	3.7e-16	58.8
TRINITY_DN8438_c0_g1	PF02362	B3	B3 DNA binding domain	B3_superfamily	1.1e-18	67
TRINITY_DN104283_c0_g1	PF02362	B3	B3 DNA binding domain	B3_superfamily	1.6e-28	98.5
TRINITY_DN135872_c0_g1	PF04770	ZF-HD_dimer	ZF-HD protein dimerisation region	ZF-HD	9.6e-30	102.8
TRINITY_DN118615_c0_g1	PF04770	ZF-HD_dimer	ZF-HD protein dimerisation region	ZF-HD	1e-28	99.5
TRINITY_DN134770_c0_g1	PF04770	ZF-HD_dimer	ZF-HD protein dimerisation region	ZF-HD	1.5e-30	105.3
TRINITY_DN27398_c0_g2	PF04770	ZF-HD_dimer	ZF-HD protein dimerisation region	ZF-HD	7.5e-30	103.1
TRINITY_DN18483_c0_g1	PF04770	ZF-HD_dimer	ZF-HD protein dimerisation region	ZF-HD	9.1e-25	86.8
TRINITY_DN164565_c0_g1	PF04770	ZF-HD_dimer	ZF-HD protein dimerisation region	ZF-HD	4.5e-29	100.6
TRINITY_DN212061_c0_g1	PF04770	ZF-HD_dimer	ZF-HD protein dimerisation region	ZF-HD	1e-28	99.4
TRINITY_DN215811_c0_g1	PF04770	ZF-HD_dimer	ZF-HD protein dimerisation region	ZF-HD	3.6e-30	104.1
TRINITY_DN10454_c0_g1	PF04770	ZF-HD_dimer	ZF-HD protein dimerisation region	ZF-HD	4.5e-29	100.6
TRINITY_DN34399_c0_g1	PF04770	ZF-HD_dimer	ZF-HD protein dimerisation region	ZF-HD	2.3e-20	72.7
TRINITY_DN46661_c0_g1	PF04770	ZF-HD_dimer	ZF-HD protein dimerisation region	ZF-HD	8.4e-29	99.7
TRINITY_DN27180_c0_g1	PF04770	ZF-HD_dimer	ZF-HD protein dimerisation region	ZF-HD	4.9e-30	103.7
TRINITY_DN10703_c0_g2	PF04770	ZF-HD_dimer	ZF-HD protein dimerisation region	ZF-HD	4.1e-16	59.1
TRINITY_DN182686_c0_g2	PF02319	E2F_TDP	E2F/DP family winged-helix DNA-binding domain	E2F/DP	5.7e-26	90.3
TRINITY_DN74176_c0_g1	PF02319	E2F_TDP	E2F/DP family winged-helix DNA-binding domain	E2F/DP	6.9e-44	147.7
TRINITY_DN8015_c0_g1	PF02319	E2F_TDP	E2F/DP family winged-helix DNA-binding domain	E2F/DP	1.9e-20	72.7
TRINITY_DN29186_c0_g2	PF02319	E2F_TDP	E2F/DP family winged-helix DNA-binding domain	E2F/DP	5.7e-26	90.3
TRINITY_DN14205_c0_g1	PF02319	E2F_TDP	E2F/DP family winged-helix DNA-binding domain	E2F/DP	9.3e-44	147.3
TRINITY_DN169424_c0_g1	PF03101	FAR1	FAR1 DNA-binding domain	FAR1	2.5e-08	34.5
TRINITY_DN144650_c0_g1	PF03101	FAR1	FAR1 DNA-binding domain	FAR1	2.9e-13	50.3
TRINITY_DN11913_c0_g1	PF03101	FAR1	FAR1 DNA-binding domain	FAR1	3.4e-12	46.9
TRINITY_DN10649_c0_g1	PF03101	FAR1	FAR1 DNA-binding domain	FAR1	1.7e-18	67.1
TRINITY_DN5019_c0_g1	PF03101	FAR1	FAR1 DNA-binding domain	FAR1	4.4e-38	129.9
TRINITY_DN149593_c0_g2	PF03101	FAR1	FAR1 DNA-binding domain	FAR1	3e-19	69.5
TRINITY_DN178794_c0_g1	PF03101	FAR1	FAR1 DNA-binding domain	FAR1	2.3e-22	79.5
TRINITY_DN3783_c1_g1	PF03101	FAR1	FAR1 DNA-binding domain	FAR1	2.1e-29	102.1
TRINITY_DN29922_c0_g1	PF03101	FAR1	FAR1 DNA-binding domain	FAR1	2.9e-06	27.9
TRINITY_DN72551_c0_g1	PF03101	FAR1	FAR1 DNA-binding domain	FAR1	3.6e-22	78.9
TRINITY_DN2094_c0_g2	PF03101	FAR1	FAR1 DNA-binding domain	FAR1	1.1e-34	119
TRINITY_DN35726_c0_g1	PF03101	FAR1	FAR1 DNA-binding domain	FAR1	2.4e-31	108.3
TRINITY_DN203715_c0_g1	PF03101	FAR1	FAR1 DNA-binding domain	FAR1	2.6e-09	37.7
TRINITY_DN39511_c0_g2	PF03101	FAR1	FAR1 DNA-binding domain	FAR1	2.9e-09	37.5
TRINITY_DN5367_c0_g1	PF03101	FAR1	FAR1 DNA-binding domain	FAR1	1.2e-28	99.6
TRINITY_DN46062_c0_g1	PF03101	FAR1	FAR1 DNA-binding domain	FAR1	3.8e-06	27.5
TRINITY_DN132417_c0_g4	PF03101	FAR1	FAR1 DNA-binding domain	FAR1	0.00045	20.9
TRINITY_DN19070_c0_g1	PF03101	FAR1	FAR1 DNA-binding domain	FAR1	1.4e-24	86.6
TRINITY_DN4869_c0_g1	PF03101	FAR1	FAR1 DNA-binding domain	FAR1	4.7e-30	104.2
TRINITY_DN37495_c0_g1	PF03634	TCP	TCP family transcription factor	TCP	2e-38	132.4
TRINITY_DN158308_c0_g1	PF03634	TCP	TCP family transcription factor	TCP	1e-44	152.9
TRINITY_DN4947_c0_g1	PF03634	TCP	TCP family transcription factor	TCP	5.1e-39	134.3
TRINITY_DN4947_c0_g2	PF03634	TCP	TCP family transcription factor	TCP	2.2e-41	142
TRINITY_DN171326_c0_g1	PF03634	TCP	TCP family transcription factor	TCP	2.7e-38	132
TRINITY_DN1917_c0_g1	PF03634	TCP	TCP family transcription factor	TCP	1.7e-32	113.2
TRINITY_DN9046_c0_g1	PF03634	TCP	TCP family transcription factor	TCP	3.7e-31	108.8
TRINITY_DN93609_c0_g1	PF03634	TCP	TCP family transcription factor	TCP	1.5e-37	129.5
TRINITY_DN81891_c0_g1	PF03634	TCP	TCP family transcription factor	TCP	1.7e-38	132.6
TRINITY_DN73636_c0_g1	PF03634	TCP	TCP family transcription factor	TCP	6.5e-31	108
TRINITY_DN21560_c0_g1	PF03634	TCP	TCP family transcription factor	TCP	8.8e-34	117.3
TRINITY_DN30992_c0_g1	PF03634	TCP	TCP family transcription factor	TCP	3.9e-42	144.4
TRINITY_DN91632_c0_g1	PF03634	TCP	TCP family transcription factor	TCP	9.8e-28	97.7
TRINITY_DN59197_c0_g1	PF03634	TCP	TCP family transcription factor	TCP	2e-29	103.2
TRINITY_DN7486_c0_g1	PF03634	TCP	TCP family transcription factor	TCP	2e-23	83.7
TRINITY_DN74742_c0_g1	PF03634	TCP	TCP family transcription factor	TCP	9.6e-29	101
TRINITY_DN11091_c0_g1	PF03634	TCP	TCP family transcription factor	TCP	4.7e-38	131.2
TRINITY_DN3669_c0_g1	PF03634	TCP	TCP family transcription factor	TCP	6.4e-26	91.8
TRINITY_DN19577_c0_g1	PF03634	TCP	TCP family transcription factor	TCP	5.9e-20	72.4
TRINITY_DN25234_c0_g1	PF03634	TCP	TCP family transcription factor	TCP	1.3e-18	68
TRINITY_DN78998_c0_g1	PF03634	TCP	TCP family transcription factor	TCP	2.4e-42	145.1
TRINITY_DN54123_c0_g1	PF03634	TCP	TCP family transcription factor	TCP	1.7e-29	103.4
TRINITY_DN71198_c0_g1	PF03634	TCP	TCP family transcription factor	TCP	9.8e-28	97.7
TRINITY_DN23676_c0_g1	PF03634	TCP	TCP family transcription factor	TCP	1.3e-24	87.5
TRINITY_DN86089_c0_g1	PF03634	TCP	TCP family transcription factor	TCP	2.1e-37	129.1
TRINITY_DN86089_c0_g2	PF03634	TCP	TCP family transcription factor	TCP	1.4e-37	129.6
TRINITY_DN18670_c0_g1	PF03634	TCP	TCP family transcription factor	TCP	1.8e-31	109.8
TRINITY_DN57467_c0_g1	PF03634	TCP	TCP family transcription factor	TCP	4.2e-36	124.9
TRINITY_DN319_c0_g1	PF00642	Zf-CCCH	Zinc finger C-x8-C-x5-C-x3-H type (and similar)	C3H	5.5e-48	160.1
TRINITY_DN5093_c0_g1	PF00642	Zf-CCCH	Zinc finger C-x8-C-x5-C-x3-H type (and similar)	C3H	4e-05	23.4
TRINITY_DN10_c0_g1	PF00642	Zf-CCCH	Zinc finger C-x8-C-x5-C-x3-H type (and similar)	C3H	1.3e-14	53.7
TRINITY_DN8864_c0_g1	PF00642	Zf-CCCH	Zinc finger C-x8-C-x5-C-x3-H type (and similar)	C3H	3.2e-43	144.9
TRINITY_DN161794_c0_g2	PF00642	Zf-CCCH	Zinc finger C-x8-C-x5-C-x3-H type (and similar)	C3H	1.4e-14	53.6
TRINITY_DN25855_c0_g1	PF00642	Zf-CCCH	Zinc finger C-x8-C-x5-C-x3-H type (and similar)	C3H	1.8e-21	75.6
TRINITY_DN1906_c0_g1	PF00642	Zf-CCCH	Zinc finger C-x8-C-x5-C-x3-H type (and similar)	C3H	2.7e-10	39.9
TRINITY_DN62151_c0_g1	PF00642	Zf-CCCH	Zinc finger C-x8-C-x5-C-x3-H type (and similar)	C3H	1.1e-05	25.2
TRINITY_DN45393_c1_g1	PF00642	Zf-CCCH	Zinc finger C-x8-C-x5-C-x3-H type (and similar)	C3H	3.6e-12	45.9
TRINITY_DN1770_c0_g1	PF00642	Zf-CCCH	Zinc finger C-x8-C-x5-C-x3-H type (and similar)	C3H	3.3e-09	36.4
TRINITY_DN1770_c0_g2	PF00642	Zf-CCCH	Zinc finger C-x8-C-x5-C-x3-H type (and similar)	C3H	4.1e-43	144.5
TRINITY_DN129228_c0_g1	PF00642	Zf-CCCH	Zinc finger C-x8-C-x5-C-x3-H type (and similar)	C3H	7.6e-26	89.5
TRINITY_DN15723_c1_g1	PF00642	Zf-CCCH	Zinc finger C-x8-C-x5-C-x3-H type (and similar)	C3H	2.5e-05	24.1
TRINITY_DN82358_c1_g1	PF00642	Zf-CCCH	Zinc finger C-x8-C-x5-C-x3-H type (and similar)	C3H	2.7e-14	52.7
TRINITY_DN82358_c0_g1	PF00642	Zf-CCCH	Zinc finger C-x8-C-x5-C-x3-H type (and similar)	C3H	4.7e-08	32.8
TRINITY_DN37349_c0_g1	PF00642	Zf-CCCH	Zinc finger C-x8-C-x5-C-x3-H type (and similar)	C3H	1.6e-12	47
TRINITY_DN80868_c0_g1	PF00642	Zf-CCCH	Zinc finger C-x8-C-x5-C-x3-H type (and similar)	C3H	4.2e-08	32.9
TRINITY_DN15664_c0_g1	PF00642	Zf-CCCH	Zinc finger C-x8-C-x5-C-x3-H type (and similar)	C3H	4.4e-06	26.5
TRINITY_DN11200_c0_g1	PF00642	Zf-CCCH	Zinc finger C-x8-C-x5-C-x3-H type (and similar)	C3H	1.1e-18	66.7
TRINITY_DN19206_c0_g1	PF00642	Zf-CCCH	Zinc finger C-x8-C-x5-C-x3-H type (and similar)	C3H	1.8e-09	37.3
TRINITY_DN71055_c0_g1	PF00642	Zf-CCCH	Zinc finger C-x8-C-x5-C-x3-H type (and similar)	C3H	3.7e-17	61.8
TRINITY_DN18088_c0_g1	PF00642	Zf-CCCH	Zinc finger C-x8-C-x5-C-x3-H type (and similar)	C3H	5.8e-34	115.4
TRINITY_DN53645_c0_g2	PF00642	Zf-CCCH	Zinc finger C-x8-C-x5-C-x3-H type (and similar)	C3H	9.4e-12	44.6
TRINITY_DN52658_c0_g1	PF00642	Zf-CCCH	Zinc finger C-x8-C-x5-C-x3-H type (and similar)	C3H	8.5e-06	25.6
TRINITY_DN4436_c0_g1	PF00642	Zf-CCCH	Zinc finger C-x8-C-x5-C-x3-H type (and similar)	C3H	4.8e-11	42.3
TRINITY_DN18381_c0_g2	PF00642	Zf-CCCH	Zinc finger C-x8-C-x5-C-x3-H type (and similar)	C3H	1e-45	152.8
TRINITY_DN4161_c0_g1	PF00642	Zf-CCCH	Zinc finger C-x8-C-x5-C-x3-H type (and similar)	C3H	9.7e-58	191.2
TRINITY_DN228_c0_g1	PF00642	Zf-CCCH	Zinc finger C-x8-C-x5-C-x3-H type (and similar)	C3H	8.9e-12	44.6
TRINITY_DN228_c0_g2	PF00642	Zf-CCCH	Zinc finger C-x8-C-x5-C-x3-H type (and similar)	C3H	8e-12	44.8
TRINITY_DN91071_c0_g1	PF00642	Zf-CCCH	Zinc finger C-x8-C-x5-C-x3-H type (and similar)	C3H	9.8e-10	38.1
TRINITY_DN20367_c1_g1	PF00642	Zf-CCCH	Zinc finger C-x8-C-x5-C-x3-H type (and similar)	C3H	7.5e-05	22.6
TRINITY_DN12587_c0_g1	PF00642	Zf-CCCH	Zinc finger C-x8-C-x5-C-x3-H type (and similar)	C3H	8.2e-05	22.4
TRINITY_DN17699_c0_g1	PF00642	Zf-CCCH	Zinc finger C-x8-C-x5-C-x3-H type (and similar)	C3H	1.9e-50	167.9
TRINITY_DN17699_c0_g2	PF00642	Zf-CCCH	Zinc finger C-x8-C-x5-C-x3-H type (and similar)	C3H	5.8e-10	38.9
TRINITY_DN11735_c0_g2	PF00642	Zf-CCCH	Zinc finger C-x8-C-x5-C-x3-H type (and similar)	C3H	2.9e-08	33.4
TRINITY_DN5272_c0_g1	PF00642	Zf-CCCH	Zinc finger C-x8-C-x5-C-x3-H type (and similar)	C3H	3.9e-10	39.4
TRINITY_DN5221_c0_g1	PF00642	Zf-CCCH	Zinc finger C-x8-C-x5-C-x3-H type (and similar)	C3H	1.4e-34	117.4
TRINITY_DN18209_c1_g1	PF00642	Zf-CCCH	Zinc finger C-x8-C-x5-C-x3-H type (and similar)	C3H	9.9e-26	89.1
TRINITY_DN17506_c0_g1	PF00642	Zf-CCCH	Zinc finger C-x8-C-x5-C-x3-H type (and similar)	C3H	2.4e-27	94.2
TRINITY_DN184180_c0_g1	PF00642	Zf-CCCH	Zinc finger C-x8-C-x5-C-x3-H type (and similar)	C3H	2.5e-13	49.6
TRINITY_DN169762_c0_g1	PF00642	Zf-CCCH	Zinc finger C-x8-C-x5-C-x3-H type (and similar)	C3H	2.9e-08	33.5
TRINITY_DN105185_c0_g1	PF00642	Zf-CCCH	Zinc finger C-x8-C-x5-C-x3-H type (and similar)	C3H	3.8e-06	26.7
TRINITY_DN159697_c0_g1	PF00642	Zf-CCCH	Zinc finger C-x8-C-x5-C-x3-H type (and similar)	C3H	1.6e-24	85.3
TRINITY_DN26703_c0_g1	PF00642	Zf-CCCH	Zinc finger C-x8-C-x5-C-x3-H type (and similar)	C3H	5.4e-07	29.4
TRINITY_DN1264_c0_g3	PF00642	Zf-CCCH	Zinc finger C-x8-C-x5-C-x3-H type (and similar)	C3H	7.7e-17	60.8
TRINITY_DN12787_c0_g1	PF00642	Zf-CCCH	Zinc finger C-x8-C-x5-C-x3-H type (and similar)	C3H	2.2e-12	46.6
TRINITY_DN150383_c0_g1	PF00642	Zf-CCCH	Zinc finger C-x8-C-x5-C-x3-H type (and similar)	C3H	5.6e-08	32.5
TRINITY_DN127077_c0_g6	PF00642	Zf-CCCH	Zinc finger C-x8-C-x5-C-x3-H type (and similar)	C3H	5.3e-10	39
TRINITY_DN331_c0_g3	PF00447	HSF_dna_bind	HSF-type DNA-binding	HSF	1.2e-28	99.6
TRINITY_DN53871_c1_g1	PF00447	HSF_dna_bind	HSF-type DNA-binding	HSF	1.8e-10	41.3
TRINITY_DN27040_c0_g1	PF00447	HSF_dna_bind	HSF-type DNA-binding	HSF	6.9e-32	110
TRINITY_DN27040_c0_g2	PF00447	HSF_dna_bind	HSF-type DNA-binding	HSF	8.8e-30	103.2
TRINITY_DN8083_c0_g1	PF00447	HSF_dna_bind	HSF-type DNA-binding	HSF	7.5e-28	97
TRINITY_DN43207_c0_g1	PF00447	HSF_dna_bind	HSF-type DNA-binding	HSF	4.2e-16	59.3
TRINITY_DN16967_c0_g1	PF00447	HSF_dna_bind	HSF-type DNA-binding	HSF	8.5e-26	90.4
TRINITY_DN165045_c0_g1	PF00447	HSF_dna_bind	HSF-type DNA-binding	HSF	6.8e-33	113.2
TRINITY_DN9368_c0_g1	PF00447	HSF_dna_bind	HSF-type DNA-binding	HSF	2.3e-33	114.7
TRINITY_DN9384_c0_g1	PF00447	HSF_dna_bind	HSF-type DNA-binding	HSF	6.7e-31	106.8
TRINITY_DN4164_c0_g1	PF00447	HSF_dna_bind	HSF-type DNA-binding	HSF	7.9e-32	109.8
TRINITY_DN91754_c0_g1	PF00447	HSF_dna_bind	HSF-type DNA-binding	HSF	1.1e-08	35.5
TRINITY_DN7449_c0_g1	PF00447	HSF_dna_bind	HSF-type DNA-binding	HSF	3.1e-33	114.3
TRINITY_DN7465_c0_g1	PF00447	HSF_dna_bind	HSF-type DNA-binding	HSF	1e-30	106.2
TRINITY_DN12699_c0_g2	PF00447	HSF_dna_bind	HSF-type DNA-binding	HSF	9.1e-22	77.5
TRINITY_DN6457_c0_g1	PF00447	HSF_dna_bind	HSF-type DNA-binding	HSF	0.00044	20.8
TRINITY_DN49143_c0_g1	PF00447	HSF_dna_bind	HSF-type DNA-binding	HSF	4.7e-32	110.5
TRINITY_DN6589_c0_g1	PF00447	HSF_dna_bind	HSF-type DNA-binding	HSF	1.8e-33	115
TRINITY_DN55544_c0_g1	PF00447	HSF_dna_bind	HSF-type DNA-binding	HSF	3.4e-32	110.9
TRINITY_DN56315_c0_g1	PF00447	HSF_dna_bind	HSF-type DNA-binding	HSF	1.2e-29	102.7
TRINITY_DN13767_c1_g1	PF00447	HSF_dna_bind	HSF-type DNA-binding	HSF	4.5e-24	84.9
TRINITY_DN25194_c0_g2	PF00447	HSF_dna_bind	HSF-type DNA-binding	HSF	3.4e-31	107.8
TRINITY_DN126383_c0_g1	PF00447	HSF_dna_bind	HSF-type DNA-binding	HSF	5e-31	107.2
TRINITY_DN110713_c0_g1	PF00447	HSF_dna_bind	HSF-type DNA-binding	HSF	3.4e-33	114.1
TRINITY_DN27650_c0_g1	PF00447	HSF_dna_bind	HSF-type DNA-binding	HSF	6.6e-24	84.4
TRINITY_DN92434_c0_g2	PF00447	HSF_dna_bind	HSF-type DNA-binding	HSF	2.1e-31	108.4
TRINITY_DN4824_c0_g1	PF00447	HSF_dna_bind	HSF-type DNA-binding	HSF	2.6e-31	108.1
TRINITY_DN123264_c0_g1	PF00447	HSF_dna_bind	HSF-type DNA-binding	HSF	2.9e-10	40.6
TRINITY_DN120280_c0_g4	PF00096	zf-C2H2	Zinc finger, C2H2 type	C2H2	2.7e-06	27.6
TRINITY_DN116504_c0_g1	PF00096	zf-C2H2	Zinc finger, C2H2 type	C2H2	2.8e-06	27.5
TRINITY_DN44842_c0_g1	PF00096	zf-C2H2	Zinc finger, C2H2 type	C2H2	1.3e-15	56.9
TRINITY_DN8604_c0_g1	PF00096	zf-C2H2	Zinc finger, C2H2 type	C2H2	2.6e-08	33.9
TRINITY_DN188515_c0_g1	PF00096	zf-C2H2	Zinc finger, C2H2 type	C2H2	2.2e-07	31
TRINITY_DN92136_c0_g1	PF00096	zf-C2H2	Zinc finger, C2H2 type	C2H2	2.3e-05	24.6
TRINITY_DN44146_c0_g3	PF00096	zf-C2H2	Zinc finger, C2H2 type	C2H2	1.1e-09	38.2
TRINITY_DN15860_c0_g1	PF00096	zf-C2H2	Zinc finger, C2H2 type	C2H2	4.8e-07	29.9
TRINITY_DN40437_c0_g1	PF00096	zf-C2H2	Zinc finger, C2H2 type	C2H2	0.00029	21.1
TRINITY_DN40437_c0_g3	PF00096	zf-C2H2	Zinc finger, C2H2 type	C2H2	6.3e-05	23.2
TRINITY_DN20618_c0_g1	PF00096	zf-C2H2	Zinc finger, C2H2 type	C2H2	0.00079	19.8
TRINITY_DN203545_c0_g1	PF00096	zf-C2H2	Zinc finger, C2H2 type	C2H2	0.00078	19.8
TRINITY_DN57687_c0_g1	PF00096	zf-C2H2	Zinc finger, C2H2 type	C2H2	2.6e-10	40.2
TRINITY_DN3046_c0_g1	PF00096	zf-C2H2	Zinc finger, C2H2 type	C2H2	3.1e-05	24.2
TRINITY_DN32114_c0_g1	PF00096	zf-C2H2	Zinc finger, C2H2 type	C2H2	0.00014	22.2
TRINITY_DN40899_c0_g1	PF00096	zf-C2H2	Zinc finger, C2H2 type	C2H2	5.6e-05	23.4
TRINITY_DN3029_c0_g2	PF00096	zf-C2H2	Zinc finger, C2H2 type	C2H2	2.7e-06	27.5
TRINITY_DN52092_c0_g4	PF00096	zf-C2H2	Zinc finger, C2H2 type	C2H2	2.3e-06	27.8
TRINITY_DN52092_c0_g3	PF00096	zf-C2H2	Zinc finger, C2H2 type	C2H2	2.9e-05	24.3
TRINITY_DN5151_c0_g1	PF00096	zf-C2H2	Zinc finger, C2H2 type	C2H2	2.7e-16	59
TRINITY_DN3272_c0_g1	PF00096	zf-C2H2	Zinc finger, C2H2 type	C2H2	0.00073	19.9
TRINITY_DN3455_c0_g1	PF00096	zf-C2H2	Zinc finger, C2H2 type	C2H2	1.9e-06	28.1
TRINITY_DN7720_c0_g1	PF00096	zf-C2H2	Zinc finger, C2H2 type	C2H2	1.2e-12	47.5
TRINITY_DN7704_c0_g1	PF00096	zf-C2H2	Zinc finger, C2H2 type	C2H2	1.1e-06	28.7
TRINITY_DN61788_c0_g1	PF00096	zf-C2H2	Zinc finger, C2H2 type	C2H2	4.5e-13	48.9
TRINITY_DN24795_c0_g1	PF00096	zf-C2H2	Zinc finger, C2H2 type	C2H2	4.4e-10	39.5
TRINITY_DN100966_c0_g1	PF00096	zf-C2H2	Zinc finger, C2H2 type	C2H2	1e-09	38.3
TRINITY_DN24707_c0_g1	PF00096	zf-C2H2	Zinc finger, C2H2 type	C2H2	1.3e-05	25.3
TRINITY_DN151527_c0_g1	PF00096	zf-C2H2	Zinc finger, C2H2 type	C2H2	0.00074	19.9
TRINITY_DN181705_c0_g1	PF00643	zf-B_box	B-box zinc finger	C2C2	3e-06	27.3
TRINITY_DN42270_c0_g1	PF00643	zf-B_box	B-box zinc finger	C2C2	1.2e-05	25.4
TRINITY_DN120979_c0_g1	PF00643	zf-B_box	B-box zinc finger	C2C2	2.8e-05	24.2
TRINITY_DN35371_c0_g1	PF00643	zf-B_box	B-box zinc finger	C2C2	0.00016	21.8
TRINITY_DN34895_c0_g1	PF00643	zf-B_box	B-box zinc finger	C2C2	1.5e-08	34.6
TRINITY_DN110742_c0_g3	PF00643	zf-B_box	B-box zinc finger	C2C2	2.5e-16	59.6
TRINITY_DN161699_c0_g1	PF00643	zf-B_box	B-box zinc finger	C2C2	2.6e-05	24.3
TRINITY_DN41926_c0_g1	PF00643	zf-B_box	B-box zinc finger	C2C2	1e-06	28.8
TRINITY_DN87372_c0_g1	PF00643	zf-B_box	B-box zinc finger	C2C2	1.8e-05	24.8
TRINITY_DN24220_c0_g1	PF00643	zf-B_box	B-box zinc finger	C2C2	6.5e-14	51.8
TRINITY_DN2159_c0_g1	PF00643	zf-B_box	B-box zinc finger	C2C2	1.2e-12	47.8
TRINITY_DN10981_c0_g1	PF00643	zf-B_box	B-box zinc finger	C2C2	3.4e-13	49.5
TRINITY_DN14351_c0_g1	PF00643	zf-B_box	B-box zinc finger	C2C2	1.1e-07	31.9
TRINITY_DN25374_c0_g1	PF00643	zf-B_box	B-box zinc finger	C2C2	1.7e-12	47.3
TRINITY_DN55064_c0_g1	PF00643	zf-B_box	B-box zinc finger	C2C2	1.6e-12	47.3
TRINITY_DN113866_c0_g1	PF00643	zf-B_box	B-box zinc finger	C2C2	3.1e-08	33.7
TRINITY_DN37872_c0_g1	PF00643	zf-B_box	B-box zinc finger	C2C2	4.2e-05	23.6
TRINITY_DN4007_c0_g2	PF00643	zf-B_box	B-box zinc finger	C2C2	6.1e-12	45.5
TRINITY_DN12779_c0_g1	PF00643	zf-B_box	B-box zinc finger	C2C2	2.6e-12	46.7
TRINITY_DN125840_c0_g1	PF00643	zf-B_box	B-box zinc finger	C2C2	4.6e-06	26.7
TRINITY_DN190571_c0_g1	PF00643	zf-B_box	B-box zinc finger	C2C2	9.3e-13	48.1
TRINITY_DN1124_c1_g1	PF03110	SBP	SBP domain	SBP	5.5e-31	106.7
TRINITY_DN68957_c0_g1	PF03110	SBP	SBP domain	SBP	6.5e-31	106.5
TRINITY_DN14512_c0_g1	PF03110	SBP	SBP domain	SBP	2.2e-30	104.8
TRINITY_DN8843_c0_g1	PF03110	SBP	SBP domain	SBP	4.5e-24	84.6
TRINITY_DN15805_c1_g3	PF03110	SBP	SBP domain	SBP	2e-28	98.5
TRINITY_DN15805_c1_g1	PF03110	SBP	SBP domain	SBP	7.3e-27	93.5
TRINITY_DN51587_c0_g1	PF03110	SBP	SBP domain	SBP	2.6e-31	107.7
TRINITY_DN2083_c0_g2	PF03110	SBP	SBP domain	SBP	1.4e-31	108.7
TRINITY_DN77148_c0_g1	PF03110	SBP	SBP domain	SBP	1.9e-32	111.4
TRINITY_DN28382_c0_g1	PF03110	SBP	SBP domain	SBP	5e-32	110.1
TRINITY_DN21321_c0_g1	PF03110	SBP	SBP domain	SBP	1.1e-31	109
TRINITY_DN204571_c0_g1	PF03110	SBP	SBP domain	SBP	1.1e-30	105.8
TRINITY_DN4577_c0_g1	PF03110	SBP	SBP domain	SBP	2.5e-29	101.4
TRINITY_DN42541_c0_g1	PF03110	SBP	SBP domain	SBP	3.7e-13	49.6
TRINITY_DN13684_c0_g1	PF03110	SBP	SBP domain	SBP	8.5e-17	61.3
TRINITY_DN12560_c0_g1	PF03110	SBP	SBP domain	SBP	9.5e-10	38.7
TRINITY_DN12560_c0_g2	PF03110	SBP	SBP domain	SBP	7.4e-32	109.5
TRINITY_DN19742_c1_g1	PF03110	SBP	SBP domain	SBP	0.0003	21.1
TRINITY_DN69958_c0_g1	PF03110	SBP	SBP domain	SBP	2.1e-32	111.3
TRINITY_DN24780_c0_g1	PF03110	SBP	SBP domain	SBP	8.8e-30	102.9
TRINITY_DN12445_c0_g1	PF03110	SBP	SBP domain	SBP	7.8e-31	106.2
TRINITY_DN71194_c0_g1	PF03110	SBP	SBP domain	SBP	1.4e-32	111.8
TRINITY_DN14639_c0_g1	PF03110	SBP	SBP domain	SBP	2e-31	108.1
TRINITY_DN145572_c0_g1	PF03110	SBP	SBP domain	SBP	1.1e-29	102.5
TRINITY_DN17047_c0_g1	PF08879	WRC	WRC	GRF	1.1e-15	57.1
TRINITY_DN154506_c0_g1	PF08879	WRC	WRC	GRF	2e-20	72.2
TRINITY_DN30840_c0_g1	PF08879	WRC	WRC	GRF	5e-18	64.5
TRINITY_DN13162_c0_g1	PF08879	WRC	WRC	GRF	1.6e-21	75.8
TRINITY_DN15794_c0_g1	PF08879	WRC	WRC	GRF	1.4e-14	53.5
TRINITY_DN15644_c0_g1	PF08879	WRC	WRC	GRF	1.5e-21	75.9
TRINITY_DN80417_c0_g1	PF08879	WRC	WRC	GRF	2.4e-21	75.2
TRINITY_DN89022_c0_g1	PF08879	WRC	WRC	GRF	1.1e-20	73.1
TRINITY_DN15510_c0_g1	PF08879	WRC	WRC	GRF	1.2e-14	53.7
TRINITY_DN65982_c0_g1	PF08879	WRC	WRC	GRF	3.7e-21	74.6
TRINITY_DN99769_c0_g1	PF08879	WRC	WRC	GRF	2.2e-21	75.3
TRINITY_DN17650_c0_g1	PF08879	WRC	WRC	GRF	9.9e-21	73.2
TRINITY_DN30109_c0_g1	PF08879	WRC	WRC	GRF	3.7e-22	77.8
TRINITY_DN31175_c0_g1	PF08879	WRC	WRC	GRF	1.3e-32	111.2
TRINITY_DN157679_c0_g1	PF05142	DUF702	Domain of unknown function (DUF702)	SRS	3.3e-65	219.2
TRINITY_DN48588_c0_g3	PF05142	DUF702	Domain of unknown function (DUF702)	SRS	3e-60	203.1
TRINITY_DN39590_c0_g2	PF05142	DUF702	Domain of unknown function (DUF702)	SRS	5.4e-63	212
TRINITY_DN16431_c1_g1	PF05142	DUF702	Domain of unknown function (DUF702)	SRS	3.7e-29	102.2
TRINITY_DN43934_c0_g1	PF05142	DUF702	Domain of unknown function (DUF702)	SRS	2.5e-66	222.9
TRINITY_DN37840_c0_g1	PF05142	DUF702	Domain of unknown function (DUF702)	SRS	2.3e-60	203.5
TRINITY_DN832_c0_g1	PF01422	Zf-NF-X1	NF-X1 type zinc finger	NF-X1	1.9e-06	27.9
TRINITY_DN832_c0_g2	PF01422	Zf-NF-X1	NF-X1 type zinc finger	NF-X1	2.9e-08	33.7
TRINITY_DN53587_c0_g1	PF01422	Zf-NF-X1	NF-X1 type zinc finger	NF-X1	2.7e-05	24.2
TRINITY_DN17264_c0_g1	PF04873	EIN3	Ethylene insensitive 3	EIL	2e-128	427.1
TRINITY_DN10548_c0_g1	PF04873	EIN3	Ethylene insensitive 3	EIL	3.2e-126	419.9
TRINITY_DN208657_c0_g1	PF04873	EIN3	Ethylene insensitive 3	EIL	2.2e-127	423.7
TRINITY_DN4444_c0_g1	PF04873	EIN3	Ethylene insensitive 3	EIL	3.7e-131	436
TRINITY_DN8009_c0_g1	PF05687	DUF822	BES1/BZR1 plant transcription factor, N-terminal	BES1	4.3e-58	196.1
TRINITY_DN8318_c0_g1	PF05687	DUF822	BES1/BZR1 plant transcription factor, N-terminal	BES1	7e-61	205.1
TRINITY_DN93367_c0_g1	PF05687	DUF822	BES1/BZR1 plant transcription factor, N-terminal	BES1	1.4e-61	207.4
TRINITY_DN16419_c0_g2	PF05687	DUF822	BES1/BZR1 plant transcription factor, N-terminal	BES1	5e-55	186.1
TRINITY_DN12369_c0_g1	PF05687	DUF822	BES1/BZR1 plant transcription factor, N-terminal	BES1	2.3e-51	174.2
TRINITY_DN19497_c0_g1	PF05687	DUF822	BES1/BZR1 plant transcription factor, N-terminal	BES1	1.9e-60	203.7
TRINITY_DN19497_c0_g2	PF05687	DUF822	BES1/BZR1 plant transcription factor, N-terminal	BES1	9e-45	152.8
TRINITY_DN23865_c0_g1	PF04690	YABBY	YABBY protein	C2C2	2e-60	204.2
TRINITY_DN9239_c0_g1	PF04690	YABBY	YABBY protein	C2C2	7.9e-68	228.3
TRINITY_DN47268_c0_g1	PF04690	YABBY	YABBY protein	C2C2	3.9e-72	242.3
TRINITY_DN20038_c0_g1	PF04690	YABBY	YABBY protein	C2C2	4e-74	248.8
TRINITY_DN83147_c0_g1	PF04690	YABBY	YABBY protein	C2C2	2.4e-69	233.2
TRINITY_DN6568_c0_g1	PF04690	YABBY	YABBY protein	C2C2	1.4e-69	234
TRINITY_DN5696_c0_g1	PF06217	GAGA_bind	GAGA binding protein-like family	BBR-BPC	3.7e-85	286.8
TRINITY_DN14755_c0_g1	PF06217	GAGA_bind	GAGA binding protein-like family	BBR-BPC	4.7e-100	335.8
TRINITY_DN56355_c0_g1	PF06217	GAGA_bind	GAGA binding protein-like family	BBR-BPC	2.5e-98	330.1
TRINITY_DN8174_c0_g1	PF06217	GAGA_bind	GAGA binding protein-like family	BBR-BPC	2.7e-90	303.7
TRINITY_DN10105_c0_g1	PF02045	CBFB_NFYA	CCAAT-binding transcription factor (CBF-B/NF-YA) subunit B	NF-Y	2e-24	86
TRINITY_DN15951_c0_g1	PF02045	CBFB_NFYA	CCAAT-binding transcription factor (CBF-B/NF-YA) subunit B	NF-Y	1.1e-26	93.2
TRINITY_DN75305_c0_g1	PF02045	CBFB_NFYA	CCAAT-binding transcription factor (CBF-B/NF-YA) subunit B	NF-Y	3.9e-22	78.6
TRINITY_DN29383_c0_g1	PF02045	CBFB_NFYA	CCAAT-binding transcription factor (CBF-B/NF-YA) subunit B	NF-Y	9.7e-27	93.4
TRINITY_DN33531_c0_g1	PF02045	CBFB_NFYA	CCAAT-binding transcription factor (CBF-B/NF-YA) subunit B	NF-Y	2.1e-27	95.5
TRINITY_DN7562_c0_g1	PF02045	CBFB_NFYA	CCAAT-binding transcription factor (CBF-B/NF-YA) subunit B	NF-Y	1e-27	96.5
TRINITY_DN26607_c0_g1	PF02045	CBFB_NFYA	CCAAT-binding transcription factor (CBF-B/NF-YA) subunit B	NF-Y	2.3e-13	50.5
TRINITY_DN34136_c0_g1	PF02045	CBFB_NFYA	CCAAT-binding transcription factor (CBF-B/NF-YA) subunit B	NF-Y	3.5e-25	88.4
TRINITY_DN4043_c0_g1	PF02045	CBFB_NFYA	CCAAT-binding transcription factor (CBF-B/NF-YA) subunit B	NF-Y	1.1e-27	96.4
TRINITY_DN21894_c0_g1	PF04689	S1FA	DNA binding protein S1FA	S1Fa-like	2.1e-29	101.5
TRINITY_DN3105_c0_g2	PF04689	S1FA	DNA binding protein S1FA	S1Fa-like	1e-39	134.5
TRINITY_DN28430_c0_g1	PF04504	DUF573	Protein of unknown function, DUF573	GeBP	7.8e-16	58.5
TRINITY_DN23168_c0_g1	PF04504	DUF573	Protein of unknown function, DUF573	GeBP	4e-08	33.8
TRINITY_DN23168_c0_g2	PF04504	DUF573	Protein of unknown function, DUF573	GeBP	2.1e-05	25.1
TRINITY_DN4414_c0_g2	PF04504	DUF573	Protein of unknown function, DUF573	GeBP	6.7e-06	26.7
TRINITY_DN12680_c0_g1	PF04504	DUF573	Protein of unknown function, DUF573	GeBP	6.6e-26	90.8
TRINITY_DN6466_c0_g1	PF04504	DUF573	Protein of unknown function, DUF573	GeBP	8.8e-31	106.5
TRINITY_DN26495_c0_g1	PF04504	DUF573	Protein of unknown function, DUF573	GeBP	4.6e-19	68.9
TRINITY_DN26147_c0_g1	PF04504	DUF573	Protein of unknown function, DUF573	GeBP	1.5e-25	89.7
TRINITY_DN33493_c0_g1	PF04504	DUF573	Protein of unknown function, DUF573	GeBP	1.8e-28	99
TRINITY_DN10741_c0_g1	PF04504	DUF573	Protein of unknown function, DUF573	GeBP	1.5e-26	92.9
TRINITY_DN27430_c0_g2	PF08744	NOZZLE	Plant transcription factor NOZZLE	NZZ/SPL	7.6e-05	22.4
TRINITY_DN78888_c0_g2	PF08744	NOZZLE	Plant transcription factor NOZZLE	NZZ/SPL	2.8e-05	23.8

## Sheet: L. davurica
Gene_id	PF ID	DNA domain	Description	Family	E_value	score
TRINITY_DN64313_c2_g1	PF00046	homeobox	Homeodomain	LBD (AS2/LOB)	1.2e-21	76.3
TRINITY_DN29928_c0_g2	PF00046	homeobox	Homeodomain	LBD (AS2/LOB)	3.8e-07	29.9
TRINITY_DN173533_c0_g2	PF00046	homeobox	Homeodomain	LBD (AS2/LOB)	5.4e-18	64.6
TRINITY_DN112136_c0_g2	PF00046	homeobox	Homeodomain	LBD (AS2/LOB)	2.3e-21	75.4
TRINITY_DN70045_c0_g2	PF00046	homeobox	Homeodomain	LBD (AS2/LOB)	4.7e-15	55.2
TRINITY_DN84223_c0_g2	PF00046	homeobox	Homeodomain	LBD (AS2/LOB)	7.5e-24	83.4
TRINITY_DN49829_c0_g1	PF00046	homeobox	Homeodomain	LBD (AS2/LOB)	9.4e-18	63.9
TRINITY_DN33548_c0_g1	PF00046	homeobox	Homeodomain	LBD (AS2/LOB)	1.3e-20	73
TRINITY_DN96812_c1_g1	PF00046	homeobox	Homeodomain	LBD (AS2/LOB)	2.6e-18	65.7
TRINITY_DN42763_c0_g1	PF00046	homeobox	Homeodomain	LBD (AS2/LOB)	2.2e-26	91.5
TRINITY_DN53102_c0_g1	PF00046	homeobox	Homeodomain	LBD (AS2/LOB)	0.00068	19.5
TRINITY_DN3782_c0_g1	PF00046	homeobox	Homeodomain	LBD (AS2/LOB)	1.3e-16	60.2
TRINITY_DN24236_c0_g1	PF00046	homeobox	Homeodomain	LBD (AS2/LOB)	1.1e-20	73.3
TRINITY_DN24236_c0_g2	PF00046	homeobox	Homeodomain	LBD (AS2/LOB)	1.4e-21	76.1
TRINITY_DN23460_c0_g1	PF00046	homeobox	Homeodomain	LBD (AS2/LOB)	3.1e-07	30.2
TRINITY_DN23280_c0_g1	PF00046	homeobox	Homeodomain	LBD (AS2/LOB)	9.9e-16	57.4
TRINITY_DN23280_c0_g2	PF00046	homeobox	Homeodomain	LBD (AS2/LOB)	1.2e-16	60.3
TRINITY_DN27029_c1_g2	PF00046	homeobox	Homeodomain	LBD (AS2/LOB)	7.1e-22	77.1
TRINITY_DN27029_c1_g1	PF00046	homeobox	Homeodomain	LBD (AS2/LOB)	6.6e-22	77.2
TRINITY_DN8800_c0_g1	PF00046	homeobox	Homeodomain	LBD (AS2/LOB)	4.7e-17	61.6
TRINITY_DN8865_c1_g1	PF00046	homeobox	Homeodomain	LBD (AS2/LOB)	1e-06	28.5
TRINITY_DN221761_c0_g1	PF00046	homeobox	Homeodomain	LBD (AS2/LOB)	0.0007	19.4
TRINITY_DN102168_c0_g1	PF00046	homeobox	Homeodomain	LBD (AS2/LOB)	6.7e-09	35.5
TRINITY_DN34725_c0_g1	PF00046	homeobox	Homeodomain	LBD (AS2/LOB)	8.4e-21	73.6
TRINITY_DN4461_c0_g1	PF00046	homeobox	Homeodomain	LBD (AS2/LOB)	6.3e-16	58
TRINITY_DN4461_c0_g2	PF00046	homeobox	Homeodomain	LBD (AS2/LOB)	2.2e-17	62.7
TRINITY_DN16666_c3_g1	PF00046	homeobox	Homeodomain	LBD (AS2/LOB)	2.1e-22	78.7
TRINITY_DN36708_c0_g1	PF00046	homeobox	Homeodomain	LBD (AS2/LOB)	5.4e-10	39
TRINITY_DN57973_c0_g2	PF00046	homeobox	Homeodomain	LBD (AS2/LOB)	3e-17	62.2
TRINITY_DN80148_c0_g1	PF00046	homeobox	Homeodomain	LBD (AS2/LOB)	8.3e-18	64
TRINITY_DN19464_c0_g2	PF00046	homeobox	Homeodomain	LBD (AS2/LOB)	1.4e-22	79.3
TRINITY_DN19464_c1_g1	PF00046	homeobox	Homeodomain	LBD (AS2/LOB)	4.3e-20	71.3
TRINITY_DN20361_c0_g1	PF00046	homeobox	Homeodomain	LBD (AS2/LOB)	4.5e-21	74.5
TRINITY_DN5558_c0_g2	PF00046	homeobox	Homeodomain	LBD (AS2/LOB)	4.4e-16	58.5
TRINITY_DN49191_c0_g2	PF00046	homeobox	Homeodomain	LBD (AS2/LOB)	6.7e-23	80.3
TRINITY_DN3449_c0_g1	PF00046	homeobox	Homeodomain	LBD (AS2/LOB)	1.8e-17	62.9
TRINITY_DN170607_c1_g1	PF00046	homeobox	Homeodomain	LBD (AS2/LOB)	4.9e-08	32.7
TRINITY_DN58460_c0_g2	PF00046	homeobox	Homeodomain	LBD (AS2/LOB)	1.3e-21	76.2
TRINITY_DN93048_c1_g2	PF00046	homeobox	Homeodomain	LBD (AS2/LOB)	1.6e-17	63.1
TRINITY_DN50350_c0_g2	PF00046	homeobox	Homeodomain	LBD (AS2/LOB)	1e-12	47.7
TRINITY_DN63652_c0_g1	PF00046	homeobox	Homeodomain	LBD (AS2/LOB)	3.9e-05	23.4
TRINITY_DN1467_c1_g4	PF00046	homeobox	Homeodomain	LBD (AS2/LOB)	8.2e-20	70.4
TRINITY_DN19131_c0_g1	PF00046	homeobox	Homeodomain	LBD (AS2/LOB)	1.2e-17	63.5
TRINITY_DN40695_c0_g1	PF00046	homeobox	Homeodomain	LBD (AS2/LOB)	4.3e-16	58.5
TRINITY_DN40695_c0_g2	PF00046	homeobox	Homeodomain	LBD (AS2/LOB)	4.5e-14	52.1
TRINITY_DN40695_c0_g3	PF00046	homeobox	Homeodomain	LBD (AS2/LOB)	8.9e-18	63.9
TRINITY_DN82210_c0_g1	PF00046	homeobox	Homeodomain	LBD (AS2/LOB)	5.9e-17	61.3
TRINITY_DN73176_c0_g1	PF00046	homeobox	Homeodomain	LBD (AS2/LOB)	3.9e-06	26.6
TRINITY_DN73176_c0_g2	PF00046	homeobox	Homeodomain	LBD (AS2/LOB)	1.5e-22	79.2
TRINITY_DN90462_c0_g1	PF00046	homeobox	Homeodomain	LBD (AS2/LOB)	4.5e-19	68.1
TRINITY_DN214355_c0_g1	PF00046	homeobox	Homeodomain	LBD (AS2/LOB)	2.8e-17	62.3
TRINITY_DN11303_c0_g1	PF00046	homeobox	Homeodomain	LBD (AS2/LOB)	4.8e-18	64.8
TRINITY_DN69312_c0_g1	PF00046	homeobox	Homeodomain	LBD (AS2/LOB)	5.9e-21	74.1
TRINITY_DN4674_c0_g1	PF00046	homeobox	Homeodomain	LBD (AS2/LOB)	3.8e-21	74.7
TRINITY_DN32170_c0_g2	PF00046	homeobox	Homeodomain	LBD (AS2/LOB)	2e-21	75.6
TRINITY_DN32170_c0_g3	PF00046	homeobox	Homeodomain	LBD (AS2/LOB)	3e-21	75
TRINITY_DN160311_c0_g1	PF00046	homeobox	Homeodomain	LBD (AS2/LOB)	3.8e-20	71.5
TRINITY_DN117720_c0_g1	PF00046	homeobox	Homeodomain	LBD (AS2/LOB)	3.2e-22	78.1
TRINITY_DN134354_c0_g1	PF00046	homeobox	Homeodomain	LBD (AS2/LOB)	4.8e-21	74.4
TRINITY_DN137106_c1_g1	PF00046	homeobox	Homeodomain	LBD (AS2/LOB)	1.3e-15	57
TRINITY_DN46250_c0_g3	PF00046	homeobox	Homeodomain	LBD (AS2/LOB)	2.3e-19	69
TRINITY_DN22261_c0_g1	PF00046	homeobox	Homeodomain	LBD (AS2/LOB)	7.7e-14	51.3
TRINITY_DN81192_c0_g2	PF00046	homeobox	Homeodomain	LBD (AS2/LOB)	3.4e-19	68.5
TRINITY_DN46845_c0_g2	PF00046	homeobox	Homeodomain	LBD (AS2/LOB)	2e-16	59.6
TRINITY_DN30575_c0_g1	PF00046	homeobox	Homeodomain	LBD (AS2/LOB)	1.8e-18	66.1
TRINITY_DN12232_c0_g2	PF00046	homeobox	Homeodomain	LBD (AS2/LOB)	4.9e-06	26.3
TRINITY_DN28687_c0_g1	PF00046	homeobox	Homeodomain	LBD (AS2/LOB)	4.6e-20	71.2
TRINITY_DN28687_c0_g2	PF00046	homeobox	Homeodomain	LBD (AS2/LOB)	3.6e-11	42.8
TRINITY_DN87644_c0_g1	PF00046	homeobox	Homeodomain	LBD (AS2/LOB)	3e-24	84.6
TRINITY_DN91721_c0_g1	PF00046	homeobox	Homeodomain	LBD (AS2/LOB)	1.2e-21	76.4
TRINITY_DN51587_c0_g1	PF00046	homeobox	Homeodomain	LBD (AS2/LOB)	5.3e-19	67.8
TRINITY_DN5420_c0_g1	PF00046	homeobox	Homeodomain	LBD (AS2/LOB)	3.8e-17	61.9
TRINITY_DN27021_c2_g1	PF00046	homeobox	Homeodomain	LBD (AS2/LOB)	4.5e-28	96.9
TRINITY_DN162329_c0_g2	PF00046	homeobox	Homeodomain	LBD (AS2/LOB)	2.1e-20	72.3
TRINITY_DN165412_c0_g1	PF00046	homeobox	Homeodomain	LBD (AS2/LOB)	1.4e-21	76.1
TRINITY_DN220403_c0_g1	PF00046	homeobox	Homeodomain	LBD (AS2/LOB)	3.6e-21	74.8
TRINITY_DN212532_c0_g1	PF00046	homeobox	Homeodomain	LBD (AS2/LOB)	5e-14	51.9
TRINITY_DN31924_c0_g6	PF00046	homeobox	Homeodomain	LBD (AS2/LOB)	5.9e-20	70.9
TRINITY_DN28001_c1_g1	PF00046	homeobox	Homeodomain	LBD (AS2/LOB)	2.7e-11	43.2
TRINITY_DN58584_c0_g2	PF00046	homeobox	Homeodomain	LBD (AS2/LOB)	1.5e-22	79.2
TRINITY_DN75821_c0_g4	PF00046	homeobox	Homeodomain	LBD (AS2/LOB)	3.2e-22	78.2
TRINITY_DN75821_c0_g1	PF00046	homeobox	Homeodomain	LBD (AS2/LOB)	1.3e-20	73.1
TRINITY_DN98739_c0_g1	PF00046	homeobox	Homeodomain	LBD (AS2/LOB)	1.4e-18	66.5
TRINITY_DN173953_c0_g2	PF00046	homeobox	Homeodomain	LBD (AS2/LOB)	4.9e-20	71.2
TRINITY_DN139103_c0_g2	PF00046	homeobox	Homeodomain	LBD (AS2/LOB)	1.5e-23	82.4
TRINITY_DN198773_c0_g1	PF00046	homeobox	Homeodomain	LBD (AS2/LOB)	2.5e-22	78.5
TRINITY_DN32832_c0_g1	PF00046	homeobox	Homeodomain	LBD (AS2/LOB)	1.2e-13	50.7
TRINITY_DN48142_c0_g2	PF00046	homeobox	Homeodomain	LBD (AS2/LOB)	4.4e-10	39.3
TRINITY_DN39163_c2_g2	PF00046	homeobox	Homeodomain	LBD (AS2/LOB)	1.6e-15	56.7
TRINITY_DN39163_c2_g3	PF00046	homeobox	Homeodomain	LBD (AS2/LOB)	8.8e-22	76.7
TRINITY_DN39163_c2_g1	PF00046	homeobox	Homeodomain	LBD (AS2/LOB)	4.2e-21	74.6
TRINITY_DN1143_c0_g2	PF00046	homeobox	Homeodomain	LBD (AS2/LOB)	8.1e-17	60.8
TRINITY_DN1143_c0_g3	PF00046	homeobox	Homeodomain	LBD (AS2/LOB)	8.1e-17	60.9
TRINITY_DN67974_c0_g6	PF00046	homeobox	Homeodomain	LBD (AS2/LOB)	1.9e-22	78.9
TRINITY_DN67974_c0_g1	PF00046	homeobox	Homeodomain	LBD (AS2/LOB)	2.1e-22	78.7
TRINITY_DN42569_c0_g2	PF00046	homeobox	Homeodomain	LBD (AS2/LOB)	2.5e-15	56.1
TRINITY_DN69966_c0_g4	PF00046	homeobox	Homeodomain	LBD (AS2/LOB)	2e-19	69.2
TRINITY_DN27331_c0_g1	PF00046	homeobox	Homeodomain	LBD (AS2/LOB)	1.1e-22	79.7
TRINITY_DN29732_c0_g1	PF00046	homeobox	Homeodomain	LBD (AS2/LOB)	2.3e-17	62.6
TRINITY_DN29797_c0_g2	PF00046	homeobox	Homeodomain	LBD (AS2/LOB)	6.4e-21	74
TRINITY_DN59389_c0_g2	PF00046	homeobox	Homeodomain	LBD (AS2/LOB)	1e-22	79.8
TRINITY_DN95812_c0_g1	PF00046	homeobox	Homeodomain	LBD (AS2/LOB)	6.2e-07	29.2
TRINITY_DN205099_c0_g1	PF00046	homeobox	Homeodomain	LBD (AS2/LOB)	1.3e-10	41
TRINITY_DN58116_c1_g1	PF00046	homeobox	Homeodomain	LBD (AS2/LOB)	2.5e-20	72.1
TRINITY_DN58116_c0_g1	PF00046	homeobox	Homeodomain	LBD (AS2/LOB)	1.9e-35	120.5
TRINITY_DN58116_c0_g2	PF00046	homeobox	Homeodomain	LBD (AS2/LOB)	5e-11	42.3
TRINITY_DN58116_c0_g3	PF00046	homeobox	Homeodomain	LBD (AS2/LOB)	3.4e-35	119.7
TRINITY_DN98134_c0_g2	PF00046	homeobox	Homeodomain	LBD (AS2/LOB)	7.5e-18	64.2
TRINITY_DN42850_c0_g1	PF00046	homeobox	Homeodomain	LBD (AS2/LOB)	7.2e-22	77
TRINITY_DN5210_c0_g1	PF00046	homeobox	Homeodomain	LBD (AS2/LOB)	3.5e-06	26.8
TRINITY_DN58205_c1_g3	PF00046	homeobox	Homeodomain	LBD (AS2/LOB)	1.9e-23	82
TRINITY_DN87230_c0_g1	PF00046	homeobox	Homeodomain	LBD (AS2/LOB)	3.9e-21	74.7
TRINITY_DN87230_c0_g3	PF00046	homeobox	Homeodomain	LBD (AS2/LOB)	3.4e-21	74.9
TRINITY_DN45176_c0_g2	PF00046	homeobox	Homeodomain	LBD (AS2/LOB)	3.4e-07	30.1
TRINITY_DN30564_c0_g5	PF00046	homeobox	Homeodomain	LBD (AS2/LOB)	6.7e-10	38.7
TRINITY_DN30564_c0_g2	PF00046	homeobox	Homeodomain	LBD (AS2/LOB)	1.2e-07	31.5
TRINITY_DN68903_c1_g1	PF00046	homeobox	Homeodomain	LBD (AS2/LOB)	1.5e-18	66.4
TRINITY_DN68903_c2_g1	PF00046	homeobox	Homeodomain	LBD (AS2/LOB)	3.6e-21	74.8
TRINITY_DN68903_c0_g1	PF00046	homeobox	Homeodomain	LBD (AS2/LOB)	4.1e-20	71.4
TRINITY_DN190527_c0_g1	PF00046	homeobox	Homeodomain	LBD (AS2/LOB)	5.7e-19	67.7
TRINITY_DN174224_c0_g1	PF00046	homeobox	Homeodomain	LBD (AS2/LOB)	2.6e-19	68.8
TRINITY_DN160050_c0_g3	PF00046	homeobox	Homeodomain	LBD (AS2/LOB)	4.2e-23	81
TRINITY_DN25100_c0_g1	PF00046	homeobox	Homeodomain	LBD (AS2/LOB)	2.6e-16	59.2
TRINITY_DN85009_c0_g5	PF00046	homeobox	Homeodomain	LBD (AS2/LOB)	1.6e-20	72.7
TRINITY_DN42408_c0_g1	PF00046	homeobox	Homeodomain	LBD (AS2/LOB)	3.7e-17	61.9
TRINITY_DN16019_c0_g3	PF00046	homeobox	Homeodomain	LBD (AS2/LOB)	1e-16	60.5
TRINITY_DN73818_c0_g2	PF00046	homeobox	Homeodomain	LBD (AS2/LOB)	7.4e-23	80.2
TRINITY_DN73810_c0_g1	PF00046	homeobox	Homeodomain	LBD (AS2/LOB)	1e-20	73.3
TRINITY_DN90988_c0_g1	PF00046	homeobox	Homeodomain	LBD (AS2/LOB)	6.8e-18	64.3
TRINITY_DN64653_c0_g2	PF00046	homeobox	Homeodomain	LBD (AS2/LOB)	3.7e-09	36.3
TRINITY_DN29296_c1_g1	PF00046	homeobox	Homeodomain	LBD (AS2/LOB)	1.6e-18	66.3
TRINITY_DN10793_c3_g1	PF00046	homeobox	Homeodomain	LBD (AS2/LOB)	1.8e-19	69.4
TRINITY_DN26272_c0_g1	PF00046	homeobox	Homeodomain	LBD (AS2/LOB)	3.3e-06	26.9
TRINITY_DN59886_c0_g2	PF00046	homeobox	Homeodomain	LBD (AS2/LOB)	7.7e-10	38.5
TRINITY_DN60751_c0_g1	PF00046	homeobox	Homeodomain	LBD (AS2/LOB)	4.3e-19	68.1
TRINITY_DN34471_c0_g1	PF00046	homeobox	Homeodomain	LBD (AS2/LOB)	7.3e-53	176.3
TRINITY_DN63078_c0_g1	PF00046	homeobox	Homeodomain	LBD (AS2/LOB)	2.4e-22	78.6
TRINITY_DN80365_c0_g1	PF00046	homeobox	Homeodomain	LBD (AS2/LOB)	4.1e-14	52.2
TRINITY_DN654_c0_g1	PF00046	homeobox	Homeodomain	LBD (AS2/LOB)	8e-08	32
TRINITY_DN34843_c0_g1	PF00046	homeobox	Homeodomain	LBD (AS2/LOB)	1e-17	63.7
TRINITY_DN76477_c1_g1	PF00046	homeobox	Homeodomain	LBD (AS2/LOB)	4e-16	58.6
TRINITY_DN76477_c0_g1	PF00046	homeobox	Homeodomain	LBD (AS2/LOB)	4.2e-16	58.6
TRINITY_DN29329_c1_g1	PF00046	homeobox	Homeodomain	LBD (AS2/LOB)	3.9e-22	77.9
TRINITY_DN17487_c0_g1	PF00046	homeobox	Homeodomain	LBD (AS2/LOB)	2.8e-16	59.1
TRINITY_DN134538_c0_g1	PF00046	homeobox	Homeodomain	LBD (AS2/LOB)	4.9e-20	71.2
TRINITY_DN11130_c0_g1	PF00046	homeobox	Homeodomain	LBD (AS2/LOB)	0.00059	19.7
TRINITY_DN69067_c0_g1	PF00046	homeobox	Homeodomain	LBD (AS2/LOB)	1.2e-21	76.3
TRINITY_DN26700_c0_g1	PF00046	homeobox	Homeodomain	LBD (AS2/LOB)	4.6e-23	80.8
TRINITY_DN174969_c0_g1	PF00046	homeobox	Homeodomain	LBD (AS2/LOB)	2.3e-22	78.6
TRINITY_DN52699_c0_g1	PF00046	homeobox	Homeodomain	LBD (AS2/LOB)	0.0002	21.1
TRINITY_DN77064_c0_g1	PF00046	homeobox	Homeodomain	LBD (AS2/LOB)	6.1e-23	80.5
TRINITY_DN70571_c0_g7	PF00046	homeobox	Homeodomain	LBD (AS2/LOB)	7.6e-22	77
TRINITY_DN44224_c0_g1	PF00046	homeobox	Homeodomain	LBD (AS2/LOB)	2.3e-18	65.8
TRINITY_DN57189_c0_g4	PF00046	homeobox	Homeodomain	LBD (AS2/LOB)	1.4e-05	24.8
TRINITY_DN92751_c0_g1	PF00046	homeobox	Homeodomain	LBD (AS2/LOB)	6.6e-08	32.3
TRINITY_DN13093_c6_g1	PF00046	homeobox	Homeodomain	LBD (AS2/LOB)	2.4e-20	72.2
TRINITY_DN6538_c0_g1	PF00046	homeobox	Homeodomain	LBD (AS2/LOB)	1.7e-15	56.6
TRINITY_DN179119_c0_g7	PF00046	homeobox	Homeodomain	LBD (AS2/LOB)	3.9e-21	74.7
TRINITY_DN75821_c3_g1	PF00046	homeobox	Homeodomain	LBD (AS2/LOB)	0.00024	20.9
TRINITY_DN116266_c0_g1	PF00046	homeobox	Homeodomain	LBD (AS2/LOB)	1.3e-19	69.8
TRINITY_DN124224_c0_g1	PF00046	homeobox	Homeodomain	LBD (AS2/LOB)	5.2e-24	83.9
TRINITY_DN101940_c0_g2	PF00046	homeobox	Homeodomain	LBD (AS2/LOB)	7.4e-23	80.2
TRINITY_DN6733_c0_g1	PF00046	homeobox	Homeodomain	LBD (AS2/LOB)	0.00071	19.4
TRINITY_DN40580_c0_g1	PF00046	homeobox	Homeodomain	LBD (AS2/LOB)	5.5e-20	71
TRINITY_DN160500_c0_g1	PF00046	homeobox	Homeodomain	LBD (AS2/LOB)	1.5e-18	66.4
TRINITY_DN28342_c0_g1	PF00046	homeobox	Homeodomain	LBD (AS2/LOB)	3.7e-18	65.1
TRINITY_DN79058_c0_g1	PF00046	homeobox	Homeodomain	LBD (AS2/LOB)	6.1e-22	77.3
TRINITY_DN36695_c0_g4	PF00046	homeobox	Homeodomain	LBD (AS2/LOB)	1.7e-22	79.1
TRINITY_DN36613_c0_g2	PF00046	homeobox	Homeodomain	LBD (AS2/LOB)	6.4e-22	77.2
TRINITY_DN19271_c0_g1	PF00046	homeobox	Homeodomain	LBD (AS2/LOB)	6.5e-27	93.2
TRINITY_DN13911_c0_g1	PF00046	homeobox	Homeodomain	LBD (AS2/LOB)	3.6e-18	65.2
TRINITY_DN13918_c3_g2	PF00046	homeobox	Homeodomain	LBD (AS2/LOB)	6.5e-16	58
TRINITY_DN139214_c0_g2	PF00046	homeobox	Homeodomain	LBD (AS2/LOB)	1.3e-23	82.6
TRINITY_DN100488_c0_g2	PF00046	homeobox	Homeodomain	LBD (AS2/LOB)	3.7e-19	68.3
TRINITY_DN104956_c0_g1	PF00046	homeobox	Homeodomain	LBD (AS2/LOB)	6.7e-22	77.1
TRINITY_DN56528_c0_g2	PF00046	homeobox	Homeodomain	LBD (AS2/LOB)	1.5e-24	85.6
TRINITY_DN8301_c0_g1	PF00046	homeobox	Homeodomain	LBD (AS2/LOB)	8.7e-16	57.5
TRINITY_DN8301_c0_g2	PF00046	homeobox	Homeodomain	LBD (AS2/LOB)	2.6e-20	72
TRINITY_DN88106_c0_g3	PF00046	homeobox	Homeodomain	LBD (AS2/LOB)	1.8e-11	43.7
TRINITY_DN28342_c2_g3	PF00046	homeobox	Homeodomain	LBD (AS2/LOB)	4.9e-16	58.3
TRINITY_DN40867_c0_g1	PF00046	homeobox	Homeodomain	LBD (AS2/LOB)	2.5e-20	72.1
TRINITY_DN14591_c0_g1	PF00046	homeobox	Homeodomain	LBD (AS2/LOB)	3.7e-13	49.1
TRINITY_DN5019_c1_g1	PF02701	Zf-Dof	Dof domain, zinc finger	C2C2	4.6e-33	113.2
TRINITY_DN5019_c0_g1	PF02701	Zf-Dof	Dof domain, zinc finger	C2C2	2.6e-33	114
TRINITY_DN5019_c0_g2	PF02701	Zf-Dof	Dof domain, zinc finger	C2C2	1.2e-32	111.8
TRINITY_DN58939_c0_g2	PF02701	Zf-Dof	Dof domain, zinc finger	C2C2	3.7e-33	113.5
TRINITY_DN84231_c0_g1	PF02701	Zf-Dof	Dof domain, zinc finger	C2C2	6.7e-32	109.5
TRINITY_DN45127_c0_g1	PF02701	Zf-Dof	Dof domain, zinc finger	C2C2	3.5e-33	113.5
TRINITY_DN86822_c0_g4	PF02701	Zf-Dof	Dof domain, zinc finger	C2C2	9.7e-34	115.4
TRINITY_DN86822_c0_g2	PF02701	Zf-Dof	Dof domain, zinc finger	C2C2	5e-33	113.1
TRINITY_DN5767_c0_g4	PF02701	Zf-Dof	Dof domain, zinc finger	C2C2	2e-33	114.4
TRINITY_DN5767_c0_g5	PF02701	Zf-Dof	Dof domain, zinc finger	C2C2	1.9e-32	111.2
TRINITY_DN5767_c0_g6	PF02701	Zf-Dof	Dof domain, zinc finger	C2C2	8.7e-33	112.3
TRINITY_DN5767_c0_g1	PF02701	Zf-Dof	Dof domain, zinc finger	C2C2	1.4e-26	92.4
TRINITY_DN5767_c0_g2	PF02701	Zf-Dof	Dof domain, zinc finger	C2C2	4.8e-32	109.9
TRINITY_DN5767_c0_g3	PF02701	Zf-Dof	Dof domain, zinc finger	C2C2	1.9e-33	114.4
TRINITY_DN5331_c1_g1	PF02701	Zf-Dof	Dof domain, zinc finger	C2C2	1e-32	112.1
TRINITY_DN5331_c0_g1	PF02701	Zf-Dof	Dof domain, zinc finger	C2C2	1.8e-16	60.1
TRINITY_DN92309_c0_g1	PF02701	Zf-Dof	Dof domain, zinc finger	C2C2	8e-32	109.2
TRINITY_DN92309_c0_g2	PF02701	Zf-Dof	Dof domain, zinc finger	C2C2	1.1e-31	108.7
TRINITY_DN15371_c0_g1	PF02701	Zf-Dof	Dof domain, zinc finger	C2C2	7.6e-26	90.1
TRINITY_DN15371_c0_g2	PF02701	Zf-Dof	Dof domain, zinc finger	C2C2	7.6e-26	90.1
TRINITY_DN83262_c0_g1	PF02701	Zf-Dof	Dof domain, zinc finger	C2C2	2.6e-33	114
TRINITY_DN4371_c0_g2	PF02701	Zf-Dof	Dof domain, zinc finger	C2C2	1.6e-33	114.6
TRINITY_DN9049_c0_g1	PF02701	Zf-Dof	Dof domain, zinc finger	C2C2	2e-32	111.2
TRINITY_DN1668_c0_g1	PF02701	Zf-Dof	Dof domain, zinc finger	C2C2	1.4e-33	114.9
TRINITY_DN1668_c0_g3	PF02701	Zf-Dof	Dof domain, zinc finger	C2C2	4.7e-33	113.1
TRINITY_DN103555_c0_g1	PF02701	Zf-Dof	Dof domain, zinc finger	C2C2	1.2e-32	111.9
TRINITY_DN3225_c0_g1	PF02701	Zf-Dof	Dof domain, zinc finger	C2C2	3.6e-25	87.9
TRINITY_DN18512_c0_g2	PF02701	Zf-Dof	Dof domain, zinc finger	C2C2	7.7e-08	32.4
TRINITY_DN86506_c0_g2	PF02701	Zf-Dof	Dof domain, zinc finger	C2C2	1.9e-32	111.2
TRINITY_DN7994_c0_g1	PF02701	Zf-Dof	Dof domain, zinc finger	C2C2	1.4e-17	63.6
TRINITY_DN7994_c0_g2	PF02701	Zf-Dof	Dof domain, zinc finger	C2C2	6.9e-32	109.4
TRINITY_DN7994_c0_g3	PF02701	Zf-Dof	Dof domain, zinc finger	C2C2	4.5e-17	62
TRINITY_DN73569_c1_g1	PF02701	Zf-Dof	Dof domain, zinc finger	C2C2	1.4e-13	50.8
TRINITY_DN73569_c0_g1	PF02701	Zf-Dof	Dof domain, zinc finger	C2C2	1.5e-14	53.9
TRINITY_DN2973_c5_g1	PF02701	Zf-Dof	Dof domain, zinc finger	C2C2	0.0003	20.9
TRINITY_DN9519_c0_g1	PF02701	Zf-Dof	Dof domain, zinc finger	C2C2	2.1e-31	107.9
TRINITY_DN48175_c0_g1	PF02701	Zf-Dof	Dof domain, zinc finger	C2C2	6.1e-33	112.8
TRINITY_DN40071_c0_g2	PF02701	Zf-Dof	Dof domain, zinc finger	C2C2	2.4e-33	114.1
TRINITY_DN70887_c1_g1	PF02701	Zf-Dof	Dof domain, zinc finger	C2C2	3.3e-16	59.2
TRINITY_DN1272_c1_g2	PF02701	Zf-Dof	Dof domain, zinc finger	C2C2	7.2e-26	90.2
TRINITY_DN1272_c1_g1	PF02701	Zf-Dof	Dof domain, zinc finger	C2C2	2.5e-31	107.6
TRINITY_DN1272_c0_g1	PF02701	Zf-Dof	Dof domain, zinc finger	C2C2	9.3e-27	93
TRINITY_DN1274_c2_g1	PF02701	Zf-Dof	Dof domain, zinc finger	C2C2	1.5e-18	66.7
TRINITY_DN177788_c0_g1	PF02701	Zf-Dof	Dof domain, zinc finger	C2C2	4.9e-07	29.8
TRINITY_DN101678_c0_g1	PF02701	Zf-Dof	Dof domain, zinc finger	C2C2	1.1e-31	108.8
TRINITY_DN184846_c0_g1	PF02701	Zf-Dof	Dof domain, zinc finger	C2C2	3e-33	113.8
TRINITY_DN2444_c0_g2	PF02701	Zf-Dof	Dof domain, zinc finger	C2C2	2.4e-32	110.9
TRINITY_DN6317_c2_g2	PF02701	Zf-Dof	Dof domain, zinc finger	C2C2	1.4e-19	70
TRINITY_DN6317_c1_g1	PF02701	Zf-Dof	Dof domain, zinc finger	C2C2	7.3e-19	67.7
TRINITY_DN6317_c2_g1	PF02701	Zf-Dof	Dof domain, zinc finger	C2C2	1.9e-12	47.1
TRINITY_DN26681_c0_g1	PF02701	Zf-Dof	Dof domain, zinc finger	C2C2	8e-32	109.2
TRINITY_DN86081_c1_g1	PF02701	Zf-Dof	Dof domain, zinc finger	C2C2	6.3e-32	109.5
TRINITY_DN86081_c0_g1	PF02701	Zf-Dof	Dof domain, zinc finger	C2C2	6e-34	116
TRINITY_DN69607_c0_g1	PF02701	Zf-Dof	Dof domain, zinc finger	C2C2	1.5e-33	114.7
TRINITY_DN117997_c0_g1	PF02701	Zf-Dof	Dof domain, zinc finger	C2C2	6.9e-33	112.6
TRINITY_DN15143_c0_g1	PF02701	Zf-Dof	Dof domain, zinc finger	C2C2	2.8e-13	49.8
TRINITY_DN116490_c0_g1	PF02701	Zf-Dof	Dof domain, zinc finger	C2C2	5.6e-34	116.1
TRINITY_DN4108_c0_g1	PF02701	Zf-Dof	Dof domain, zinc finger	C2C2	1.3e-32	111.7
TRINITY_DN4108_c0_g2	PF02701	Zf-Dof	Dof domain, zinc finger	C2C2	1.2e-31	108.7
TRINITY_DN5003_c0_g1	PF00249	Myb_dna_bind	Myb-like DNA-binding domain	MYB_superfamily	0.00045	20.4
TRINITY_DN22624_c0_g1	PF00249	Myb_dna_bind	Myb-like DNA-binding domain	MYB_superfamily	4.1e-14	52.5
TRINITY_DN22655_c1_g1	PF00249	Myb_dna_bind	Myb-like DNA-binding domain	MYB_superfamily	2.9e-29	101
TRINITY_DN22655_c0_g1	PF00249	Myb_dna_bind	Myb-like DNA-binding domain	MYB_superfamily	4.4e-28	97.3
TRINITY_DN189157_c0_g1	PF00249	Myb_dna_bind	Myb-like DNA-binding domain	MYB_superfamily	4.2e-06	26.9
TRINITY_DN6001_c0_g1	PF00249	Myb_dna_bind	Myb-like DNA-binding domain	MYB_superfamily	4.9e-07	29.9
TRINITY_DN12525_c0_g1	PF00249	Myb_dna_bind	Myb-like DNA-binding domain	MYB_superfamily	2.9e-05	24.2
TRINITY_DN12595_c0_g1	PF00249	Myb_dna_bind	Myb-like DNA-binding domain	MYB_superfamily	4e-12	46.2
TRINITY_DN19817_c0_g1	PF00249	Myb_dna_bind	Myb-like DNA-binding domain	MYB_superfamily	2.6e-07	30.8
TRINITY_DN19886_c0_g1	PF00249	Myb_dna_bind	Myb-like DNA-binding domain	MYB_superfamily	1.8e-27	95.3
TRINITY_DN19886_c0_g2	PF00249	Myb_dna_bind	Myb-like DNA-binding domain	MYB_superfamily	6.3e-28	96.7
TRINITY_DN20845_c1_g1	PF00249	Myb_dna_bind	Myb-like DNA-binding domain	MYB_superfamily	2.9e-33	113.8
TRINITY_DN20845_c0_g1	PF00249	Myb_dna_bind	Myb-like DNA-binding domain	MYB_superfamily	1.9e-30	104.8
TRINITY_DN36037_c0_g1	PF00249	Myb_dna_bind	Myb-like DNA-binding domain	MYB_superfamily	2.1e-30	104.7
TRINITY_DN15200_c0_g5	PF00249	Myb_dna_bind	Myb-like DNA-binding domain	MYB_superfamily	4.9e-36	122.7
TRINITY_DN32591_c1_g1	PF00249	Myb_dna_bind	Myb-like DNA-binding domain	MYB_superfamily	2.8e-08	33.9
TRINITY_DN23433_c0_g2	PF00249	Myb_dna_bind	Myb-like DNA-binding domain	MYB_superfamily	7.6e-31	106.1
TRINITY_DN83960_c0_g2	PF00249	Myb_dna_bind	Myb-like DNA-binding domain	MYB_superfamily	2.9e-32	110.6
TRINITY_DN62490_c0_g1	PF00249	Myb_dna_bind	Myb-like DNA-binding domain	MYB_superfamily	1.8e-23	82.5
TRINITY_DN9743_c0_g1	PF00249	Myb_dna_bind	Myb-like DNA-binding domain	MYB_superfamily	5e-06	26.6
TRINITY_DN69788_c0_g1	PF00249	Myb_dna_bind	Myb-like DNA-binding domain	MYB_superfamily	5.6e-29	100.1
TRINITY_DN69788_c0_g3	PF00249	Myb_dna_bind	Myb-like DNA-binding domain	MYB_superfamily	2.8e-28	97.9
TRINITY_DN27099_c0_g1	PF00249	Myb_dna_bind	Myb-like DNA-binding domain	MYB_superfamily	1.9e-29	101.6
TRINITY_DN126084_c0_g1	PF00249	Myb_dna_bind	Myb-like DNA-binding domain	MYB_superfamily	8.5e-08	32.3
TRINITY_DN6638_c0_g1	PF00249	Myb_dna_bind	Myb-like DNA-binding domain	MYB_superfamily	3.6e-05	23.9
TRINITY_DN47900_c0_g2	PF00249	Myb_dna_bind	Myb-like DNA-binding domain	MYB_superfamily	5.1e-07	29.8
TRINITY_DN5755_c0_g1	PF00249	Myb_dna_bind	Myb-like DNA-binding domain	MYB_superfamily	9.8e-07	28.9
TRINITY_DN25762_c0_g1	PF00249	Myb_dna_bind	Myb-like DNA-binding domain	MYB_superfamily	1.2e-11	44.6
TRINITY_DN25788_c0_g1	PF00249	Myb_dna_bind	Myb-like DNA-binding domain	MYB_superfamily	4.6e-08	33.2
TRINITY_DN43010_c0_g1	PF00249	Myb_dna_bind	Myb-like DNA-binding domain	MYB_superfamily	3e-08	33.7
TRINITY_DN4445_c0_g1	PF00249	Myb_dna_bind	Myb-like DNA-binding domain	MYB_superfamily	3.2e-06	27.3
TRINITY_DN6893_c0_g1	PF00249	Myb_dna_bind	Myb-like DNA-binding domain	MYB_superfamily	7.1e-08	32.6
TRINITY_DN6893_c0_g3	PF00249	Myb_dna_bind	Myb-like DNA-binding domain	MYB_superfamily	1.8e-06	28.1
TRINITY_DN6840_c0_g1	PF00249	Myb_dna_bind	Myb-like DNA-binding domain	MYB_superfamily	2.7e-06	27.5
TRINITY_DN24341_c1_g1	PF00249	Myb_dna_bind	Myb-like DNA-binding domain	MYB_superfamily	7.3e-11	42.1
TRINITY_DN24341_c0_g1	PF00249	Myb_dna_bind	Myb-like DNA-binding domain	MYB_superfamily	1.5e-28	98.7
TRINITY_DN50814_c0_g1	PF00249	Myb_dna_bind	Myb-like DNA-binding domain	MYB_superfamily	5.2e-05	23.4
TRINITY_DN48970_c0_g1	PF00249	Myb_dna_bind	Myb-like DNA-binding domain	MYB_superfamily	3e-12	46.6
TRINITY_DN48970_c0_g2	PF00249	Myb_dna_bind	Myb-like DNA-binding domain	MYB_superfamily	2.1e-12	47.1
TRINITY_DN32687_c0_g2	PF00249	Myb_dna_bind	Myb-like DNA-binding domain	MYB_superfamily	9e-11	41.8
TRINITY_DN32687_c0_g3	PF00249	Myb_dna_bind	Myb-like DNA-binding domain	MYB_superfamily	2e-10	40.7
TRINITY_DN32680_c0_g1	PF00249	Myb_dna_bind	Myb-like DNA-binding domain	MYB_superfamily	2.6e-20	72.4
TRINITY_DN28538_c0_g1	PF00249	Myb_dna_bind	Myb-like DNA-binding domain	MYB_superfamily	6e-06	26.4
TRINITY_DN20492_c1_g1	PF00249	Myb_dna_bind	Myb-like DNA-binding domain	MYB_superfamily	4e-08	33.3
TRINITY_DN5530_c1_g1	PF00249	Myb_dna_bind	Myb-like DNA-binding domain	MYB_superfamily	3.8e-11	43
TRINITY_DN5530_c0_g1	PF00249	Myb_dna_bind	Myb-like DNA-binding domain	MYB_superfamily	2e-09	37.5
TRINITY_DN5530_c0_g2	PF00249	Myb_dna_bind	Myb-like DNA-binding domain	MYB_superfamily	7.9e-07	29.2
TRINITY_DN24877_c0_g4	PF00249	Myb_dna_bind	Myb-like DNA-binding domain	MYB_superfamily	3.2e-33	113.7
TRINITY_DN24877_c0_g1	PF00249	Myb_dna_bind	Myb-like DNA-binding domain	MYB_superfamily	1.1e-33	115.2
TRINITY_DN24877_c0_g2	PF00249	Myb_dna_bind	Myb-like DNA-binding domain	MYB_superfamily	4.2e-33	113.3
TRINITY_DN41083_c0_g1	PF00249	Myb_dna_bind	Myb-like DNA-binding domain	MYB_superfamily	2.1e-08	34.3
TRINITY_DN2520_c0_g1	PF00249	Myb_dna_bind	Myb-like DNA-binding domain	MYB_superfamily	4.1e-11	42.9
TRINITY_DN51141_c0_g1	PF00249	Myb_dna_bind	Myb-like DNA-binding domain	MYB_superfamily	6.5e-11	42.3
TRINITY_DN16896_c0_g1	PF00249	Myb_dna_bind	Myb-like DNA-binding domain	MYB_superfamily	9.3e-22	77
TRINITY_DN58394_c1_g2	PF00249	Myb_dna_bind	Myb-like DNA-binding domain	MYB_superfamily	9.5e-12	45
TRINITY_DN49411_c0_g1	PF00249	Myb_dna_bind	Myb-like DNA-binding domain	MYB_superfamily	9.1e-50	166.7
TRINITY_DN50305_c0_g1	PF00249	Myb_dna_bind	Myb-like DNA-binding domain	MYB_superfamily	1.1e-32	111.9
TRINITY_DN63535_c0_g3	PF00249	Myb_dna_bind	Myb-like DNA-binding domain	MYB_superfamily	1.7e-14	53.8
TRINITY_DN37229_c0_g1	PF00249	Myb_dna_bind	Myb-like DNA-binding domain	MYB_superfamily	0.00039	20.6
TRINITY_DN1463_c0_g1	PF00249	Myb_dna_bind	Myb-like DNA-binding domain	MYB_superfamily	4.5e-06	26.8
TRINITY_DN1400_c0_g1	PF00249	Myb_dna_bind	Myb-like DNA-binding domain	MYB_superfamily	1.2e-08	35
TRINITY_DN71893_c1_g1	PF00249	Myb_dna_bind	Myb-like DNA-binding domain	MYB_superfamily	1.9e-06	28
TRINITY_DN14218_c0_g4	PF00249	Myb_dna_bind	Myb-like DNA-binding domain	MYB_superfamily	7.5e-28	96.5
TRINITY_DN14218_c0_g1	PF00249	Myb_dna_bind	Myb-like DNA-binding domain	MYB_superfamily	7.2e-24	83.8
TRINITY_DN14218_c0_g2	PF00249	Myb_dna_bind	Myb-like DNA-binding domain	MYB_superfamily	3.8e-17	62.2
TRINITY_DN14337_c0_g1	PF00249	Myb_dna_bind	Myb-like DNA-binding domain	MYB_superfamily	1.8e-11	44.1
TRINITY_DN31594_c0_g1	PF00249	Myb_dna_bind	Myb-like DNA-binding domain	MYB_superfamily	9.2e-06	25.8
TRINITY_DN22595_c0_g2	PF00249	Myb_dna_bind	Myb-like DNA-binding domain	MYB_superfamily	3.6e-08	33.5
TRINITY_DN90507_c0_g1	PF00249	Myb_dna_bind	Myb-like DNA-binding domain	MYB_superfamily	2.2e-30	104.6
TRINITY_DN39004_c0_g1	PF00249	Myb_dna_bind	Myb-like DNA-binding domain	MYB_superfamily	2.6e-30	104.4
TRINITY_DN234952_c0_g1	PF00249	Myb_dna_bind	Myb-like DNA-binding domain	MYB_superfamily	0.00018	21.7
TRINITY_DN4642_c0_g1	PF00249	Myb_dna_bind	Myb-like DNA-binding domain	MYB_superfamily	8.3e-07	29.1
TRINITY_DN4642_c0_g2	PF00249	Myb_dna_bind	Myb-like DNA-binding domain	MYB_superfamily	7.4e-19	67.7
TRINITY_DN35948_c1_g1	PF00249	Myb_dna_bind	Myb-like DNA-binding domain	MYB_superfamily	2.2e-11	43.8
TRINITY_DN35948_c0_g1	PF00249	Myb_dna_bind	Myb-like DNA-binding domain	MYB_superfamily	1.2e-11	44.6
TRINITY_DN9396_c0_g1	PF00249	Myb_dna_bind	Myb-like DNA-binding domain	MYB_superfamily	7.5e-11	42.1
TRINITY_DN1683_c0_g1	PF00249	Myb_dna_bind	Myb-like DNA-binding domain	MYB_superfamily	2.4e-14	53.3
TRINITY_DN32107_c0_g1	PF00249	Myb_dna_bind	Myb-like DNA-binding domain	MYB_superfamily	5.9e-30	103.2
TRINITY_DN197246_c0_g1	PF00249	Myb_dna_bind	Myb-like DNA-binding domain	MYB_superfamily	8.4e-08	32.3
TRINITY_DN122698_c1_g2	PF00249	Myb_dna_bind	Myb-like DNA-binding domain	MYB_superfamily	4.9e-06	26.7
TRINITY_DN125233_c0_g1	PF00249	Myb_dna_bind	Myb-like DNA-binding domain	MYB_superfamily	2.5e-13	50
TRINITY_DN125304_c1_g1	PF00249	Myb_dna_bind	Myb-like DNA-binding domain	MYB_superfamily	5.4e-10	39.3
TRINITY_DN187352_c0_g1	PF00249	Myb_dna_bind	Myb-like DNA-binding domain	MYB_superfamily	4e-05	23.8
TRINITY_DN9995_c0_g1	PF00249	Myb_dna_bind	Myb-like DNA-binding domain	MYB_superfamily	1.2e-27	95.8
TRINITY_DN9995_c1_g3	PF00249	Myb_dna_bind	Myb-like DNA-binding domain	MYB_superfamily	7.4e-14	51.7
TRINITY_DN9995_c1_g2	PF00249	Myb_dna_bind	Myb-like DNA-binding domain	MYB_superfamily	8.3e-10	38.7
TRINITY_DN9995_c1_g4	PF00249	Myb_dna_bind	Myb-like DNA-binding domain	MYB_superfamily	1.7e-15	56.9
TRINITY_DN3221_c0_g1	PF00249	Myb_dna_bind	Myb-like DNA-binding domain	MYB_superfamily	9.4e-20	70.6
TRINITY_DN3221_c0_g2	PF00249	Myb_dna_bind	Myb-like DNA-binding domain	MYB_superfamily	8.5e-20	70.7
TRINITY_DN2314_c0_g1	PF00249	Myb_dna_bind	Myb-like DNA-binding domain	MYB_superfamily	0.00044	20.4
TRINITY_DN47645_c0_g1	PF00249	Myb_dna_bind	Myb-like DNA-binding domain	MYB_superfamily	2.5e-11	43.6
TRINITY_DN38618_c0_g1	PF00249	Myb_dna_bind	Myb-like DNA-binding domain	MYB_superfamily	5e-09	36.2
TRINITY_DN81098_c0_g1	PF00249	Myb_dna_bind	Myb-like DNA-binding domain	MYB_superfamily	1.9e-30	104.8
TRINITY_DN55966_c0_g1	PF00249	Myb_dna_bind	Myb-like DNA-binding domain	MYB_superfamily	2.1e-08	34.3
TRINITY_DN30545_c0_g1	PF00249	Myb_dna_bind	Myb-like DNA-binding domain	MYB_superfamily	2.1e-31	107.9
TRINITY_DN72095_c1_g1	PF00249	Myb_dna_bind	Myb-like DNA-binding domain	MYB_superfamily	3.5e-18	65.6
TRINITY_DN72095_c0_g2	PF00249	Myb_dna_bind	Myb-like DNA-binding domain	MYB_superfamily	1.6e-31	108.2
TRINITY_DN177508_c0_g1	PF00249	Myb_dna_bind	Myb-like DNA-binding domain	MYB_superfamily	6.8e-10	39
TRINITY_DN177508_c0_g2	PF00249	Myb_dna_bind	Myb-like DNA-binding domain	MYB_superfamily	1.7e-23	82.5
TRINITY_DN37804_c0_g1	PF00249	Myb_dna_bind	Myb-like DNA-binding domain	MYB_superfamily	1.6e-14	53.9
TRINITY_DN55021_c0_g1	PF00249	Myb_dna_bind	Myb-like DNA-binding domain	MYB_superfamily	0.00011	22.4
TRINITY_DN12275_c0_g1	PF00249	Myb_dna_bind	Myb-like DNA-binding domain	MYB_superfamily	0.001	19.3
TRINITY_DN12207_c0_g1	PF00249	Myb_dna_bind	Myb-like DNA-binding domain	MYB_superfamily	1.2e-34	118.3
TRINITY_DN96662_c0_g1	PF00249	Myb_dna_bind	Myb-like DNA-binding domain	MYB_superfamily	2e-10	40.7
TRINITY_DN99839_c0_g1	PF00249	Myb_dna_bind	Myb-like DNA-binding domain	MYB_superfamily	1.9e-15	56.8
TRINITY_DN32710_c0_g1	PF00249	Myb_dna_bind	Myb-like DNA-binding domain	MYB_superfamily	5.4e-32	109.8
TRINITY_DN32710_c0_g2	PF00249	Myb_dna_bind	Myb-like DNA-binding domain	MYB_superfamily	9.2e-32	109
TRINITY_DN825_c1_g2	PF00249	Myb_dna_bind	Myb-like DNA-binding domain	MYB_superfamily	1.1e-05	25.6
TRINITY_DN809_c0_g1	PF00249	Myb_dna_bind	Myb-like DNA-binding domain	MYB_superfamily	8.3e-59	195.6
TRINITY_DN55091_c0_g1	PF00249	Myb_dna_bind	Myb-like DNA-binding domain	MYB_superfamily	7e-34	115.8
TRINITY_DN30757_c0_g1	PF00249	Myb_dna_bind	Myb-like DNA-binding domain	MYB_superfamily	1.9e-33	114.4
TRINITY_DN30757_c0_g2	PF00249	Myb_dna_bind	Myb-like DNA-binding domain	MYB_superfamily	7.6e-33	112.5
TRINITY_DN3912_c1_g2	PF00249	Myb_dna_bind	Myb-like DNA-binding domain	MYB_superfamily	2.1e-05	24.7
TRINITY_DN88788_c0_g1	PF00249	Myb_dna_bind	Myb-like DNA-binding domain	MYB_superfamily	1.3e-32	111.7
TRINITY_DN46061_c0_g1	PF00249	Myb_dna_bind	Myb-like DNA-binding domain	MYB_superfamily	3.2e-07	30.5
TRINITY_DN46061_c0_g3	PF00249	Myb_dna_bind	Myb-like DNA-binding domain	MYB_superfamily	5.1e-07	29.8
TRINITY_DN4085_c0_g1	PF00249	Myb_dna_bind	Myb-like DNA-binding domain	MYB_superfamily	2.7e-11	43.5
TRINITY_DN25255_c0_g1	PF00249	Myb_dna_bind	Myb-like DNA-binding domain	MYB_superfamily	1.4e-06	28.4
TRINITY_DN25255_c0_g2	PF00249	Myb_dna_bind	Myb-like DNA-binding domain	MYB_superfamily	6.4e-06	26.3
TRINITY_DN69150_c0_g1	PF00249	Myb_dna_bind	Myb-like DNA-binding domain	MYB_superfamily	3.9e-17	62.2
TRINITY_DN69159_c0_g1	PF00249	Myb_dna_bind	Myb-like DNA-binding domain	MYB_superfamily	3.1e-06	27.3
TRINITY_DN26780_c0_g1	PF00249	Myb_dna_bind	Myb-like DNA-binding domain	MYB_superfamily	2.7e-18	65.9
TRINITY_DN77459_c0_g1	PF00249	Myb_dna_bind	Myb-like DNA-binding domain	MYB_superfamily	2.9e-06	27.4
TRINITY_DN11849_c0_g1	PF00249	Myb_dna_bind	Myb-like DNA-binding domain	MYB_superfamily	1.2e-34	118.3
TRINITY_DN70843_c0_g1	PF00249	Myb_dna_bind	Myb-like DNA-binding domain	MYB_superfamily	1e-19	70.5
TRINITY_DN212118_c0_g1	PF00249	Myb_dna_bind	Myb-like DNA-binding domain	MYB_superfamily	2.4e-12	46.9
TRINITY_DN204869_c0_g1	PF00249	Myb_dna_bind	Myb-like DNA-binding domain	MYB_superfamily	1.3e-31	108.6
TRINITY_DN225677_c0_g1	PF00249	Myb_dna_bind	Myb-like DNA-binding domain	MYB_superfamily	2.2e-14	53.4
TRINITY_DN232602_c0_g1	PF00249	Myb_dna_bind	Myb-like DNA-binding domain	MYB_superfamily	7.8e-12	45.2
TRINITY_DN14681_c0_g4	PF00249	Myb_dna_bind	Myb-like DNA-binding domain	MYB_superfamily	4.7e-09	36.3
TRINITY_DN14681_c0_g2	PF00249	Myb_dna_bind	Myb-like DNA-binding domain	MYB_superfamily	8.3e-07	29.1
TRINITY_DN82_c0_g1	PF00249	Myb_dna_bind	Myb-like DNA-binding domain	MYB_superfamily	5.8e-16	58.4
TRINITY_DN82_c2_g3	PF00249	Myb_dna_bind	Myb-like DNA-binding domain	MYB_superfamily	5.5e-08	32.9
TRINITY_DN82_c2_g2	PF00249	Myb_dna_bind	Myb-like DNA-binding domain	MYB_superfamily	2.3e-16	59.7
TRINITY_DN82_c1_g2	PF00249	Myb_dna_bind	Myb-like DNA-binding domain	MYB_superfamily	1.4e-12	47.6
TRINITY_DN82_c1_g1	PF00249	Myb_dna_bind	Myb-like DNA-binding domain	MYB_superfamily	1.2e-20	73.5
TRINITY_DN82_c2_g1	PF00249	Myb_dna_bind	Myb-like DNA-binding domain	MYB_superfamily	1.1e-16	60.7
TRINITY_DN82_c2_g4	PF00249	Myb_dna_bind	Myb-like DNA-binding domain	MYB_superfamily	5.9e-08	32.8
TRINITY_DN78717_c0_g1	PF00249	Myb_dna_bind	Myb-like DNA-binding domain	MYB_superfamily	2.9e-09	37
TRINITY_DN8578_c0_g1	PF00249	Myb_dna_bind	Myb-like DNA-binding domain	MYB_superfamily	2.8e-13	49.8
TRINITY_DN57761_c0_g6	PF00249	Myb_dna_bind	Myb-like DNA-binding domain	MYB_superfamily	1e-29	102.5
TRINITY_DN57761_c0_g3	PF00249	Myb_dna_bind	Myb-like DNA-binding domain	MYB_superfamily	2.1e-28	98.3
TRINITY_DN5821_c0_g1	PF00249	Myb_dna_bind	Myb-like DNA-binding domain	MYB_superfamily	1.6e-07	31.4
TRINITY_DN65061_c0_g2	PF00249	Myb_dna_bind	Myb-like DNA-binding domain	MYB_superfamily	4.7e-07	29.9
TRINITY_DN65081_c0_g1	PF00249	Myb_dna_bind	Myb-like DNA-binding domain	MYB_superfamily	9e-06	25.8
TRINITY_DN14484_c0_g1	PF00249	Myb_dna_bind	Myb-like DNA-binding domain	MYB_superfamily	0.0007	19.8
TRINITY_DN31700_c0_g1	PF00249	Myb_dna_bind	Myb-like DNA-binding domain	MYB_superfamily	1.7e-23	82.5
TRINITY_DN4974_c0_g1	PF00249	Myb_dna_bind	Myb-like DNA-binding domain	MYB_superfamily	1.3e-07	31.7
TRINITY_DN108453_c0_g1	PF00249	Myb_dna_bind	Myb-like DNA-binding domain	MYB_superfamily	4.8e-27	93.9
TRINITY_DN108453_c0_g2	PF00249	Myb_dna_bind	Myb-like DNA-binding domain	MYB_superfamily	1.3e-30	105.3
TRINITY_DN142136_c0_g1	PF00249	Myb_dna_bind	Myb-like DNA-binding domain	MYB_superfamily	5.1e-06	26.6
TRINITY_DN17824_c0_g1	PF00249	Myb_dna_bind	Myb-like DNA-binding domain	MYB_superfamily	2.1e-06	27.8
TRINITY_DN17928_c1_g1	PF00249	Myb_dna_bind	Myb-like DNA-binding domain	MYB_superfamily	1.7e-54	181.8
TRINITY_DN94013_c0_g2	PF00249	Myb_dna_bind	Myb-like DNA-binding domain	MYB_superfamily	5.7e-36	122.5
TRINITY_DN23840_c0_g1	PF00249	Myb_dna_bind	Myb-like DNA-binding domain	MYB_superfamily	1.2e-07	31.9
TRINITY_DN23823_c0_g4	PF00249	Myb_dna_bind	Myb-like DNA-binding domain	MYB_superfamily	6.2e-07	29.5
TRINITY_DN23823_c0_g1	PF00249	Myb_dna_bind	Myb-like DNA-binding domain	MYB_superfamily	2.2e-27	95
TRINITY_DN23823_c0_g2	PF00249	Myb_dna_bind	Myb-like DNA-binding domain	MYB_superfamily	2.2e-31	107.8
TRINITY_DN91853_c1_g1	PF00249	Myb_dna_bind	Myb-like DNA-binding domain	MYB_superfamily	1.5e-05	25.1
TRINITY_DN39151_c0_g3	PF00249	Myb_dna_bind	Myb-like DNA-binding domain	MYB_superfamily	4.9e-11	42.7
TRINITY_DN39155_c1_g1	PF00249	Myb_dna_bind	Myb-like DNA-binding domain	MYB_superfamily	2.7e-16	59.5
TRINITY_DN60664_c0_g1	PF00249	Myb_dna_bind	Myb-like DNA-binding domain	MYB_superfamily	1.5e-12	47.6
TRINITY_DN17190_c0_g1	PF00249	Myb_dna_bind	Myb-like DNA-binding domain	MYB_superfamily	4.3e-25	87.7
TRINITY_DN17190_c0_g2	PF00249	Myb_dna_bind	Myb-like DNA-binding domain	MYB_superfamily	1.5e-20	73.2
TRINITY_DN17190_c0_g3	PF00249	Myb_dna_bind	Myb-like DNA-binding domain	MYB_superfamily	9.6e-30	102.6
TRINITY_DN34348_c0_g1	PF00249	Myb_dna_bind	Myb-like DNA-binding domain	MYB_superfamily	3.6e-33	113.5
TRINITY_DN67978_c0_g1	PF00249	Myb_dna_bind	Myb-like DNA-binding domain	MYB_superfamily	4e-14	52.6
TRINITY_DN58982_c0_g1	PF00249	Myb_dna_bind	Myb-like DNA-binding domain	MYB_superfamily	5e-07	29.8
TRINITY_DN19008_c0_g1	PF00249	Myb_dna_bind	Myb-like DNA-binding domain	MYB_superfamily	8.6e-07	29.1
TRINITY_DN19038_c0_g1	PF00249	Myb_dna_bind	Myb-like DNA-binding domain	MYB_superfamily	0.00026	21.1
TRINITY_DN53680_c0_g3	PF00249	Myb_dna_bind	Myb-like DNA-binding domain	MYB_superfamily	1.1e-05	25.5
TRINITY_DN44580_c0_g1	PF00249	Myb_dna_bind	Myb-like DNA-binding domain	MYB_superfamily	6.6e-29	99.9
TRINITY_DN70992_c0_g1	PF00249	Myb_dna_bind	Myb-like DNA-binding domain	MYB_superfamily	2e-28	98.3
TRINITY_DN70992_c0_g2	PF00249	Myb_dna_bind	Myb-like DNA-binding domain	MYB_superfamily	1.2e-28	99.1
TRINITY_DN133_c0_g1	PF00249	Myb_dna_bind	Myb-like DNA-binding domain	MYB_superfamily	6.6e-09	35.9
TRINITY_DN30683_c0_g2	PF00249	Myb_dna_bind	Myb-like DNA-binding domain	MYB_superfamily	1.7e-08	34.5
TRINITY_DN72166_c0_g1	PF00249	Myb_dna_bind	Myb-like DNA-binding domain	MYB_superfamily	5.8e-11	42.4
TRINITY_DN21643_c0_g1	PF00249	Myb_dna_bind	Myb-like DNA-binding domain	MYB_superfamily	5.2e-09	36.2
TRINITY_DN63202_c0_g1	PF00249	Myb_dna_bind	Myb-like DNA-binding domain	MYB_superfamily	1.1e-29	102.4
TRINITY_DN16956_c0_g2	PF00249	Myb_dna_bind	Myb-like DNA-binding domain	MYB_superfamily	5.1e-50	167.5
TRINITY_DN52511_c0_g1	PF00249	Myb_dna_bind	Myb-like DNA-binding domain	MYB_superfamily	2.4e-05	24.5
TRINITY_DN52511_c0_g2	PF00249	Myb_dna_bind	Myb-like DNA-binding domain	MYB_superfamily	1.7e-05	25
TRINITY_DN2098_c0_g1	PF00249	Myb_dna_bind	Myb-like DNA-binding domain	MYB_superfamily	6.4e-21	74.3
TRINITY_DN2098_c0_g2	PF00249	Myb_dna_bind	Myb-like DNA-binding domain	MYB_superfamily	1.8e-20	72.9
TRINITY_DN2098_c0_g3	PF00249	Myb_dna_bind	Myb-like DNA-binding domain	MYB_superfamily	1.9e-18	66.4
TRINITY_DN2099_c0_g1	PF00249	Myb_dna_bind	Myb-like DNA-binding domain	MYB_superfamily	3.4e-05	24
TRINITY_DN94160_c0_g1	PF00249	Myb_dna_bind	Myb-like DNA-binding domain	MYB_superfamily	3.8e-12	46.2
TRINITY_DN453_c0_g1	PF00249	Myb_dna_bind	Myb-like DNA-binding domain	MYB_superfamily	0.00016	21.9
TRINITY_DN453_c0_g3	PF00249	Myb_dna_bind	Myb-like DNA-binding domain	MYB_superfamily	2.6e-06	27.6
TRINITY_DN922_c0_g1	PF00249	Myb_dna_bind	Myb-like DNA-binding domain	MYB_superfamily	1.5e-41	140.4
TRINITY_DN922_c0_g3	PF00249	Myb_dna_bind	Myb-like DNA-binding domain	MYB_superfamily	2e-05	24.7
TRINITY_DN25540_c0_g1	PF00249	Myb_dna_bind	Myb-like DNA-binding domain	MYB_superfamily	2.1e-07	31
TRINITY_DN5245_c0_g2	PF00249	Myb_dna_bind	Myb-like DNA-binding domain	MYB_superfamily	6.6e-06	26.3
TRINITY_DN19186_c0_g1	PF00249	Myb_dna_bind	Myb-like DNA-binding domain	MYB_superfamily	1.3e-11	44.6
TRINITY_DN19216_c0_g1	PF00249	Myb_dna_bind	Myb-like DNA-binding domain	MYB_superfamily	1.1e-33	115.2
TRINITY_DN36426_c0_g1	PF00249	Myb_dna_bind	Myb-like DNA-binding domain	MYB_superfamily	7.1e-05	23
TRINITY_DN8160_c0_g1	PF00249	Myb_dna_bind	Myb-like DNA-binding domain	MYB_superfamily	2.1e-23	82.3
TRINITY_DN20135_c0_g2	PF00249	Myb_dna_bind	Myb-like DNA-binding domain	MYB_superfamily	4e-06	27
TRINITY_DN20141_c0_g1	PF00249	Myb_dna_bind	Myb-like DNA-binding domain	MYB_superfamily	1.6e-11	44.2
TRINITY_DN11099_c0_g1	PF00249	Myb_dna_bind	Myb-like DNA-binding domain	MYB_superfamily	1e-06	28.8
TRINITY_DN7282_c1_g1	PF00249	Myb_dna_bind	Myb-like DNA-binding domain	MYB_superfamily	6.7e-07	29.4
TRINITY_DN2116_c0_g1	PF00249	Myb_dna_bind	Myb-like DNA-binding domain	MYB_superfamily	2.6e-15	56.4
TRINITY_DN2111_c0_g1	PF00249	Myb_dna_bind	Myb-like DNA-binding domain	MYB_superfamily	4.1e-14	52.5
TRINITY_DN2180_c0_g2	PF00249	Myb_dna_bind	Myb-like DNA-binding domain	MYB_superfamily	9.1e-31	105.8
TRINITY_DN18008_c1_g1	PF00249	Myb_dna_bind	Myb-like DNA-binding domain	MYB_superfamily	1.2e-10	41.4
TRINITY_DN35268_c1_g1	PF00249	Myb_dna_bind	Myb-like DNA-binding domain	MYB_superfamily	2.1e-24	85.4
TRINITY_DN35268_c0_g1	PF00249	Myb_dna_bind	Myb-like DNA-binding domain	MYB_superfamily	7.1e-23	80.6
TRINITY_DN35268_c0_g2	PF00249	Myb_dna_bind	Myb-like DNA-binding domain	MYB_superfamily	1.7e-29	101.8
TRINITY_DN10983_c0_g2	PF00249	Myb_dna_bind	Myb-like DNA-binding domain	MYB_superfamily	0.00034	20.8
TRINITY_DN61640_c0_g1	PF00249	Myb_dna_bind	Myb-like DNA-binding domain	MYB_superfamily	5.3e-09	36.2
TRINITY_DN190545_c0_g1	PF00249	Myb_dna_bind	Myb-like DNA-binding domain	MYB_superfamily	9.7e-14	51.3
TRINITY_DN176607_c0_g1	PF00249	Myb_dna_bind	Myb-like DNA-binding domain	MYB_superfamily	1.1e-29	102.4
TRINITY_DN177768_c0_g1	PF00249	Myb_dna_bind	Myb-like DNA-binding domain	MYB_superfamily	3.3e-07	30.4
TRINITY_DN135049_c0_g1	PF00249	Myb_dna_bind	Myb-like DNA-binding domain	MYB_superfamily	0.00037	20.7
TRINITY_DN164573_c0_g4	PF00249	Myb_dna_bind	Myb-like DNA-binding domain	MYB_superfamily	3.7e-06	27
TRINITY_DN111247_c0_g1	PF00249	Myb_dna_bind	Myb-like DNA-binding domain	MYB_superfamily	1.6e-20	73.1
TRINITY_DN117248_c0_g1	PF00249	Myb_dna_bind	Myb-like DNA-binding domain	MYB_superfamily	0.00037	20.7
TRINITY_DN191502_c0_g1	PF00249	Myb_dna_bind	Myb-like DNA-binding domain	MYB_superfamily	9e-30	102.7
TRINITY_DN25086_c0_g1	PF00249	Myb_dna_bind	Myb-like DNA-binding domain	MYB_superfamily	1.2e-06	28.6
TRINITY_DN25086_c0_g2	PF00249	Myb_dna_bind	Myb-like DNA-binding domain	MYB_superfamily	8.6e-06	25.9
TRINITY_DN25086_c0_g3	PF00249	Myb_dna_bind	Myb-like DNA-binding domain	MYB_superfamily	8.5e-06	25.9
TRINITY_DN2473_c0_g2	PF00249	Myb_dna_bind	Myb-like DNA-binding domain	MYB_superfamily	1.4e-11	44.5
TRINITY_DN47331_c0_g1	PF00249	Myb_dna_bind	Myb-like DNA-binding domain	MYB_superfamily	6.6e-31	106.3
TRINITY_DN73787_c0_g1	PF00249	Myb_dna_bind	Myb-like DNA-binding domain	MYB_superfamily	9.7e-07	28.9
TRINITY_DN31034_c1_g1	PF00249	Myb_dna_bind	Myb-like DNA-binding domain	MYB_superfamily	1.6e-20	73.1
TRINITY_DN31034_c2_g1	PF00249	Myb_dna_bind	Myb-like DNA-binding domain	MYB_superfamily	3e-22	78.6
TRINITY_DN31034_c0_g2	PF00249	Myb_dna_bind	Myb-like DNA-binding domain	MYB_superfamily	3e-22	78.6
TRINITY_DN55580_c0_g1	PF00249	Myb_dna_bind	Myb-like DNA-binding domain	MYB_superfamily	2.6e-33	114
TRINITY_DN55581_c0_g1	PF00249	Myb_dna_bind	Myb-like DNA-binding domain	MYB_superfamily	1.5e-33	114.8
TRINITY_DN81976_c0_g1	PF00249	Myb_dna_bind	Myb-like DNA-binding domain	MYB_superfamily	1.1e-30	105.6
TRINITY_DN81976_c0_g2	PF00249	Myb_dna_bind	Myb-like DNA-binding domain	MYB_superfamily	6.5e-31	106.3
TRINITY_DN29285_c0_g1	PF00249	Myb_dna_bind	Myb-like DNA-binding domain	MYB_superfamily	2.5e-18	66
TRINITY_DN10651_c0_g1	PF00249	Myb_dna_bind	Myb-like DNA-binding domain	MYB_superfamily	1.4e-05	25.2
TRINITY_DN10617_c0_g1	PF00249	Myb_dna_bind	Myb-like DNA-binding domain	MYB_superfamily	1.7e-18	66.6
TRINITY_DN10617_c0_g2	PF00249	Myb_dna_bind	Myb-like DNA-binding domain	MYB_superfamily	2.1e-29	101.5
TRINITY_DN10617_c0_g3	PF00249	Myb_dna_bind	Myb-like DNA-binding domain	MYB_superfamily	3.3e-24	84.8
TRINITY_DN10744_c0_g1	PF00249	Myb_dna_bind	Myb-like DNA-binding domain	MYB_superfamily	4.9e-07	29.9
TRINITY_DN1961_c0_g4	PF00249	Myb_dna_bind	Myb-like DNA-binding domain	MYB_superfamily	4.3e-07	30.1
TRINITY_DN1961_c0_g1	PF00249	Myb_dna_bind	Myb-like DNA-binding domain	MYB_superfamily	5.5e-08	32.9
TRINITY_DN52547_c0_g1	PF00249	Myb_dna_bind	Myb-like DNA-binding domain	MYB_superfamily	2.4e-08	34.1
TRINITY_DN26275_c0_g1	PF00249	Myb_dna_bind	Myb-like DNA-binding domain	MYB_superfamily	1.9e-13	50.4
TRINITY_DN26289_c0_g1	PF00249	Myb_dna_bind	Myb-like DNA-binding domain	MYB_superfamily	7.4e-11	42.1
TRINITY_DN59858_c0_g1	PF00249	Myb_dna_bind	Myb-like DNA-binding domain	MYB_superfamily	3.6e-18	65.5
TRINITY_DN17227_c0_g1	PF00249	Myb_dna_bind	Myb-like DNA-binding domain	MYB_superfamily	9.5e-33	112.2
TRINITY_DN88468_c0_g1	PF00249	Myb_dna_bind	Myb-like DNA-binding domain	MYB_superfamily	1.9e-09	37.6
TRINITY_DN5640_c0_g1	PF00249	Myb_dna_bind	Myb-like DNA-binding domain	MYB_superfamily	6e-19	68
TRINITY_DN5640_c0_g2	PF00249	Myb_dna_bind	Myb-like DNA-binding domain	MYB_superfamily	5.7e-27	93.7
TRINITY_DN5640_c0_g3	PF00249	Myb_dna_bind	Myb-like DNA-binding domain	MYB_superfamily	2.5e-33	114
TRINITY_DN63069_c0_g1	PF00249	Myb_dna_bind	Myb-like DNA-binding domain	MYB_superfamily	4.5e-16	58.8
TRINITY_DN63065_c0_g1	PF00249	Myb_dna_bind	Myb-like DNA-binding domain	MYB_superfamily	2.4e-06	27.6
TRINITY_DN63065_c0_g2	PF00249	Myb_dna_bind	Myb-like DNA-binding domain	MYB_superfamily	2.4e-34	117.3
TRINITY_DN12486_c0_g1	PF00249	Myb_dna_bind	Myb-like DNA-binding domain	MYB_superfamily	5.1e-31	106.6
TRINITY_DN12486_c0_g3	PF00249	Myb_dna_bind	Myb-like DNA-binding domain	MYB_superfamily	2.9e-30	104.2
TRINITY_DN4760_c0_g1	PF00249	Myb_dna_bind	Myb-like DNA-binding domain	MYB_superfamily	3.2e-33	113.7
TRINITY_DN4761_c0_g1	PF00249	Myb_dna_bind	Myb-like DNA-binding domain	MYB_superfamily	5e-11	42.6
TRINITY_DN4717_c0_g1	PF00249	Myb_dna_bind	Myb-like DNA-binding domain	MYB_superfamily	1e-06	28.8
TRINITY_DN4774_c0_g1	PF00249	Myb_dna_bind	Myb-like DNA-binding domain	MYB_superfamily	4.8e-30	103.5
TRINITY_DN28806_c0_g1	PF00249	Myb_dna_bind	Myb-like DNA-binding domain	MYB_superfamily	3.5e-08	33.6
TRINITY_DN28831_c0_g1	PF00249	Myb_dna_bind	Myb-like DNA-binding domain	MYB_superfamily	6.6e-08	32.7
TRINITY_DN71251_c0_g3	PF00249	Myb_dna_bind	Myb-like DNA-binding domain	MYB_superfamily	2.7e-14	53.1
TRINITY_DN4064_c0_g1	PF00249	Myb_dna_bind	Myb-like DNA-binding domain	MYB_superfamily	8e-18	64.4
TRINITY_DN601_c0_g1	PF00249	Myb_dna_bind	Myb-like DNA-binding domain	MYB_superfamily	4.2e-09	36.5
TRINITY_DN3121_c0_g1	PF00249	Myb_dna_bind	Myb-like DNA-binding domain	MYB_superfamily	2.4e-06	27.6
TRINITY_DN3121_c0_g2	PF00249	Myb_dna_bind	Myb-like DNA-binding domain	MYB_superfamily	1.7e-06	28.1
TRINITY_DN10398_c0_g1	PF00249	Myb_dna_bind	Myb-like DNA-binding domain	MYB_superfamily	2.7e-12	46.7
TRINITY_DN68312_c0_g1	PF00249	Myb_dna_bind	Myb-like DNA-binding domain	MYB_superfamily	4.7e-07	29.9
TRINITY_DN34832_c0_g1	PF00249	Myb_dna_bind	Myb-like DNA-binding domain	MYB_superfamily	1.7e-48	162.6
TRINITY_DN51034_c0_g1	PF00249	Myb_dna_bind	Myb-like DNA-binding domain	MYB_superfamily	2e-07	31.1
TRINITY_DN21245_c0_g1	PF00249	Myb_dna_bind	Myb-like DNA-binding domain	MYB_superfamily	1.8e-12	47.3
TRINITY_DN21292_c0_g1	PF00249	Myb_dna_bind	Myb-like DNA-binding domain	MYB_superfamily	8.8e-12	45.1
TRINITY_DN79192_c0_g1	PF00249	Myb_dna_bind	Myb-like DNA-binding domain	MYB_superfamily	1.2e-07	31.8
TRINITY_DN86365_c0_g1	PF00249	Myb_dna_bind	Myb-like DNA-binding domain	MYB_superfamily	0.00059	20
TRINITY_DN86365_c0_g2	PF00249	Myb_dna_bind	Myb-like DNA-binding domain	MYB_superfamily	8.8e-06	25.9
TRINITY_DN86365_c0_g3	PF00249	Myb_dna_bind	Myb-like DNA-binding domain	MYB_superfamily	7.2e-29	99.8
TRINITY_DN35783_c0_g1	PF00249	Myb_dna_bind	Myb-like DNA-binding domain	MYB_superfamily	2.6e-32	110.8
TRINITY_DN26631_c0_g1	PF00249	Myb_dna_bind	Myb-like DNA-binding domain	MYB_superfamily	3e-12	46.5
TRINITY_DN26697_c0_g1	PF00249	Myb_dna_bind	Myb-like DNA-binding domain	MYB_superfamily	4.3e-49	164.5
TRINITY_DN195575_c0_g1	PF00249	Myb_dna_bind	Myb-like DNA-binding domain	MYB_superfamily	2.4e-15	56.4
TRINITY_DN110898_c0_g1	PF00249	Myb_dna_bind	Myb-like DNA-binding domain	MYB_superfamily	3.3e-10	40
TRINITY_DN140033_c0_g1	PF00249	Myb_dna_bind	Myb-like DNA-binding domain	MYB_superfamily	1.9e-09	37.6
TRINITY_DN139516_c0_g1	PF00249	Myb_dna_bind	Myb-like DNA-binding domain	MYB_superfamily	3e-17	62.6
TRINITY_DN187248_c0_g1	PF00249	Myb_dna_bind	Myb-like DNA-binding domain	MYB_superfamily	1.4e-28	98.8
TRINITY_DN154216_c0_g1	PF00249	Myb_dna_bind	Myb-like DNA-binding domain	MYB_superfamily	7.6e-07	29.3
TRINITY_DN8026_c1_g1	PF00249	Myb_dna_bind	Myb-like DNA-binding domain	MYB_superfamily	7.2e-33	112.6
TRINITY_DN8026_c0_g2	PF00249	Myb_dna_bind	Myb-like DNA-binding domain	MYB_superfamily	2.8e-12	46.6
TRINITY_DN8026_c0_g3	PF00249	Myb_dna_bind	Myb-like DNA-binding domain	MYB_superfamily	5.5e-12	45.7
TRINITY_DN85271_c0_g1	PF00249	Myb_dna_bind	Myb-like DNA-binding domain	MYB_superfamily	6.2e-09	36
TRINITY_DN60996_c0_g1	PF00249	Myb_dna_bind	Myb-like DNA-binding domain	MYB_superfamily	3.7e-28	97.5
TRINITY_DN34681_c0_g1	PF00249	Myb_dna_bind	Myb-like DNA-binding domain	MYB_superfamily	1.6e-13	50.6
TRINITY_DN2991_c0_g4	PF00249	Myb_dna_bind	Myb-like DNA-binding domain	MYB_superfamily	1.1e-32	112
TRINITY_DN2991_c0_g1	PF00249	Myb_dna_bind	Myb-like DNA-binding domain	MYB_superfamily	2.4e-30	104.5
TRINITY_DN2991_c0_g2	PF00249	Myb_dna_bind	Myb-like DNA-binding domain	MYB_superfamily	3.8e-16	59
TRINITY_DN2991_c0_g3	PF00249	Myb_dna_bind	Myb-like DNA-binding domain	MYB_superfamily	8.5e-06	25.9
TRINITY_DN53205_c0_g1	PF00249	Myb_dna_bind	Myb-like DNA-binding domain	MYB_superfamily	1.6e-05	25
TRINITY_DN8398_c0_g1	PF00249	Myb_dna_bind	Myb-like DNA-binding domain	MYB_superfamily	1.8e-07	31.3
TRINITY_DN64875_c0_g1	PF00249	Myb_dna_bind	Myb-like DNA-binding domain	MYB_superfamily	2.4e-30	104.5
TRINITY_DN22161_c0_g1	PF00249	Myb_dna_bind	Myb-like DNA-binding domain	MYB_superfamily	2.1e-08	34.3
TRINITY_DN13075_c0_g1	PF00249	Myb_dna_bind	Myb-like DNA-binding domain	MYB_superfamily	2.8e-19	69.1
TRINITY_DN30377_c0_g1	PF00249	Myb_dna_bind	Myb-like DNA-binding domain	MYB_superfamily	8.6e-07	29.1
TRINITY_DN30377_c0_g2	PF00249	Myb_dna_bind	Myb-like DNA-binding domain	MYB_superfamily	1.2e-31	108.6
TRINITY_DN30316_c0_g1	PF00249	Myb_dna_bind	Myb-like DNA-binding domain	MYB_superfamily	4.7e-14	52.3
TRINITY_DN6588_c0_g1	PF00249	Myb_dna_bind	Myb-like DNA-binding domain	MYB_superfamily	4.9e-08	33.1
TRINITY_DN125012_c0_g1	PF00249	Myb_dna_bind	Myb-like DNA-binding domain	MYB_superfamily	2.4e-17	62.9
TRINITY_DN118704_c0_g1	PF00249	Myb_dna_bind	Myb-like DNA-binding domain	MYB_superfamily	1.2e-05	25.4
TRINITY_DN118551_c0_g1	PF00249	Myb_dna_bind	Myb-like DNA-binding domain	MYB_superfamily	4.9e-06	26.7
TRINITY_DN117609_c0_g1	PF00249	Myb_dna_bind	Myb-like DNA-binding domain	MYB_superfamily	1.9e-33	114.4
TRINITY_DN24928_c0_g1	PF00249	Myb_dna_bind	Myb-like DNA-binding domain	MYB_superfamily	1.4e-30	105.3
TRINITY_DN24959_c0_g2	PF00249	Myb_dna_bind	Myb-like DNA-binding domain	MYB_superfamily	0.00093	19.4
TRINITY_DN66464_c0_g3	PF00249	Myb_dna_bind	Myb-like DNA-binding domain	MYB_superfamily	1e-18	67.2
TRINITY_DN66557_c0_g1	PF00249	Myb_dna_bind	Myb-like DNA-binding domain	MYB_superfamily	4.7e-29	100.3
TRINITY_DN83811_c0_g1	PF00249	Myb_dna_bind	Myb-like DNA-binding domain	MYB_superfamily	2.7e-06	27.5
TRINITY_DN83811_c0_g2	PF00249	Myb_dna_bind	Myb-like DNA-binding domain	MYB_superfamily	4.3e-17	62.1
TRINITY_DN74769_c0_g1	PF00249	Myb_dna_bind	Myb-like DNA-binding domain	MYB_superfamily	9.8e-06	25.7
TRINITY_DN32030_c0_g1	PF00249	Myb_dna_bind	Myb-like DNA-binding domain	MYB_superfamily	0.0001	22.5
TRINITY_DN151759_c0_g3	PF00249	Myb_dna_bind	Myb-like DNA-binding domain	MYB_superfamily	4.8e-31	106.7
TRINITY_DN168215_c0_g1	PF00249	Myb_dna_bind	Myb-like DNA-binding domain	MYB_superfamily	4.3e-05	23.6
TRINITY_DN168215_c0_g2	PF00249	Myb_dna_bind	Myb-like DNA-binding domain	MYB_superfamily	0.0003	20.9
TRINITY_DN138399_c0_g2	PF00249	Myb_dna_bind	Myb-like DNA-binding domain	MYB_superfamily	2.4e-35	120.5
TRINITY_DN41459_c0_g1	PF00249	Myb_dna_bind	Myb-like DNA-binding domain	MYB_superfamily	1.7e-22	79.4
TRINITY_DN41459_c0_g2	PF00249	Myb_dna_bind	Myb-like DNA-binding domain	MYB_superfamily	1.2e-20	73.4
TRINITY_DN7672_c1_g1	PF00249	Myb_dna_bind	Myb-like DNA-binding domain	MYB_superfamily	1.8e-11	44.1
TRINITY_DN7672_c0_g2	PF00249	Myb_dna_bind	Myb-like DNA-binding domain	MYB_superfamily	1.1e-12	47.9
TRINITY_DN7616_c0_g1	PF00249	Myb_dna_bind	Myb-like DNA-binding domain	MYB_superfamily	5.3e-10	39.4
TRINITY_DN7675_c0_g1	PF00249	Myb_dna_bind	Myb-like DNA-binding domain	MYB_superfamily	0.0009	19.4
TRINITY_DN23315_c0_g1	PF00249	Myb_dna_bind	Myb-like DNA-binding domain	MYB_superfamily	6.6e-10	39.1
TRINITY_DN56937_c0_g4	PF00249	Myb_dna_bind	Myb-like DNA-binding domain	MYB_superfamily	1.6e-09	37.9
TRINITY_DN56937_c0_g3	PF00249	Myb_dna_bind	Myb-like DNA-binding domain	MYB_superfamily	1.6e-17	63.5
TRINITY_DN160786_c0_g2	PF00249	Myb_dna_bind	Myb-like DNA-binding domain	MYB_superfamily	1.3e-17	63.7
TRINITY_DN152530_c0_g1	PF00249	Myb_dna_bind	Myb-like DNA-binding domain	MYB_superfamily	7.7e-29	99.7
TRINITY_DN101692_c0_g2	PF00249	Myb_dna_bind	Myb-like DNA-binding domain	MYB_superfamily	2.7e-07	30.7
TRINITY_DN119998_c0_g1	PF00249	Myb_dna_bind	Myb-like DNA-binding domain	MYB_superfamily	5e-07	29.8
TRINITY_DN180861_c0_g1	PF00249	Myb_dna_bind	Myb-like DNA-binding domain	MYB_superfamily	5.2e-08	33
TRINITY_DN28391_c0_g1	PF00249	Myb_dna_bind	Myb-like DNA-binding domain	MYB_superfamily	6.2e-10	39.1
TRINITY_DN12016_c0_g1	PF00249	Myb_dna_bind	Myb-like DNA-binding domain	MYB_superfamily	2.7e-12	46.7
TRINITY_DN12016_c0_g2	PF00249	Myb_dna_bind	Myb-like DNA-binding domain	MYB_superfamily	1.5e-12	47.6
TRINITY_DN12046_c0_g1	PF00249	Myb_dna_bind	Myb-like DNA-binding domain	MYB_superfamily	1.5e-09	37.9
TRINITY_DN19387_c0_g1	PF00249	Myb_dna_bind	Myb-like DNA-binding domain	MYB_superfamily	6.5e-13	48.7
TRINITY_DN87298_c0_g1	PF00249	Myb_dna_bind	Myb-like DNA-binding domain	MYB_superfamily	1.2e-05	25.5
TRINITY_DN228725_c0_g1	PF00249	Myb_dna_bind	Myb-like DNA-binding domain	MYB_superfamily	6.8e-34	115.8
TRINITY_DN215508_c0_g1	PF00249	Myb_dna_bind	Myb-like DNA-binding domain	MYB_superfamily	1.2e-08	35.1
TRINITY_DN233185_c0_g1	PF00249	Myb_dna_bind	Myb-like DNA-binding domain	MYB_superfamily	3.7e-08	33.5
TRINITY_DN13913_c0_g1	PF00249	Myb_dna_bind	Myb-like DNA-binding domain	MYB_superfamily	7.7e-34	115.7
TRINITY_DN13981_c0_g1	PF00249	Myb_dna_bind	Myb-like DNA-binding domain	MYB_superfamily	6.8e-18	64.6
TRINITY_DN13948_c0_g1	PF00249	Myb_dna_bind	Myb-like DNA-binding domain	MYB_superfamily	4.3e-05	23.6
TRINITY_DN29138_c0_g1	PF00249	Myb_dna_bind	Myb-like DNA-binding domain	MYB_superfamily	8.9e-33	112.3
TRINITY_DN29148_c0_g1	PF00249	Myb_dna_bind	Myb-like DNA-binding domain	MYB_superfamily	9.3e-07	29
TRINITY_DN9165_c0_g1	PF00249	Myb_dna_bind	Myb-like DNA-binding domain	MYB_superfamily	7.8e-20	70.8
TRINITY_DN9165_c0_g2	PF00249	Myb_dna_bind	Myb-like DNA-binding domain	MYB_superfamily	2e-22	79.1
TRINITY_DN146586_c0_g1	PF00249	Myb_dna_bind	Myb-like DNA-binding domain	MYB_superfamily	4.2e-34	116.5
TRINITY_DN197558_c0_g1	PF00249	Myb_dna_bind	Myb-like DNA-binding domain	MYB_superfamily	3.2e-10	40.1
TRINITY_DN164254_c0_g2	PF00249	Myb_dna_bind	Myb-like DNA-binding domain	MYB_superfamily	2.7e-30	104.3
TRINITY_DN182741_c0_g1	PF00249	Myb_dna_bind	Myb-like DNA-binding domain	MYB_superfamily	3.4e-08	33.6
TRINITY_DN101300_c0_g1	PF00249	Myb_dna_bind	Myb-like DNA-binding domain	MYB_superfamily	8.1e-09	35.6
TRINITY_DN104919_c0_g1	PF00249	Myb_dna_bind	Myb-like DNA-binding domain	MYB_superfamily	2.2e-25	88.6
TRINITY_DN104936_c0_g2	PF00249	Myb_dna_bind	Myb-like DNA-binding domain	MYB_superfamily	5.5e-29	100.1
TRINITY_DN175334_c0_g1	PF00249	Myb_dna_bind	Myb-like DNA-binding domain	MYB_superfamily	3e-08	33.7
TRINITY_DN14962_c0_g1	PF00249	Myb_dna_bind	Myb-like DNA-binding domain	MYB_superfamily	7.3e-09	35.7
TRINITY_DN73857_c1_g1	PF00249	Myb_dna_bind	Myb-like DNA-binding domain	MYB_superfamily	6.2e-30	103.2
TRINITY_DN73857_c0_g2	PF00249	Myb_dna_bind	Myb-like DNA-binding domain	MYB_superfamily	3e-29	101
TRINITY_DN47536_c0_g1	PF00249	Myb_dna_bind	Myb-like DNA-binding domain	MYB_superfamily	7.2e-14	51.7
TRINITY_DN64782_c0_g1	PF00249	Myb_dna_bind	Myb-like DNA-binding domain	MYB_superfamily	2.1e-10	40.6
TRINITY_DN12830_c0_g1	PF00249	Myb_dna_bind	Myb-like DNA-binding domain	MYB_superfamily	5e-18	65.1
TRINITY_DN54515_c0_g1	PF00249	Myb_dna_bind	Myb-like DNA-binding domain	MYB_superfamily	2.3e-33	114.2
TRINITY_DN54435_c0_g1	PF00249	Myb_dna_bind	Myb-like DNA-binding domain	MYB_superfamily	2.5e-31	107.7
TRINITY_DN2269_c1_g1	PF00249	Myb_dna_bind	Myb-like DNA-binding domain	MYB_superfamily	4.5e-08	33.2
TRINITY_DN2278_c0_g1	PF00249	Myb_dna_bind	Myb-like DNA-binding domain	MYB_superfamily	1.2e-28	99.1
TRINITY_DN28192_c0_g1	PF00249	Myb_dna_bind	Myb-like DNA-binding domain	MYB_superfamily	1.3e-17	63.7
TRINITY_DN89782_c0_g1	PF00249	Myb_dna_bind	Myb-like DNA-binding domain	MYB_superfamily	3.8e-13	49.4
TRINITY_DN89782_c0_g2	PF00249	Myb_dna_bind	Myb-like DNA-binding domain	MYB_superfamily	1.2e-05	25.4
TRINITY_DN47138_c0_g1	PF00249	Myb_dna_bind	Myb-like DNA-binding domain	MYB_superfamily	3.6e-25	87.9
TRINITY_DN22648_c0_g1	PF00010	HLH	Helix-loop-helix DNA-binding domain	bHLH	2.1e-08	34
TRINITY_DN29963_c0_g1	PF00010	HLH	Helix-loop-helix DNA-binding domain	bHLH	3.9e-10	39.6
TRINITY_DN30909_c0_g1	PF00010	HLH	Helix-loop-helix DNA-binding domain	bHLH	1.9e-07	31
TRINITY_DN21824_c0_g1	PF00010	HLH	Helix-loop-helix DNA-binding domain	bHLH	6.5e-07	29.3
TRINITY_DN21824_c0_g2	PF00010	HLH	Helix-loop-helix DNA-binding domain	bHLH	4.3e-07	29.9
TRINITY_DN185105_c0_g2	PF00010	HLH	Helix-loop-helix DNA-binding domain	bHLH	1.2e-09	38.1
TRINITY_DN172906_c0_g1	PF00010	HLH	Helix-loop-helix DNA-binding domain	bHLH	2.1e-08	34.1
TRINITY_DN42708_c0_g1	PF00010	HLH	Helix-loop-helix DNA-binding domain	bHLH	1e-13	51.1
TRINITY_DN92408_c0_g3	PF00010	HLH	Helix-loop-helix DNA-binding domain	bHLH	1.7e-14	53.6
TRINITY_DN92459_c0_g1	PF00010	HLH	Helix-loop-helix DNA-binding domain	bHLH	1.5e-12	47.3
TRINITY_DN92503_c0_g1	PF00010	HLH	Helix-loop-helix DNA-binding domain	bHLH	8.4e-09	35.3
TRINITY_DN126202_c0_g1	PF00010	HLH	Helix-loop-helix DNA-binding domain	bHLH	1.2e-13	50.9
TRINITY_DN19937_c0_g1	PF00010	HLH	Helix-loop-helix DNA-binding domain	bHLH	6e-12	45.4
TRINITY_DN36061_c0_g1	PF00010	HLH	Helix-loop-helix DNA-binding domain	bHLH	3.5e-06	26.9
TRINITY_DN60898_c0_g1	PF00010	HLH	Helix-loop-helix DNA-binding domain	bHLH	7.3e-09	35.5
TRINITY_DN42806_c0_g2	PF00010	HLH	Helix-loop-helix DNA-binding domain	bHLH	2.2e-13	50
TRINITY_DN3738_c0_g1	PF00010	HLH	Helix-loop-helix DNA-binding domain	bHLH	5.6e-06	26.3
TRINITY_DN3738_c0_g2	PF00010	HLH	Helix-loop-helix DNA-binding domain	bHLH	5e-05	23.3
TRINITY_DN32492_c0_g1	PF00010	HLH	Helix-loop-helix DNA-binding domain	bHLH	3.5e-10	39.7
TRINITY_DN39794_c0_g1	PF00010	HLH	Helix-loop-helix DNA-binding domain	bHLH	9.9e-05	22.3
TRINITY_DN74903_c0_g2	PF00010	HLH	Helix-loop-helix DNA-binding domain	bHLH	0.00091	19.2
TRINITY_DN32275_c0_g1	PF00010	HLH	Helix-loop-helix DNA-binding domain	bHLH	4.7e-11	42.5
TRINITY_DN40486_c0_g1	PF00010	HLH	Helix-loop-helix DNA-binding domain	bHLH	3.6e-09	36.5
TRINITY_DN82085_c0_g1	PF00010	HLH	Helix-loop-helix DNA-binding domain	bHLH	6.9e-16	58
TRINITY_DN170713_c0_g1	PF00010	HLH	Helix-loop-helix DNA-binding domain	bHLH	1.5e-09	37.7
TRINITY_DN189512_c0_g1	PF00010	HLH	Helix-loop-helix DNA-binding domain	bHLH	6e-10	39
TRINITY_DN34711_c0_g1	PF00010	HLH	Helix-loop-helix DNA-binding domain	bHLH	2.8e-10	40.1
TRINITY_DN577_c0_g2	PF00010	HLH	Helix-loop-helix DNA-binding domain	bHLH	2.7e-06	27.3
TRINITY_DN93799_c1_g2	PF00010	HLH	Helix-loop-helix DNA-binding domain	bHLH	2.9e-05	24
TRINITY_DN44266_c1_g1	PF00010	HLH	Helix-loop-helix DNA-binding domain	bHLH	1.2e-18	66.9
TRINITY_DN205631_c0_g1	PF00010	HLH	Helix-loop-helix DNA-binding domain	bHLH	7.2e-16	58
TRINITY_DN227557_c0_g1	PF00010	HLH	Helix-loop-helix DNA-binding domain	bHLH	1.1e-18	67
TRINITY_DN90274_c0_g1	PF00010	HLH	Helix-loop-helix DNA-binding domain	bHLH	6.6e-11	42.1
TRINITY_DN5374_c0_g1	PF00010	HLH	Helix-loop-helix DNA-binding domain	bHLH	2.6e-10	40.2
TRINITY_DN93653_c0_g1	PF00010	HLH	Helix-loop-helix DNA-binding domain	bHLH	4.6e-12	45.8
TRINITY_DN60047_c0_g1	PF00010	HLH	Helix-loop-helix DNA-binding domain	bHLH	3.6e-10	39.7
TRINITY_DN41681_c0_g1	PF00010	HLH	Helix-loop-helix DNA-binding domain	bHLH	3.1e-13	49.5
TRINITY_DN15322_c0_g1	PF00010	HLH	Helix-loop-helix DNA-binding domain	bHLH	1.8e-09	37.5
TRINITY_DN32661_c0_g1	PF00010	HLH	Helix-loop-helix DNA-binding domain	bHLH	1.2e-14	54
TRINITY_DN19454_c0_g2	PF00010	HLH	Helix-loop-helix DNA-binding domain	bHLH	1.5e-09	37.7
TRINITY_DN19454_c0_g3	PF00010	HLH	Helix-loop-helix DNA-binding domain	bHLH	1.6e-10	40.9
TRINITY_DN4391_c2_g2	PF00010	HLH	Helix-loop-helix DNA-binding domain	bHLH	0.00017	21.6
TRINITY_DN4391_c2_g1	PF00010	HLH	Helix-loop-helix DNA-binding domain	bHLH	9.9e-05	22.3
TRINITY_DN4371_c1_g1	PF00010	HLH	Helix-loop-helix DNA-binding domain	bHLH	1.7e-15	56.8
TRINITY_DN50071_c0_g1	PF00010	HLH	Helix-loop-helix DNA-binding domain	bHLH	4.4e-07	29.8
TRINITY_DN126001_c0_g2	PF00010	HLH	Helix-loop-helix DNA-binding domain	bHLH	1.7e-10	40.8
TRINITY_DN58350_c0_g3	PF00010	HLH	Helix-loop-helix DNA-binding domain	bHLH	2.5e-10	40.2
TRINITY_DN1775_c1_g2	PF00010	HLH	Helix-loop-helix DNA-binding domain	bHLH	4.7e-12	45.7
TRINITY_DN1775_c1_g1	PF00010	HLH	Helix-loop-helix DNA-binding domain	bHLH	2.8e-12	46.5
TRINITY_DN1711_c0_g1	PF00010	HLH	Helix-loop-helix DNA-binding domain	bHLH	7.3e-10	38.7
TRINITY_DN28276_c0_g1	PF00010	HLH	Helix-loop-helix DNA-binding domain	bHLH	3.8e-10	39.6
TRINITY_DN28208_c0_g1	PF00010	HLH	Helix-loop-helix DNA-binding domain	bHLH	9.5e-11	41.6
TRINITY_DN14312_c0_g1	PF00010	HLH	Helix-loop-helix DNA-binding domain	bHLH	3e-08	33.6
TRINITY_DN27767_c0_g2	PF00010	HLH	Helix-loop-helix DNA-binding domain	bHLH	0.00015	21.7
TRINITY_DN70298_c0_g1	PF00010	HLH	Helix-loop-helix DNA-binding domain	bHLH	8.1e-07	29
TRINITY_DN18735_c1_g1	PF00010	HLH	Helix-loop-helix DNA-binding domain	bHLH	6.5e-09	35.7
TRINITY_DN18735_c0_g2	PF00010	HLH	Helix-loop-helix DNA-binding domain	bHLH	8.6e-11	41.7
TRINITY_DN35737_c0_g3	PF00010	HLH	Helix-loop-helix DNA-binding domain	bHLH	1.5e-11	44.1
TRINITY_DN1682_c0_g1	PF00010	HLH	Helix-loop-helix DNA-binding domain	bHLH	6.5e-11	42.1
TRINITY_DN1682_c0_g2	PF00010	HLH	Helix-loop-helix DNA-binding domain	bHLH	5e-11	42.5
TRINITY_DN32112_c0_g3	PF00010	HLH	Helix-loop-helix DNA-binding domain	bHLH	2.5e-16	59.5
TRINITY_DN14075_c0_g1	PF00010	HLH	Helix-loop-helix DNA-binding domain	bHLH	1.8e-12	47.1
TRINITY_DN140619_c0_g1	PF00010	HLH	Helix-loop-helix DNA-binding domain	bHLH	1.2e-05	25.3
TRINITY_DN180153_c0_g1	PF00010	HLH	Helix-loop-helix DNA-binding domain	bHLH	2.9e-14	52.8
TRINITY_DN117722_c0_g3	PF00010	HLH	Helix-loop-helix DNA-binding domain	bHLH	5.3e-13	48.8
TRINITY_DN3244_c0_g1	PF00010	HLH	Helix-loop-helix DNA-binding domain	bHLH	2.6e-05	24.1
TRINITY_DN71187_c0_g1	PF00010	HLH	Helix-loop-helix DNA-binding domain	bHLH	2.8e-07	30.5
TRINITY_DN192375_c0_g1	PF00010	HLH	Helix-loop-helix DNA-binding domain	bHLH	2.1e-07	30.8
TRINITY_DN159950_c0_g1	PF00010	HLH	Helix-loop-helix DNA-binding domain	bHLH	1e-16	60.7
TRINITY_DN159950_c0_g2	PF00010	HLH	Helix-loop-helix DNA-binding domain	bHLH	0.00065	19.7
TRINITY_DN159950_c0_g3	PF00010	HLH	Helix-loop-helix DNA-binding domain	bHLH	7.3e-09	35.5
TRINITY_DN138978_c0_g2	PF00010	HLH	Helix-loop-helix DNA-binding domain	bHLH	9.8e-17	60.7
TRINITY_DN163292_c3_g1	PF00010	HLH	Helix-loop-helix DNA-binding domain	bHLH	2.6e-13	49.8
TRINITY_DN15583_c0_g1	PF00010	HLH	Helix-loop-helix DNA-binding domain	bHLH	2.6e-11	43.4
TRINITY_DN15530_c0_g1	PF00010	HLH	Helix-loop-helix DNA-binding domain	bHLH	7.4e-06	25.9
TRINITY_DN4212_c0_g1	PF00010	HLH	Helix-loop-helix DNA-binding domain	bHLH	5.6e-07	29.5
TRINITY_DN21782_c1_g1	PF00010	HLH	Helix-loop-helix DNA-binding domain	bHLH	1.6e-16	60.1
TRINITY_DN21782_c0_g1	PF00010	HLH	Helix-loop-helix DNA-binding domain	bHLH	8.8e-17	60.9
TRINITY_DN60609_c0_g1	PF00010	HLH	Helix-loop-helix DNA-binding domain	bHLH	9.3e-08	32
TRINITY_DN51434_c0_g2	PF00010	HLH	Helix-loop-helix DNA-binding domain	bHLH	1.1e-06	28.5
TRINITY_DN25143_c0_g3	PF00010	HLH	Helix-loop-helix DNA-binding domain	bHLH	4.8e-14	52.1
TRINITY_DN7753_c0_g2	PF00010	HLH	Helix-loop-helix DNA-binding domain	bHLH	1.1e-09	38.2
TRINITY_DN27664_c0_g1	PF00010	HLH	Helix-loop-helix DNA-binding domain	bHLH	1.6e-06	28
TRINITY_DN27664_c0_g2	PF00010	HLH	Helix-loop-helix DNA-binding domain	bHLH	9.2e-07	28.8
TRINITY_DN4556_c1_g2	PF00010	HLH	Helix-loop-helix DNA-binding domain	bHLH	3.3e-10	39.8
TRINITY_DN4556_c0_g1	PF00010	HLH	Helix-loop-helix DNA-binding domain	bHLH	2e-10	40.5
TRINITY_DN16260_c0_g1	PF00010	HLH	Helix-loop-helix DNA-binding domain	bHLH	1.8e-15	56.7
TRINITY_DN7954_c0_g1	PF00010	HLH	Helix-loop-helix DNA-binding domain	bHLH	2.5e-10	40.2
TRINITY_DN73641_c0_g2	PF00010	HLH	Helix-loop-helix DNA-binding domain	bHLH	1.8e-10	40.7
TRINITY_DN73641_c0_g3	PF00010	HLH	Helix-loop-helix DNA-binding domain	bHLH	1.6e-11	44.1
TRINITY_DN22992_c0_g1	PF00010	HLH	Helix-loop-helix DNA-binding domain	bHLH	2.7e-13	49.7
TRINITY_DN22992_c1_g1	PF00010	HLH	Helix-loop-helix DNA-binding domain	bHLH	1.9e-15	56.6
TRINITY_DN38176_c0_g1	PF00010	HLH	Helix-loop-helix DNA-binding domain	bHLH	1.7e-05	24.8
TRINITY_DN38176_c0_g2	PF00010	HLH	Helix-loop-helix DNA-binding domain	bHLH	2.2e-05	24.4
TRINITY_DN71404_c0_g1	PF00010	HLH	Helix-loop-helix DNA-binding domain	bHLH	4.3e-06	26.7
TRINITY_DN78557_c0_g1	PF00010	HLH	Helix-loop-helix DNA-binding domain	bHLH	1e-12	47.9
TRINITY_DN78557_c0_g2	PF00010	HLH	Helix-loop-helix DNA-binding domain	bHLH	1.3e-10	41.2
TRINITY_DN62279_c0_g1	PF00010	HLH	Helix-loop-helix DNA-binding domain	bHLH	1.7e-06	27.9
TRINITY_DN60646_c1_g1	PF00010	HLH	Helix-loop-helix DNA-binding domain	bHLH	3.7e-15	55.7
TRINITY_DN67961_c0_g1	PF00010	HLH	Helix-loop-helix DNA-binding domain	bHLH	1.8e-16	59.9
TRINITY_DN16980_c0_g1	PF00010	HLH	Helix-loop-helix DNA-binding domain	bHLH	7.2e-10	38.7
TRINITY_DN42242_c0_g1	PF00010	HLH	Helix-loop-helix DNA-binding domain	bHLH	1.5e-09	37.7
TRINITY_DN24144_c0_g1	PF00010	HLH	Helix-loop-helix DNA-binding domain	bHLH	2.8e-10	40.1
TRINITY_DN5800_c0_g1	PF00010	HLH	Helix-loop-helix DNA-binding domain	bHLH	1.2e-10	41.2
TRINITY_DN40778_c0_g1	PF00010	HLH	Helix-loop-helix DNA-binding domain	bHLH	3.8e-10	39.6
TRINITY_DN5023_c0_g2	PF00010	HLH	Helix-loop-helix DNA-binding domain	bHLH	2.3e-09	37.1
TRINITY_DN105995_c0_g2	PF00010	HLH	Helix-loop-helix DNA-binding domain	bHLH	1.6e-06	28
TRINITY_DN117115_c1_g4	PF00010	HLH	Helix-loop-helix DNA-binding domain	bHLH	0.00067	19.6
TRINITY_DN94846_c1_g2	PF00010	HLH	Helix-loop-helix DNA-binding domain	bHLH	2.3e-11	43.6
TRINITY_DN94846_c1_g1	PF00010	HLH	Helix-loop-helix DNA-binding domain	bHLH	8.2e-10	38.6
TRINITY_DN26946_c1_g1	PF00010	HLH	Helix-loop-helix DNA-binding domain	bHLH	5.4e-05	23.1
TRINITY_DN26946_c0_g1	PF00010	HLH	Helix-loop-helix DNA-binding domain	bHLH	9.2e-10	38.4
TRINITY_DN17924_c0_g1	PF00010	HLH	Helix-loop-helix DNA-binding domain	bHLH	3.4e-10	39.8
TRINITY_DN60392_c0_g1	PF00010	HLH	Helix-loop-helix DNA-binding domain	bHLH	1.4e-16	60.2
TRINITY_DN32831_c0_g1	PF00010	HLH	Helix-loop-helix DNA-binding domain	bHLH	1.8e-06	27.9
TRINITY_DN1162_c0_g1	PF00010	HLH	Helix-loop-helix DNA-binding domain	bHLH	4.8e-16	58.5
TRINITY_DN1185_c0_g1	PF00010	HLH	Helix-loop-helix DNA-binding domain	bHLH	4.4e-15	55.5
TRINITY_DN17112_c1_g1	PF00010	HLH	Helix-loop-helix DNA-binding domain	bHLH	5.9e-16	58.2
TRINITY_DN34362_c0_g1	PF00010	HLH	Helix-loop-helix DNA-binding domain	bHLH	4.3e-09	36.3
TRINITY_DN148725_c0_g4	PF00010	HLH	Helix-loop-helix DNA-binding domain	bHLH	9.2e-06	25.6
TRINITY_DN1306_c0_g1	PF00010	HLH	Helix-loop-helix DNA-binding domain	bHLH	2.1e-09	37.2
TRINITY_DN29422_c0_g1	PF00010	HLH	Helix-loop-helix DNA-binding domain	bHLH	4.2e-15	55.5
TRINITY_DN97732_c1_g2	PF00010	HLH	Helix-loop-helix DNA-binding domain	bHLH	0.00022	21.2
TRINITY_DN4529_c0_g1	PF00010	HLH	Helix-loop-helix DNA-binding domain	bHLH	1.2e-10	41.2
TRINITY_DN85718_c0_g1	PF00010	HLH	Helix-loop-helix DNA-binding domain	bHLH	0.00022	21.2
TRINITY_DN84010_c0_g3	PF00010	HLH	Helix-loop-helix DNA-binding domain	bHLH	4.4e-16	58.7
TRINITY_DN91148_c0_g1	PF00010	HLH	Helix-loop-helix DNA-binding domain	bHLH	1.7e-05	24.8
TRINITY_DN53490_c0_g1	PF00010	HLH	Helix-loop-helix DNA-binding domain	bHLH	6.6e-08	32.5
TRINITY_DN903_c0_g1	PF00010	HLH	Helix-loop-helix DNA-binding domain	bHLH	3.8e-07	30
TRINITY_DN75587_c0_g3	PF00010	HLH	Helix-loop-helix DNA-binding domain	bHLH	0.00048	20.1
TRINITY_DN33837_c0_g3	PF00010	HLH	Helix-loop-helix DNA-binding domain	bHLH	2.1e-14	53.3
TRINITY_DN92724_c0_g1	PF00010	HLH	Helix-loop-helix DNA-binding domain	bHLH	2e-06	27.7
TRINITY_DN19290_c0_g4	PF00010	HLH	Helix-loop-helix DNA-binding domain	bHLH	1.4e-10	41
TRINITY_DN19290_c0_g1	PF00010	HLH	Helix-loop-helix DNA-binding domain	bHLH	6.4e-10	38.9
TRINITY_DN96953_c0_g1	PF00010	HLH	Helix-loop-helix DNA-binding domain	bHLH	1.9e-12	47
TRINITY_DN87798_c0_g1	PF00010	HLH	Helix-loop-helix DNA-binding domain	bHLH	7.1e-10	38.8
TRINITY_DN117580_c0_g1	PF00010	HLH	Helix-loop-helix DNA-binding domain	bHLH	5.4e-15	55.2
TRINITY_DN23014_c0_g2	PF00010	HLH	Helix-loop-helix DNA-binding domain	bHLH	0.00051	20
TRINITY_DN2183_c0_g1	PF00010	HLH	Helix-loop-helix DNA-binding domain	bHLH	4.7e-12	45.7
TRINITY_DN61561_c0_g2	PF00010	HLH	Helix-loop-helix DNA-binding domain	bHLH	9.5e-13	48
TRINITY_DN18020_c0_g1	PF00010	HLH	Helix-loop-helix DNA-binding domain	bHLH	1.2e-08	34.9
TRINITY_DN68875_c0_g1	PF00010	HLH	Helix-loop-helix DNA-binding domain	bHLH	2.7e-05	24.1
TRINITY_DN184082_c0_g1	PF00010	HLH	Helix-loop-helix DNA-binding domain	bHLH	4.4e-05	23.4
TRINITY_DN112407_c1_g3	PF00010	HLH	Helix-loop-helix DNA-binding domain	bHLH	4.7e-07	29.7
TRINITY_DN112407_c1_g1	PF00010	HLH	Helix-loop-helix DNA-binding domain	bHLH	1.4e-06	28.3
TRINITY_DN112494_c0_g1	PF00010	HLH	Helix-loop-helix DNA-binding domain	bHLH	4.8e-05	23.3
TRINITY_DN151439_c0_g1	PF00010	HLH	Helix-loop-helix DNA-binding domain	bHLH	2e-07	30.9
TRINITY_DN51393_c0_g1	PF00010	HLH	Helix-loop-helix DNA-binding domain	bHLH	2e-11	43.8
TRINITY_DN1007_c0_g1	PF00010	HLH	Helix-loop-helix DNA-binding domain	bHLH	1.7e-11	44
TRINITY_DN17414_c0_g1	PF00010	HLH	Helix-loop-helix DNA-binding domain	bHLH	4.3e-14	52.3
TRINITY_DN17414_c0_g3	PF00010	HLH	Helix-loop-helix DNA-binding domain	bHLH	8.7e-14	51.3
TRINITY_DN29278_c0_g1	PF00010	HLH	Helix-loop-helix DNA-binding domain	bHLH	5.8e-10	39.1
TRINITY_DN55686_c0_g3	PF00010	HLH	Helix-loop-helix DNA-binding domain	bHLH	3.6e-18	65.4
TRINITY_DN72891_c0_g1	PF00010	HLH	Helix-loop-helix DNA-binding domain	bHLH	4.5e-16	58.6
TRINITY_DN95047_c0_g2	PF00010	HLH	Helix-loop-helix DNA-binding domain	bHLH	1.4e-10	41.1
TRINITY_DN52350_c0_g3	PF00010	HLH	Helix-loop-helix DNA-binding domain	bHLH	3e-12	46.4
TRINITY_DN26260_c0_g1	PF00010	HLH	Helix-loop-helix DNA-binding domain	bHLH	0.00022	21.2
TRINITY_DN76087_c0_g1	PF00010	HLH	Helix-loop-helix DNA-binding domain	bHLH	8.2e-16	57.8
TRINITY_DN21444_c0_g2	PF00010	HLH	Helix-loop-helix DNA-binding domain	bHLH	4.7e-11	42.5
TRINITY_DN37828_c0_g1	PF00010	HLH	Helix-loop-helix DNA-binding domain	bHLH	9.8e-07	28.7
TRINITY_DN4791_c0_g1	PF00010	HLH	Helix-loop-helix DNA-binding domain	bHLH	2.5e-09	37
TRINITY_DN4029_c0_g1	PF00010	HLH	Helix-loop-helix DNA-binding domain	bHLH	9.7e-05	22.3
TRINITY_DN10322_c0_g1	PF00010	HLH	Helix-loop-helix DNA-binding domain	bHLH	3.5e-08	33.3
TRINITY_DN85575_c0_g1	PF00010	HLH	Helix-loop-helix DNA-binding domain	bHLH	2.2e-16	59.6
TRINITY_DN72967_c0_g2	PF00010	HLH	Helix-loop-helix DNA-binding domain	bHLH	3.2e-10	39.9
TRINITY_DN21200_c0_g2	PF00010	HLH	Helix-loop-helix DNA-binding domain	bHLH	2.5e-11	43.5
TRINITY_DN44628_c0_g1	PF00010	HLH	Helix-loop-helix DNA-binding domain	bHLH	9.1e-13	48
TRINITY_DN18376_c0_g1	PF00010	HLH	Helix-loop-helix DNA-binding domain	bHLH	2.8e-10	40.1
TRINITY_DN17459_c1_g1	PF00010	HLH	Helix-loop-helix DNA-binding domain	bHLH	1.4e-05	25
TRINITY_DN17472_c0_g1	PF00010	HLH	Helix-loop-helix DNA-binding domain	bHLH	5.7e-11	42.3
TRINITY_DN136495_c0_g1	PF00010	HLH	Helix-loop-helix DNA-binding domain	bHLH	4.3e-18	65.1
TRINITY_DN115008_c0_g1	PF00010	HLH	Helix-loop-helix DNA-binding domain	bHLH	1.9e-09	37.4
TRINITY_DN180962_c0_g1	PF00010	HLH	Helix-loop-helix DNA-binding domain	bHLH	5.4e-16	58.4
TRINITY_DN69100_c0_g1	PF00010	HLH	Helix-loop-helix DNA-binding domain	bHLH	2.8e-09	36.9
TRINITY_DN62030_c0_g1	PF00010	HLH	Helix-loop-helix DNA-binding domain	bHLH	1.7e-07	31.2
TRINITY_DN4224_c0_g1	PF00010	HLH	Helix-loop-helix DNA-binding domain	bHLH	8.4e-11	41.7
TRINITY_DN47236_c0_g3	PF00010	HLH	Helix-loop-helix DNA-binding domain	bHLH	1.1e-13	51
TRINITY_DN137496_c0_g1	PF00010	HLH	Helix-loop-helix DNA-binding domain	bHLH	7.1e-11	42
TRINITY_DN162977_c0_g2	PF00010	HLH	Helix-loop-helix DNA-binding domain	bHLH	7e-10	38.8
TRINITY_DN163165_c0_g2	PF00010	HLH	Helix-loop-helix DNA-binding domain	bHLH	2.3e-05	24.3
TRINITY_DN123564_c0_g1	PF00010	HLH	Helix-loop-helix DNA-binding domain	bHLH	3.9e-17	62
TRINITY_DN103612_c0_g1	PF00010	HLH	Helix-loop-helix DNA-binding domain	bHLH	2.5e-10	40.2
TRINITY_DN105375_c0_g1	PF00010	HLH	Helix-loop-helix DNA-binding domain	bHLH	9.8e-09	35.1
TRINITY_DN150191_c0_g1	PF00010	HLH	Helix-loop-helix DNA-binding domain	bHLH	2.8e-10	40
TRINITY_DN52692_c0_g2	PF00010	HLH	Helix-loop-helix DNA-binding domain	bHLH	1.2e-07	31.7
TRINITY_DN10098_c1_g2	PF00010	HLH	Helix-loop-helix DNA-binding domain	bHLH	7.9e-08	32.2
TRINITY_DN10098_c1_g1	PF00010	HLH	Helix-loop-helix DNA-binding domain	bHLH	0.00029	20.8
TRINITY_DN34650_c0_g1	PF00010	HLH	Helix-loop-helix DNA-binding domain	bHLH	3.1e-10	39.9
TRINITY_DN18977_c0_g1	PF00010	HLH	Helix-loop-helix DNA-binding domain	bHLH	2.2e-15	56.4
TRINITY_DN18909_c0_g1	PF00010	HLH	Helix-loop-helix DNA-binding domain	bHLH	3.3e-13	49.4
TRINITY_DN92602_c0_g3	PF00010	HLH	Helix-loop-helix DNA-binding domain	bHLH	6.3e-13	48.5
TRINITY_DN32979_c0_g1	PF00010	HLH	Helix-loop-helix DNA-binding domain	bHLH	2.4e-13	49.9
TRINITY_DN22177_c0_g1	PF00010	HLH	Helix-loop-helix DNA-binding domain	bHLH	3.7e-07	30.1
TRINITY_DN46757_c1_g2	PF00010	HLH	Helix-loop-helix DNA-binding domain	bHLH	8.1e-07	29
TRINITY_DN88359_c0_g1	PF00010	HLH	Helix-loop-helix DNA-binding domain	bHLH	1.9e-16	59.8
TRINITY_DN63941_c0_g1	PF00010	HLH	Helix-loop-helix DNA-binding domain	bHLH	1.1e-09	38.1
TRINITY_DN112666_c0_g1	PF00010	HLH	Helix-loop-helix DNA-binding domain	bHLH	1.4e-13	50.6
TRINITY_DN117498_c0_g1	PF00010	HLH	Helix-loop-helix DNA-binding domain	bHLH	6.9e-11	42
TRINITY_DN51261_c0_g1	PF00010	HLH	Helix-loop-helix DNA-binding domain	bHLH	0.00032	20.7
TRINITY_DN84564_c0_g2	PF00010	HLH	Helix-loop-helix DNA-binding domain	bHLH	5.2e-13	48.8
TRINITY_DN33927_c0_g1	PF00010	HLH	Helix-loop-helix DNA-binding domain	bHLH	1.9e-12	47
TRINITY_DN75587_c0_g2	PF00010	HLH	Helix-loop-helix DNA-binding domain	bHLH	9e-17	60.9
TRINITY_DN50130_c0_g1	PF00010	HLH	Helix-loop-helix DNA-binding domain	bHLH	5.4e-11	42.4
TRINITY_DN15856_c0_g1	PF00010	HLH	Helix-loop-helix DNA-binding domain	bHLH	1.1e-10	41.3
TRINITY_DN41203_c0_g1	PF00010	HLH	Helix-loop-helix DNA-binding domain	bHLH	2.7e-08	33.7
TRINITY_DN41203_c0_g2	PF00010	HLH	Helix-loop-helix DNA-binding domain	bHLH	4.5e-07	29.8
TRINITY_DN48440_c0_g1	PF00010	HLH	Helix-loop-helix DNA-binding domain	bHLH	0.00075	19.5
TRINITY_DN115800_c0_g2	PF00010	HLH	Helix-loop-helix DNA-binding domain	bHLH	7.3e-10	38.7
TRINITY_DN108070_c0_g1	PF00010	HLH	Helix-loop-helix DNA-binding domain	bHLH	3.6e-08	33.3
TRINITY_DN142025_c0_g1	PF00010	HLH	Helix-loop-helix DNA-binding domain	bHLH	7.5e-13	48.3
TRINITY_DN122203_c0_g2	PF00010	HLH	Helix-loop-helix DNA-binding domain	bHLH	5.3e-10	39.2
TRINITY_DN122203_c0_g3	PF00010	HLH	Helix-loop-helix DNA-binding domain	bHLH	1.6e-10	40.8
TRINITY_DN8125_c0_g1	PF00010	HLH	Helix-loop-helix DNA-binding domain	bHLH	2.4e-15	56.3
TRINITY_DN11141_c0_g3	PF00010	HLH	Helix-loop-helix DNA-binding domain	bHLH	2.1e-16	59.7
TRINITY_DN72764_c0_g1	PF00010	HLH	Helix-loop-helix DNA-binding domain	bHLH	6e-06	26.2
TRINITY_DN101286_c0_g1	PF00010	HLH	Helix-loop-helix DNA-binding domain	bHLH	1.8e-05	24.7
TRINITY_DN101286_c1_g1	PF00010	HLH	Helix-loop-helix DNA-binding domain	bHLH	0.00012	22
TRINITY_DN115087_c0_g3	PF00010	HLH	Helix-loop-helix DNA-binding domain	bHLH	8.1e-05	22.6
TRINITY_DN120713_c0_g5	PF00010	HLH	Helix-loop-helix DNA-binding domain	bHLH	8.2e-19	67.4
TRINITY_DN107901_c0_g1	PF00010	HLH	Helix-loop-helix DNA-binding domain	bHLH	1e-08	35.1
TRINITY_DN187078_c0_g1	PF00010	HLH	Helix-loop-helix DNA-binding domain	bHLH	4.3e-07	29.9
TRINITY_DN48343_c0_g1	PF00010	HLH	Helix-loop-helix DNA-binding domain	bHLH	1.7e-10	40.7
TRINITY_DN98212_c0_g2	PF00010	HLH	Helix-loop-helix DNA-binding domain	bHLH	2.6e-15	56.2
TRINITY_DN47603_c0_g1	PF00010	HLH	Helix-loop-helix DNA-binding domain	bHLH	9.6e-09	35.2
TRINITY_DN8302_c0_g1	PF00010	HLH	Helix-loop-helix DNA-binding domain	bHLH	8.7e-11	41.7
TRINITY_DN12805_c1_g1	PF00010	HLH	Helix-loop-helix DNA-binding domain	bHLH	1.4e-06	28.2
TRINITY_DN12805_c0_g1	PF00010	HLH	Helix-loop-helix DNA-binding domain	bHLH	9.5e-07	28.8
TRINITY_DN12832_c0_g1	PF00010	HLH	Helix-loop-helix DNA-binding domain	bHLH	3.3e-14	52.6
TRINITY_DN46431_c1_g3	PF00010	HLH	Helix-loop-helix DNA-binding domain	bHLH	8.7e-17	60.9
TRINITY_DN54692_c0_g3	PF00010	HLH	Helix-loop-helix DNA-binding domain	bHLH	6.9e-16	58
TRINITY_DN220077_c0_g1	PF00010	HLH	Helix-loop-helix DNA-binding domain	bHLH	3.3e-16	59.1
TRINITY_DN87755_c0_g3	PF00010	HLH	Helix-loop-helix DNA-binding domain	bHLH	0.00063	19.7
TRINITY_DN23616_c0_g1	PF00010	HLH	Helix-loop-helix DNA-binding domain	bHLH	7.8e-14	51.4
TRINITY_DN65139_c0_g2	PF00010	HLH	Helix-loop-helix DNA-binding domain	bHLH	5.8e-05	23.1
TRINITY_DN4111_c0_g1	PF00010	HLH	Helix-loop-helix DNA-binding domain	bHLH	0.00014	21.8
TRINITY_DN4181_c0_g1	PF00010	HLH	Helix-loop-helix DNA-binding domain	bHLH	3.8e-09	36.4
TRINITY_DN29984_c0_g1	PF00847	AP2	AP2 domain	AP2/ERF	1.5e-06	28.4
TRINITY_DN13644_c0_g1	PF00847	AP2	AP2 domain	AP2/ERF	2.1e-12	47.1
TRINITY_DN189839_c0_g1	PF00847	AP2	AP2 domain	AP2/ERF	1.1e-08	35.2
TRINITY_DN168682_c0_g1	PF00847	AP2	AP2 domain	AP2/ERF	2.4e-12	46.9
TRINITY_DN160688_c0_g1	PF00847	AP2	AP2 domain	AP2/ERF	8.2e-14	51.6
TRINITY_DN49836_c0_g1	PF00847	AP2	AP2 domain	AP2/ERF	1.2e-06	28.7
TRINITY_DN49933_c1_g1	PF00847	AP2	AP2 domain	AP2/ERF	1.7e-13	50.6
TRINITY_DN49933_c0_g1	PF00847	AP2	AP2 domain	AP2/ERF	1.6e-13	50.7
TRINITY_DN87786_c0_g1	PF00847	AP2	AP2 domain	AP2/ERF	1.7e-14	53.8
TRINITY_DN20759_c1_g2	PF00847	AP2	AP2 domain	AP2/ERF	9.4e-14	51.4
TRINITY_DN20759_c1_g1	PF00847	AP2	AP2 domain	AP2/ERF	1.8e-15	57
TRINITY_DN20839_c0_g1	PF00847	AP2	AP2 domain	AP2/ERF	3.5e-15	56
TRINITY_DN7511_c0_g2	PF00847	AP2	AP2 domain	AP2/ERF	1.7e-14	53.8
TRINITY_DN56857_c0_g1	PF00847	AP2	AP2 domain	AP2/ERF	3.8e-09	36.7
TRINITY_DN38802_c0_g1	PF00847	AP2	AP2 domain	AP2/ERF	4.3e-21	74.9
TRINITY_DN5769_c0_g1	PF00847	AP2	AP2 domain	AP2/ERF	4.4e-10	39.7
TRINITY_DN5769_c0_g2	PF00847	AP2	AP2 domain	AP2/ERF	7.4e-10	39
TRINITY_DN13368_c0_g1	PF00847	AP2	AP2 domain	AP2/ERF	7.6e-15	54.9
TRINITY_DN13329_c0_g4	PF00847	AP2	AP2 domain	AP2/ERF	6.9e-13	48.7
TRINITY_DN13329_c0_g3	PF00847	AP2	AP2 domain	AP2/ERF	4.8e-14	52.4
TRINITY_DN43814_c1_g3	PF00847	AP2	AP2 domain	AP2/ERF	7.2e-14	51.8
TRINITY_DN4475_c0_g1	PF00847	AP2	AP2 domain	AP2/ERF	1.7e-17	63.4
TRINITY_DN6883_c0_g4	PF00847	AP2	AP2 domain	AP2/ERF	6.5e-16	58.3
TRINITY_DN6883_c0_g2	PF00847	AP2	AP2 domain	AP2/ERF	2.6e-15	56.4
TRINITY_DN6883_c0_g3	PF00847	AP2	AP2 domain	AP2/ERF	1e-13	51.3
TRINITY_DN6815_c0_g1	PF00847	AP2	AP2 domain	AP2/ERF	1.9e-15	56.9
TRINITY_DN15375_c0_g1	PF00847	AP2	AP2 domain	AP2/ERF	2.3e-16	59.8
TRINITY_DN49002_c0_g1	PF00847	AP2	AP2 domain	AP2/ERF	7.5e-16	58.2
TRINITY_DN19433_c0_g1	PF00847	AP2	AP2 domain	AP2/ERF	1.1e-14	54.4
TRINITY_DN49203_c0_g1	PF00847	AP2	AP2 domain	AP2/ERF	7.1e-15	55
TRINITY_DN24832_c1_g2	PF00847	AP2	AP2 domain	AP2/ERF	5.4e-15	55.4
TRINITY_DN66387_c0_g1	PF00847	AP2	AP2 domain	AP2/ERF	4.3e-13	49.3
TRINITY_DN3493_c0_g1	PF00847	AP2	AP2 domain	AP2/ERF	6.1e-14	52
TRINITY_DN57401_c0_g3	PF00847	AP2	AP2 domain	AP2/ERF	7.4e-05	23
TRINITY_DN16806_c0_g1	PF00847	AP2	AP2 domain	AP2/ERF	1.8e-14	53.7
TRINITY_DN57564_c0_g1	PF00847	AP2	AP2 domain	AP2/ERF	6.1e-16	58.4
TRINITY_DN12983_c0_g1	PF00847	AP2	AP2 domain	AP2/ERF	1.6e-13	50.7
TRINITY_DN1486_c0_g1	PF00847	AP2	AP2 domain	AP2/ERF	1.7e-05	25
TRINITY_DN1415_c1_g2	PF00847	AP2	AP2 domain	AP2/ERF	1.6e-14	53.9
TRINITY_DN1415_c1_g1	PF00847	AP2	AP2 domain	AP2/ERF	2e-14	53.6
TRINITY_DN1415_c0_g2	PF00847	AP2	AP2 domain	AP2/ERF	2.7e-14	53.2
TRINITY_DN1415_c0_g3	PF00847	AP2	AP2 domain	AP2/ERF	8.3e-15	54.8
TRINITY_DN28204_c0_g1	PF00847	AP2	AP2 domain	AP2/ERF	3.6e-12	46.4
TRINITY_DN14256_c0_g1	PF00847	AP2	AP2 domain	AP2/ERF	1.2e-13	51
TRINITY_DN238_c1_g1	PF00847	AP2	AP2 domain	AP2/ERF	1e-16	60.9
TRINITY_DN13491_c0_g2	PF00847	AP2	AP2 domain	AP2/ERF	6.4e-13	48.8
TRINITY_DN11338_c0_g1	PF00847	AP2	AP2 domain	AP2/ERF	9.6e-16	57.8
TRINITY_DN4624_c0_g1	PF00847	AP2	AP2 domain	AP2/ERF	3.4e-12	46.5
TRINITY_DN9312_c0_g1	PF00847	AP2	AP2 domain	AP2/ERF	1.4e-15	57.3
TRINITY_DN56705_c1_g3	PF00847	AP2	AP2 domain	AP2/ERF	1.6e-13	50.7
TRINITY_DN56705_c1_g2	PF00847	AP2	AP2 domain	AP2/ERF	3.7e-13	49.5
TRINITY_DN56705_c0_g1	PF00847	AP2	AP2 domain	AP2/ERF	7.5e-15	54.9
TRINITY_DN56653_c0_g1	PF00847	AP2	AP2 domain	AP2/ERF	2.8e-09	37.1
TRINITY_DN14056_c0_g1	PF00847	AP2	AP2 domain	AP2/ERF	9.4e-15	54.6
TRINITY_DN160260_c0_g1	PF00847	AP2	AP2 domain	AP2/ERF	7.8e-05	22.9
TRINITY_DN177588_c0_g1	PF00847	AP2	AP2 domain	AP2/ERF	0.00011	22.5
TRINITY_DN13785_c0_g1	PF00847	AP2	AP2 domain	AP2/ERF	3.9e-13	49.5
TRINITY_DN29071_c0_g1	PF00847	AP2	AP2 domain	AP2/ERF	1.1e-14	54.4
TRINITY_DN13207_c0_g1	PF00847	AP2	AP2 domain	AP2/ERF	1.5e-25	89.2
TRINITY_DN163858_c1_g1	PF00847	AP2	AP2 domain	AP2/ERF	6.9e-10	39
TRINITY_DN12350_c0_g1	PF00847	AP2	AP2 domain	AP2/ERF	1.1e-13	51.2
TRINITY_DN12350_c0_g2	PF00847	AP2	AP2 domain	AP2/ERF	8e-13	48.4
TRINITY_DN57038_c1_g1	PF00847	AP2	AP2 domain	AP2/ERF	5.7e-11	42.5
TRINITY_DN886_c0_g3	PF00847	AP2	AP2 domain	AP2/ERF	1.1e-14	54.4
TRINITY_DN866_c0_g1	PF00847	AP2	AP2 domain	AP2/ERF	1.2e-18	67.1
TRINITY_DN5100_c0_g1	PF00847	AP2	AP2 domain	AP2/ERF	1.6e-14	53.9
TRINITY_DN74407_c0_g1	PF00847	AP2	AP2 domain	AP2/ERF	2.4e-12	46.9
TRINITY_DN23744_c1_g5	PF00847	AP2	AP2 domain	AP2/ERF	1.6e-12	47.5
TRINITY_DN4079_c0_g4	PF00847	AP2	AP2 domain	AP2/ERF	4.2e-12	46.1
TRINITY_DN4079_c0_g1	PF00847	AP2	AP2 domain	AP2/ERF	4.1e-09	36.6
TRINITY_DN76869_c0_g2	PF00847	AP2	AP2 domain	AP2/ERF	6.1e-15	55.2
TRINITY_DN33482_c0_g1	PF00847	AP2	AP2 domain	AP2/ERF	0.00064	19.9
TRINITY_DN33429_c0_g1	PF00847	AP2	AP2 domain	AP2/ERF	1.7e-13	50.6
TRINITY_DN44909_c1_g1	PF00847	AP2	AP2 domain	AP2/ERF	2.9e-10	40.3
TRINITY_DN69845_c0_g1	PF00847	AP2	AP2 domain	AP2/ERF	3.5e-14	52.8
TRINITY_DN53563_c0_g1	PF00847	AP2	AP2 domain	AP2/ERF	1.3e-15	57.4
TRINITY_DN7960_c0_g1	PF00847	AP2	AP2 domain	AP2/ERF	2.1e-19	69.5
TRINITY_DN207119_c0_g1	PF00847	AP2	AP2 domain	AP2/ERF	2.9e-26	91.5
TRINITY_DN212524_c0_g1	PF00847	AP2	AP2 domain	AP2/ERF	8e-14	51.6
TRINITY_DN14683_c0_g1	PF00847	AP2	AP2 domain	AP2/ERF	1.1e-11	44.8
TRINITY_DN73608_c0_g2	PF00847	AP2	AP2 domain	AP2/ERF	1.7e-11	44.2
TRINITY_DN64467_c0_g1	PF00847	AP2	AP2 domain	AP2/ERF	2.2e-25	88.7
TRINITY_DN64474_c0_g1	PF00847	AP2	AP2 domain	AP2/ERF	6e-15	55.3
TRINITY_DN78618_c0_g1	PF00847	AP2	AP2 domain	AP2/ERF	1.5e-14	54
TRINITY_DN78725_c0_g1	PF00847	AP2	AP2 domain	AP2/ERF	5.3e-14	52.2
TRINITY_DN11623_c0_g1	PF00847	AP2	AP2 domain	AP2/ERF	3.8e-15	55.9
TRINITY_DN9411_c0_g1	PF00847	AP2	AP2 domain	AP2/ERF	3e-16	59.4
TRINITY_DN57728_c0_g1	PF00847	AP2	AP2 domain	AP2/ERF	2.3e-05	24.5
TRINITY_DN23472_c1_g2	PF00847	AP2	AP2 domain	AP2/ERF	6.6e-07	29.5
TRINITY_DN23472_c1_g1	PF00847	AP2	AP2 domain	AP2/ERF	9.9e-13	48.2
TRINITY_DN56059_c0_g2	PF00847	AP2	AP2 domain	AP2/ERF	1.7e-15	57
TRINITY_DN167345_c0_g1	PF00847	AP2	AP2 domain	AP2/ERF	0.00011	22.4
TRINITY_DN166067_c0_g4	PF00847	AP2	AP2 domain	AP2/ERF	1e-15	57.7
TRINITY_DN166067_c0_g1	PF00847	AP2	AP2 domain	AP2/ERF	4e-15	55.8
TRINITY_DN169461_c0_g1	PF00847	AP2	AP2 domain	AP2/ERF	1.9e-14	53.7
TRINITY_DN26988_c0_g2	PF00847	AP2	AP2 domain	AP2/ERF	3.9e-14	52.7
TRINITY_DN26988_c0_g3	PF00847	AP2	AP2 domain	AP2/ERF	3.8e-14	52.7
TRINITY_DN85786_c0_g1	PF00847	AP2	AP2 domain	AP2/ERF	2.8e-14	53.1
TRINITY_DN43133_c0_g1	PF00847	AP2	AP2 domain	AP2/ERF	3.2e-08	33.7
TRINITY_DN9504_c0_g2	PF00847	AP2	AP2 domain	AP2/ERF	0.00027	21.1
TRINITY_DN1836_c0_g1	PF00847	AP2	AP2 domain	AP2/ERF	2.5e-11	43.6
TRINITY_DN48206_c0_g1	PF00847	AP2	AP2 domain	AP2/ERF	1.7e-13	50.6
TRINITY_DN48206_c0_g3	PF00847	AP2	AP2 domain	AP2/ERF	5.5e-15	55.4
TRINITY_DN39145_c0_g1	PF00847	AP2	AP2 domain	AP2/ERF	0.00053	20.2
TRINITY_DN39145_c0_g2	PF00847	AP2	AP2 domain	AP2/ERF	0.00068	19.9
TRINITY_DN1191_c0_g1	PF00847	AP2	AP2 domain	AP2/ERF	3.9e-15	55.9
TRINITY_DN1196_c1_g1	PF00847	AP2	AP2 domain	AP2/ERF	1.5e-10	41.2
TRINITY_DN1196_c2_g1	PF00847	AP2	AP2 domain	AP2/ERF	2.1e-12	47.1
TRINITY_DN1196_c0_g1	PF00847	AP2	AP2 domain	AP2/ERF	7.8e-12	45.3
TRINITY_DN6927_c0_g1	PF00847	AP2	AP2 domain	AP2/ERF	3.9e-13	49.5
TRINITY_DN45410_c0_g1	PF00847	AP2	AP2 domain	AP2/ERF	4.4e-15	55.7
TRINITY_DN1376_c0_g1	PF00847	AP2	AP2 domain	AP2/ERF	3.5e-15	56
TRINITY_DN1376_c0_g2	PF00847	AP2	AP2 domain	AP2/ERF	5.8e-08	32.9
TRINITY_DN53682_c0_g1	PF00847	AP2	AP2 domain	AP2/ERF	3.9e-13	49.5
TRINITY_DN100_c0_g1	PF00847	AP2	AP2 domain	AP2/ERF	9.5e-14	51.4
TRINITY_DN100_c0_g2	PF00847	AP2	AP2 domain	AP2/ERF	4.1e-11	43
TRINITY_DN100_c0_g3	PF00847	AP2	AP2 domain	AP2/ERF	2.6e-15	56.4
TRINITY_DN52028_c0_g1	PF00847	AP2	AP2 domain	AP2/ERF	3.6e-12	46.4
TRINITY_DN25946_c0_g3	PF00847	AP2	AP2 domain	AP2/ERF	3.7e-05	23.9
TRINITY_DN93899_c0_g3	PF00847	AP2	AP2 domain	AP2/ERF	7.1e-16	58.2
TRINITY_DN68762_c0_g1	PF00847	AP2	AP2 domain	AP2/ERF	2.8e-11	43.5
TRINITY_DN26031_c0_g2	PF00847	AP2	AP2 domain	AP2/ERF	4.5e-07	30
TRINITY_DN8789_c0_g1	PF00847	AP2	AP2 domain	AP2/ERF	7.7e-10	38.9
TRINITY_DN16434_c0_g2	PF00847	AP2	AP2 domain	AP2/ERF	9.7e-15	54.6
TRINITY_DN6115_c1_g2	PF00847	AP2	AP2 domain	AP2/ERF	3.8e-15	55.9
TRINITY_DN6115_c1_g1	PF00847	AP2	AP2 domain	AP2/ERF	2.9e-06	27.5
TRINITY_DN45581_c1_g1	PF00847	AP2	AP2 domain	AP2/ERF	2.9e-14	53.1
TRINITY_DN45581_c0_g1	PF00847	AP2	AP2 domain	AP2/ERF	3.1e-15	56.2
TRINITY_DN53766_c1_g2	PF00847	AP2	AP2 domain	AP2/ERF	4.3e-12	46.1
TRINITY_DN53766_c1_g1	PF00847	AP2	AP2 domain	AP2/ERF	1.4e-18	66.9
TRINITY_DN53766_c0_g1	PF00847	AP2	AP2 domain	AP2/ERF	4.7e-05	23.6
TRINITY_DN2164_c0_g1	PF00847	AP2	AP2 domain	AP2/ERF	5.2e-10	39.4
TRINITY_DN2164_c0_g2	PF00847	AP2	AP2 domain	AP2/ERF	3.2e-12	46.5
TRINITY_DN44347_c0_g1	PF00847	AP2	AP2 domain	AP2/ERF	3.9e-14	52.7
TRINITY_DN44347_c0_g2	PF00847	AP2	AP2 domain	AP2/ERF	1e-13	51.3
TRINITY_DN61622_c0_g1	PF00847	AP2	AP2 domain	AP2/ERF	5e-15	55.5
TRINITY_DN1250_c0_g1	PF00847	AP2	AP2 domain	AP2/ERF	4.8e-13	49.2
TRINITY_DN1282_c1_g1	PF00847	AP2	AP2 domain	AP2/ERF	1.3e-07	31.8
TRINITY_DN35313_c0_g1	PF00847	AP2	AP2 domain	AP2/ERF	7.6e-15	54.9
TRINITY_DN110842_c0_g1	PF00847	AP2	AP2 domain	AP2/ERF	8.8e-16	57.9
TRINITY_DN123876_c0_g2	PF00847	AP2	AP2 domain	AP2/ERF	2.4e-16	59.7
TRINITY_DN51360_c0_g1	PF00847	AP2	AP2 domain	AP2/ERF	4.2e-09	36.6
TRINITY_DN25030_c1_g2	PF00847	AP2	AP2 domain	AP2/ERF	2.4e-16	59.7
TRINITY_DN1095_c0_g1	PF00847	AP2	AP2 domain	AP2/ERF	8e-16	58.1
TRINITY_DN1095_c0_g2	PF00847	AP2	AP2 domain	AP2/ERF	2.2e-12	47
TRINITY_DN2460_c0_g1	PF00847	AP2	AP2 domain	AP2/ERF	1.7e-15	57
TRINITY_DN2460_c0_g2	PF00847	AP2	AP2 domain	AP2/ERF	4.7e-12	46
TRINITY_DN2460_c0_g3	PF00847	AP2	AP2 domain	AP2/ERF	3.2e-16	59.3
TRINITY_DN2474_c0_g1	PF00847	AP2	AP2 domain	AP2/ERF	1.9e-13	50.5
TRINITY_DN2474_c0_g2	PF00847	AP2	AP2 domain	AP2/ERF	1.3e-14	54.2
TRINITY_DN2474_c1_g3	PF00847	AP2	AP2 domain	AP2/ERF	1.9e-14	53.7
TRINITY_DN2472_c1_g1	PF00847	AP2	AP2 domain	AP2/ERF	3.3e-15	56.1
TRINITY_DN2472_c0_g1	PF00847	AP2	AP2 domain	AP2/ERF	3.5e-13	49.6
TRINITY_DN2472_c0_g2	PF00847	AP2	AP2 domain	AP2/ERF	4.9e-13	49.1
TRINITY_DN1555_c0_g1	PF00847	AP2	AP2 domain	AP2/ERF	7.2e-15	55
TRINITY_DN1592_c0_g3	PF00847	AP2	AP2 domain	AP2/ERF	4e-12	46.2
TRINITY_DN10773_c0_g1	PF00847	AP2	AP2 domain	AP2/ERF	3.9e-05	23.8
TRINITY_DN10773_c0_g2	PF00847	AP2	AP2 domain	AP2/ERF	3.6e-05	23.9
TRINITY_DN95015_c0_g1	PF00847	AP2	AP2 domain	AP2/ERF	7.8e-14	51.7
TRINITY_DN43610_c1_g1	PF00847	AP2	AP2 domain	AP2/ERF	2.8e-15	56.3
TRINITY_DN43610_c0_g1	PF00847	AP2	AP2 domain	AP2/ERF	2.2e-13	50.3
TRINITY_DN17215_c0_g1	PF00847	AP2	AP2 domain	AP2/ERF	1.4e-14	54
TRINITY_DN34484_c0_g1	PF00847	AP2	AP2 domain	AP2/ERF	9.1e-15	54.7
TRINITY_DN42719_c0_g1	PF00847	AP2	AP2 domain	AP2/ERF	2.2e-10	40.6
TRINITY_DN5614_c0_g1	PF00847	AP2	AP2 domain	AP2/ERF	3.8e-15	55.9
TRINITY_DN5614_c0_g2	PF00847	AP2	AP2 domain	AP2/ERF	3.8e-14	52.7
TRINITY_DN5672_c0_g1	PF00847	AP2	AP2 domain	AP2/ERF	3.4e-12	46.4
TRINITY_DN12446_c0_g1	PF00847	AP2	AP2 domain	AP2/ERF	6e-13	48.8
TRINITY_DN12446_c0_g2	PF00847	AP2	AP2 domain	AP2/ERF	1e-13	51.3
TRINITY_DN4786_c0_g2	PF00847	AP2	AP2 domain	AP2/ERF	2.5e-16	59.7
TRINITY_DN4786_c0_g3	PF00847	AP2	AP2 domain	AP2/ERF	4.3e-16	58.9
TRINITY_DN12690_c0_g1	PF00847	AP2	AP2 domain	AP2/ERF	8.5e-16	58
TRINITY_DN3149_c0_g4	PF00847	AP2	AP2 domain	AP2/ERF	1.7e-14	53.8
TRINITY_DN37523_c0_g1	PF00847	AP2	AP2 domain	AP2/ERF	2.6e-12	46.8
TRINITY_DN37523_c0_g2	PF00847	AP2	AP2 domain	AP2/ERF	1.6e-09	37.9
TRINITY_DN12187_c1_g3	PF00847	AP2	AP2 domain	AP2/ERF	2.4e-14	53.3
TRINITY_DN12187_c1_g2	PF00847	AP2	AP2 domain	AP2/ERF	3e-15	56.2
TRINITY_DN12187_c1_g1	PF00847	AP2	AP2 domain	AP2/ERF	2.9e-13	49.9
TRINITY_DN12187_c1_g4	PF00847	AP2	AP2 domain	AP2/ERF	1.1e-15	57.6
TRINITY_DN61871_c0_g1	PF00847	AP2	AP2 domain	AP2/ERF	8.9e-16	57.9
TRINITY_DN35584_c0_g1	PF00847	AP2	AP2 domain	AP2/ERF	4.6e-12	46
TRINITY_DN35592_c0_g1	PF00847	AP2	AP2 domain	AP2/ERF	7.7e-16	58.1
TRINITY_DN10135_c0_g1	PF00847	AP2	AP2 domain	AP2/ERF	6.9e-15	55.1
TRINITY_DN26546_c0_g1	PF00847	AP2	AP2 domain	AP2/ERF	0.00019	21.6
TRINITY_DN6295_c0_g1	PF00847	AP2	AP2 domain	AP2/ERF	3e-06	27.4
TRINITY_DN10247_c0_g1	PF00847	AP2	AP2 domain	AP2/ERF	2.1e-10	40.7
TRINITY_DN188076_c0_g1	PF00847	AP2	AP2 domain	AP2/ERF	3.7e-15	55.9
TRINITY_DN148788_c0_g1	PF00847	AP2	AP2 domain	AP2/ERF	2.5e-15	56.4
TRINITY_DN181685_c0_g1	PF00847	AP2	AP2 domain	AP2/ERF	8e-09	35.6
TRINITY_DN181685_c0_g2	PF00847	AP2	AP2 domain	AP2/ERF	1.3e-14	54.2
TRINITY_DN102861_c0_g4	PF00847	AP2	AP2 domain	AP2/ERF	2.7e-10	40.4
TRINITY_DN35418_c0_g1	PF00847	AP2	AP2 domain	AP2/ERF	1.6e-09	37.9
TRINITY_DN17388_c0_g1	PF00847	AP2	AP2 domain	AP2/ERF	1.3e-10	41.3
TRINITY_DN9672_c0_g1	PF00847	AP2	AP2 domain	AP2/ERF	0.00095	19.4
TRINITY_DN35135_c0_g4	PF00847	AP2	AP2 domain	AP2/ERF	8.1e-16	58
TRINITY_DN35135_c0_g6	PF00847	AP2	AP2 domain	AP2/ERF	3.7e-08	33.5
TRINITY_DN35135_c0_g1	PF00847	AP2	AP2 domain	AP2/ERF	9.8e-15	54.6
TRINITY_DN35135_c0_g2	PF00847	AP2	AP2 domain	AP2/ERF	1.6e-13	50.7
TRINITY_DN64864_c0_g1	PF00847	AP2	AP2 domain	AP2/ERF	2.2e-12	47.1
TRINITY_DN22182_c0_g1	PF00847	AP2	AP2 domain	AP2/ERF	7.4e-14	51.8
TRINITY_DN22174_c0_g1	PF00847	AP2	AP2 domain	AP2/ERF	7.1e-05	23
TRINITY_DN29468_c0_g1	PF00847	AP2	AP2 domain	AP2/ERF	0.00029	21
TRINITY_DN6533_c0_g1	PF00847	AP2	AP2 domain	AP2/ERF	1.5e-12	47.6
TRINITY_DN125104_c0_g2	PF00847	AP2	AP2 domain	AP2/ERF	5.8e-16	58.5
TRINITY_DN118556_c0_g1	PF00847	AP2	AP2 domain	AP2/ERF	1.4e-09	38
TRINITY_DN50178_c0_g1	PF00847	AP2	AP2 domain	AP2/ERF	0.00057	20.1
TRINITY_DN66626_c0_g1	PF00847	AP2	AP2 domain	AP2/ERF	8.5e-13	48.4
TRINITY_DN175270_c0_g1	PF00847	AP2	AP2 domain	AP2/ERF	6e-12	45.6
TRINITY_DN171076_c0_g1	PF00847	AP2	AP2 domain	AP2/ERF	1.8e-14	53.7
TRINITY_DN15155_c0_g1	PF00847	AP2	AP2 domain	AP2/ERF	6.6e-14	51.9
TRINITY_DN109202_c0_g4	PF00847	AP2	AP2 domain	AP2/ERF	0.00083	19.6
TRINITY_DN109202_c0_g3	PF00847	AP2	AP2 domain	AP2/ERF	1.8e-07	31.3
TRINITY_DN28334_c0_g4	PF00847	AP2	AP2 domain	AP2/ERF	8.4e-08	32.4
TRINITY_DN28334_c0_g5	PF00847	AP2	AP2 domain	AP2/ERF	9.5e-15	54.6
TRINITY_DN28334_c0_g1	PF00847	AP2	AP2 domain	AP2/ERF	1.1e-14	54.5
TRINITY_DN28334_c0_g2	PF00847	AP2	AP2 domain	AP2/ERF	3.1e-13	49.8
TRINITY_DN28334_c0_g3	PF00847	AP2	AP2 domain	AP2/ERF	9e-15	54.7
TRINITY_DN36649_c0_g1	PF00847	AP2	AP2 domain	AP2/ERF	6.2e-25	87.2
TRINITY_DN206164_c0_g1	PF00847	AP2	AP2 domain	AP2/ERF	2.4e-15	56.5
TRINITY_DN223565_c0_g1	PF00847	AP2	AP2 domain	AP2/ERF	4.3e-14	52.5
TRINITY_DN37349_c0_g1	PF00847	AP2	AP2 domain	AP2/ERF	1.5e-11	44.4
TRINITY_DN37473_c0_g1	PF00847	AP2	AP2 domain	AP2/ERF	8.7e-13	48.3
TRINITY_DN48373_c0_g1	PF00847	AP2	AP2 domain	AP2/ERF	1.4e-07	31.7
TRINITY_DN9226_c0_g1	PF00847	AP2	AP2 domain	AP2/ERF	1.2e-11	44.7
TRINITY_DN9226_c0_g2	PF00847	AP2	AP2 domain	AP2/ERF	1.6e-11	44.3
TRINITY_DN9273_c0_g1	PF00847	AP2	AP2 domain	AP2/ERF	7.4e-13	48.6
TRINITY_DN9273_c0_g2	PF00847	AP2	AP2 domain	AP2/ERF	5e-14	52.3
TRINITY_DN9830_c1_g2	PF00847	AP2	AP2 domain	AP2/ERF	9.5e-08	32.2
TRINITY_DN9830_c1_g1	PF00847	AP2	AP2 domain	AP2/ERF	5e-15	55.5
TRINITY_DN9830_c0_g1	PF00847	AP2	AP2 domain	AP2/ERF	4.7e-09	36.4
TRINITY_DN9830_c0_g2	PF00847	AP2	AP2 domain	AP2/ERF	5.8e-16	58.5
TRINITY_DN54461_c0_g1	PF00847	AP2	AP2 domain	AP2/ERF	3.3e-07	30.5
TRINITY_DN40821_c0_g1	PF00847	AP2	AP2 domain	AP2/ERF	6.9e-07	29.4
TRINITY_DN29977_c0_g2	PF00096	zf-C2H2	Zinc finger, C2H2 type	C2H2	3e-10	40
TRINITY_DN29977_c0_g3	PF00096	zf-C2H2	Zinc finger, C2H2 type	C2H2	2.7e-11	43.3
TRINITY_DN21882_c0_g1	PF00096	zf-C2H2	Zinc finger, C2H2 type	C2H2	1e-17	63.5
TRINITY_DN196554_c0_g1	PF00096	zf-C2H2	Zinc finger, C2H2 type	C2H2	0.00075	19.8
TRINITY_DN145200_c0_g1	PF00096	zf-C2H2	Zinc finger, C2H2 type	C2H2	6.3e-13	48.4
TRINITY_DN104140_c0_g2	PF00096	zf-C2H2	Zinc finger, C2H2 type	C2H2	1.1e-05	25.6
TRINITY_DN182258_c1_g1	PF00096	zf-C2H2	Zinc finger, C2H2 type	C2H2	1.9e-07	31.2
TRINITY_DN100362_c0_g1	PF00096	zf-C2H2	Zinc finger, C2H2 type	C2H2	5.9e-05	23.3
TRINITY_DN20817_c1_g1	PF00096	zf-C2H2	Zinc finger, C2H2 type	C2H2	5.1e-06	26.7
TRINITY_DN11720_c0_g4	PF00096	zf-C2H2	Zinc finger, C2H2 type	C2H2	2.5e-07	30.8
TRINITY_DN11720_c0_g1	PF00096	zf-C2H2	Zinc finger, C2H2 type	C2H2	1.3e-07	31.7
TRINITY_DN68852_c0_g1	PF00096	zf-C2H2	Zinc finger, C2H2 type	C2H2	5.1e-18	64.5
TRINITY_DN85140_c0_g2	PF00096	zf-C2H2	Zinc finger, C2H2 type	C2H2	2.7e-20	71.6
TRINITY_DN76946_c0_g3	PF00096	zf-C2H2	Zinc finger, C2H2 type	C2H2	4e-10	39.6
TRINITY_DN40487_c0_g1	PF00096	zf-C2H2	Zinc finger, C2H2 type	C2H2	4.5e-06	26.8
TRINITY_DN151993_c0_g2	PF00096	zf-C2H2	Zinc finger, C2H2 type	C2H2	6.4e-36	120.8
TRINITY_DN85628_c0_g2	PF00096	zf-C2H2	Zinc finger, C2H2 type	C2H2	1.6e-11	44
TRINITY_DN34963_c0_g1	PF00096	zf-C2H2	Zinc finger, C2H2 type	C2H2	7.8e-06	26.1
TRINITY_DN58470_c0_g2	PF00096	zf-C2H2	Zinc finger, C2H2 type	C2H2	8.9e-08	32.2
TRINITY_DN33054_c0_g1	PF00096	zf-C2H2	Zinc finger, C2H2 type	C2H2	2e-24	84.6
TRINITY_DN33060_c0_g6	PF00096	zf-C2H2	Zinc finger, C2H2 type	C2H2	2.1e-10	40.5
TRINITY_DN33060_c0_g2	PF00096	zf-C2H2	Zinc finger, C2H2 type	C2H2	7.1e-11	42
TRINITY_DN208863_c0_g1	PF00096	zf-C2H2	Zinc finger, C2H2 type	C2H2	2.6e-11	43.4
TRINITY_DN184359_c0_g1	PF00096	zf-C2H2	Zinc finger, C2H2 type	C2H2	0.00023	21.5
TRINITY_DN13371_c0_g1	PF00096	zf-C2H2	Zinc finger, C2H2 type	C2H2	3.4e-08	33.5
TRINITY_DN193866_c0_g1	PF00096	zf-C2H2	Zinc finger, C2H2 type	C2H2	7.5e-21	73.4
TRINITY_DN28512_c0_g2	PF00096	zf-C2H2	Zinc finger, C2H2 type	C2H2	0.00017	21.9
TRINITY_DN28512_c0_g3	PF00096	zf-C2H2	Zinc finger, C2H2 type	C2H2	8.3e-05	22.9
TRINITY_DN50265_c0_g1	PF00096	zf-C2H2	Zinc finger, C2H2 type	C2H2	1.2e-15	57
TRINITY_DN50265_c0_g2	PF00096	zf-C2H2	Zinc finger, C2H2 type	C2H2	3.2e-16	58.8
TRINITY_DN89576_c0_g1	PF00096	zf-C2H2	Zinc finger, C2H2 type	C2H2	3.1e-10	39.9
TRINITY_DN215267_c0_g1	PF00096	zf-C2H2	Zinc finger, C2H2 type	C2H2	4.7e-09	36.2
TRINITY_DN11368_c0_g3	PF00096	zf-C2H2	Zinc finger, C2H2 type	C2H2	8.9e-05	22.8
TRINITY_DN4605_c0_g2	PF00096	zf-C2H2	Zinc finger, C2H2 type	C2H2	3.4e-24	83.9
TRINITY_DN10266_c0_g2	PF00096	zf-C2H2	Zinc finger, C2H2 type	C2H2	1.4e-12	47.3
TRINITY_DN43927_c0_g1	PF00096	zf-C2H2	Zinc finger, C2H2 type	C2H2	0.00019	21.7
TRINITY_DN40364_c0_g3	PF00096	zf-C2H2	Zinc finger, C2H2 type	C2H2	1e-13	50.9
TRINITY_DN14071_c1_g2	PF00096	zf-C2H2	Zinc finger, C2H2 type	C2H2	3.3e-06	27.3
TRINITY_DN109690_c0_g2	PF00096	zf-C2H2	Zinc finger, C2H2 type	C2H2	0.00053	20.3
TRINITY_DN55366_c0_g1	PF00096	zf-C2H2	Zinc finger, C2H2 type	C2H2	4.5e-27	93
TRINITY_DN55366_c0_g2	PF00096	zf-C2H2	Zinc finger, C2H2 type	C2H2	4.8e-27	92.9
TRINITY_DN65007_c0_g5	PF00096	zf-C2H2	Zinc finger, C2H2 type	C2H2	3.1e-13	49.4
TRINITY_DN97521_c0_g4	PF00096	zf-C2H2	Zinc finger, C2H2 type	C2H2	3.8e-12	46
TRINITY_DN97521_c0_g1	PF00096	zf-C2H2	Zinc finger, C2H2 type	C2H2	1.2e-10	41.2
TRINITY_DN30523_c0_g1	PF00096	zf-C2H2	Zinc finger, C2H2 type	C2H2	5.8e-09	35.9
TRINITY_DN96635_c0_g3	PF00096	zf-C2H2	Zinc finger, C2H2 type	C2H2	1.1e-12	47.6
TRINITY_DN19628_c0_g2	PF00096	zf-C2H2	Zinc finger, C2H2 type	C2H2	2.3e-18	65.5
TRINITY_DN176454_c0_g1	PF00096	zf-C2H2	Zinc finger, C2H2 type	C2H2	1.1e-12	47.7
TRINITY_DN125625_c0_g2	PF00096	zf-C2H2	Zinc finger, C2H2 type	C2H2	1.9e-09	37.5
TRINITY_DN148897_c0_g1	PF00096	zf-C2H2	Zinc finger, C2H2 type	C2H2	3.8e-07	30.2
TRINITY_DN232354_c0_g1	PF00096	zf-C2H2	Zinc finger, C2H2 type	C2H2	1.1e-12	47.7
TRINITY_DN27674_c0_g4	PF00096	zf-C2H2	Zinc finger, C2H2 type	C2H2	4.7e-16	58.3
TRINITY_DN27674_c0_g5	PF00096	zf-C2H2	Zinc finger, C2H2 type	C2H2	3.4e-16	58.7
TRINITY_DN69145_c0_g1	PF00096	zf-C2H2	Zinc finger, C2H2 type	C2H2	2.1e-11	43.6
TRINITY_DN69674_c0_g3	PF00096	zf-C2H2	Zinc finger, C2H2 type	C2H2	3.4e-27	93.4
TRINITY_DN87047_c0_g1	PF00096	zf-C2H2	Zinc finger, C2H2 type	C2H2	2e-21	75.2
TRINITY_DN57108_c0_g1	PF00096	zf-C2H2	Zinc finger, C2H2 type	C2H2	1.5e-17	63
TRINITY_DN27972_c0_g1	PF00096	zf-C2H2	Zinc finger, C2H2 type	C2H2	4.1e-07	30.1
TRINITY_DN144847_c0_g4	PF00096	zf-C2H2	Zinc finger, C2H2 type	C2H2	3.9e-05	23.9
TRINITY_DN40088_c0_g1	PF00096	zf-C2H2	Zinc finger, C2H2 type	C2H2	1.9e-08	34.3
TRINITY_DN51658_c0_g1	PF00096	zf-C2H2	Zinc finger, C2H2 type	C2H2	2.9e-05	24.3
TRINITY_DN128733_c0_g1	PF00096	zf-C2H2	Zinc finger, C2H2 type	C2H2	2.3e-08	34.1
TRINITY_DN172454_c0_g1	PF00096	zf-C2H2	Zinc finger, C2H2 type	C2H2	0.00019	21.7
TRINITY_DN27260_c0_g1	PF00096	zf-C2H2	Zinc finger, C2H2 type	C2H2	1.5e-16	59.8
TRINITY_DN21381_c0_g1	PF00096	zf-C2H2	Zinc finger, C2H2 type	C2H2	3.2e-05	24.2
TRINITY_DN29726_c0_g1	PF00096	zf-C2H2	Zinc finger, C2H2 type	C2H2	1.7e-06	28.2
TRINITY_DN88620_c0_g1	PF00096	zf-C2H2	Zinc finger, C2H2 type	C2H2	3.5e-19	68.2
TRINITY_DN3697_c0_g1	PF00096	zf-C2H2	Zinc finger, C2H2 type	C2H2	3.1e-06	27.4
TRINITY_DN48530_c0_g1	PF00096	zf-C2H2	Zinc finger, C2H2 type	C2H2	2.4e-27	93.9
TRINITY_DN62591_c0_g1	PF00096	zf-C2H2	Zinc finger, C2H2 type	C2H2	2e-15	56.3
TRINITY_DN36283_c0_g1	PF00096	zf-C2H2	Zinc finger, C2H2 type	C2H2	6.9e-26	89.2
TRINITY_DN53621_c0_g1	PF00096	zf-C2H2	Zinc finger, C2H2 type	C2H2	2.2e-18	65.6
TRINITY_DN35502_c0_g3	PF00096	zf-C2H2	Zinc finger, C2H2 type	C2H2	1.4e-22	78.8
TRINITY_DN83504_c0_g3	PF00096	zf-C2H2	Zinc finger, C2H2 type	C2H2	7.5e-12	45
TRINITY_DN72960_c0_g1	PF00096	zf-C2H2	Zinc finger, C2H2 type	C2H2	0.00047	20.5
TRINITY_DN55529_c0_g4	PF00096	zf-C2H2	Zinc finger, C2H2 type	C2H2	1.2e-06	28.7
TRINITY_DN38461_c0_g1	PF00096	zf-C2H2	Zinc finger, C2H2 type	C2H2	1.4e-12	47.4
TRINITY_DN38461_c0_g2	PF00096	zf-C2H2	Zinc finger, C2H2 type	C2H2	1.1e-10	41.3
TRINITY_DN66502_c0_g1	PF00096	zf-C2H2	Zinc finger, C2H2 type	C2H2	3.8e-32	108.9
TRINITY_DN74762_c0_g1	PF00096	zf-C2H2	Zinc finger, C2H2 type	C2H2	3.7e-06	27.1
TRINITY_DN25675_c0_g1	PF00096	zf-C2H2	Zinc finger, C2H2 type	C2H2	9.7e-11	41.5
TRINITY_DN24774_c0_g1	PF00096	zf-C2H2	Zinc finger, C2H2 type	C2H2	1.4e-05	25.3
TRINITY_DN22645_c0_g1	PF00096	zf-C2H2	Zinc finger, C2H2 type	C2H2	1.6e-24	84.9
TRINITY_DN13616_c0_g1	PF00096	zf-C2H2	Zinc finger, C2H2 type	C2H2	2.8e-09	37
TRINITY_DN13616_c0_g2	PF00096	zf-C2H2	Zinc finger, C2H2 type	C2H2	4.1e-07	30.1
TRINITY_DN19980_c0_g1	PF00096	zf-C2H2	Zinc finger, C2H2 type	C2H2	1.1e-05	25.6
TRINITY_DN129119_c0_g1	PF00096	zf-C2H2	Zinc finger, C2H2 type	C2H2	1e-19	69.8
TRINITY_DN104758_c0_g1	PF00096	zf-C2H2	Zinc finger, C2H2 type	C2H2	0.00055	20.3
TRINITY_DN89344_c0_g2	PF00096	zf-C2H2	Zinc finger, C2H2 type	C2H2	1e-15	57.2
TRINITY_DN65007_c0_g4	PF00096	zf-C2H2	Zinc finger, C2H2 type	C2H2	1.2e-11	44.5
TRINITY_DN8687_c0_g1	PF00096	zf-C2H2	Zinc finger, C2H2 type	C2H2	2.3e-13	49.8
TRINITY_DN2818_c0_g1	PF00096	zf-C2H2	Zinc finger, C2H2 type	C2H2	3.3e-06	27.3
TRINITY_DN34473_c0_g1	PF00096	zf-C2H2	Zinc finger, C2H2 type	C2H2	3e-10	40
TRINITY_DN63359_c0_g1	PF00096	zf-C2H2	Zinc finger, C2H2 type	C2H2	2.2e-19	68.8
TRINITY_DN12706_c3_g1	PF00096	zf-C2H2	Zinc finger, C2H2 type	C2H2	2.9e-10	40.1
TRINITY_DN45233_c0_g3	PF00096	zf-C2H2	Zinc finger, C2H2 type	C2H2	9.8e-10	38.4
TRINITY_DN10345_c0_g1	PF00096	zf-C2H2	Zinc finger, C2H2 type	C2H2	3.4e-06	27.2
TRINITY_DN34804_c0_g1	PF00096	zf-C2H2	Zinc finger, C2H2 type	C2H2	3e-20	71.5
TRINITY_DN28477_c1_g4	PF00096	zf-C2H2	Zinc finger, C2H2 type	C2H2	4.2e-05	23.8
TRINITY_DN12159_c0_g1	PF00096	zf-C2H2	Zinc finger, C2H2 type	C2H2	1.5e-12	47.2
TRINITY_DN12159_c0_g2	PF00096	zf-C2H2	Zinc finger, C2H2 type	C2H2	1e-07	32.1
TRINITY_DN92336_c0_g1	PF00096	zf-C2H2	Zinc finger, C2H2 type	C2H2	1.3e-08	34.8
TRINITY_DN44621_c0_g1	PF00096	zf-C2H2	Zinc finger, C2H2 type	C2H2	8.7e-06	25.9
TRINITY_DN26541_c0_g2	PF00096	zf-C2H2	Zinc finger, C2H2 type	C2H2	3.1e-24	84
TRINITY_DN135722_c0_g1	PF00096	zf-C2H2	Zinc finger, C2H2 type	C2H2	4.8e-26	89.7
TRINITY_DN153058_c1_g2	PF00096	zf-C2H2	Zinc finger, C2H2 type	C2H2	9.9e-05	22.6
TRINITY_DN67722_c0_g1	PF00096	zf-C2H2	Zinc finger, C2H2 type	C2H2	4.1e-17	61.6
TRINITY_DN4244_c0_g1	PF00096	zf-C2H2	Zinc finger, C2H2 type	C2H2	0.00039	20.7
TRINITY_DN4244_c0_g3	PF00096	zf-C2H2	Zinc finger, C2H2 type	C2H2	0.00044	20.6
TRINITY_DN192217_c0_g1	PF00096	zf-C2H2	Zinc finger, C2H2 type	C2H2	1.2e-14	53.9
TRINITY_DN35456_c0_g1	PF00096	zf-C2H2	Zinc finger, C2H2 type	C2H2	2.1e-11	43.7
TRINITY_DN52765_c0_g1	PF00096	zf-C2H2	Zinc finger, C2H2 type	C2H2	1.1e-06	28.8
TRINITY_DN59985_c0_g1	PF00096	zf-C2H2	Zinc finger, C2H2 type	C2H2	2e-13	50
TRINITY_DN161408_c0_g1	PF00096	zf-C2H2	Zinc finger, C2H2 type	C2H2	1.9e-07	31.2
TRINITY_DN70033_c1_g1	PF00096	zf-C2H2	Zinc finger, C2H2 type	C2H2	4.3e-06	26.9
TRINITY_DN24865_c0_g2	PF00096	zf-C2H2	Zinc finger, C2H2 type	C2H2	0.00011	22.4
TRINITY_DN24810_c1_g3	PF00096	zf-C2H2	Zinc finger, C2H2 type	C2H2	8.8e-12	44.8
TRINITY_DN15172_c6_g1	PF00096	zf-C2H2	Zinc finger, C2H2 type	C2H2	3e-05	24.2
TRINITY_DN45670_c0_g4	PF00096	zf-C2H2	Zinc finger, C2H2 type	C2H2	4.6e-14	52
TRINITY_DN138238_c2_g1	PF00096	zf-C2H2	Zinc finger, C2H2 type	C2H2	2e-05	24.8
TRINITY_DN82070_c1_g1	PF00096	zf-C2H2	Zinc finger, C2H2 type	C2H2	5.6e-17	61.2
TRINITY_DN83768_c0_g1	PF00096	zf-C2H2	Zinc finger, C2H2 type	C2H2	8.9e-15	54.3
TRINITY_DN198908_c0_g1	PF00096	zf-C2H2	Zinc finger, C2H2 type	C2H2	6.2e-05	23.2
TRINITY_DN181035_c0_g1	PF00096	zf-C2H2	Zinc finger, C2H2 type	C2H2	1.6e-08	34.6
TRINITY_DN7644_c0_g1	PF00096	zf-C2H2	Zinc finger, C2H2 type	C2H2	2.3e-06	27.8
TRINITY_DN113730_c0_g1	PF00096	zf-C2H2	Zinc finger, C2H2 type	C2H2	7.5e-11	41.9
TRINITY_DN167615_c0_g1	PF00096	zf-C2H2	Zinc finger, C2H2 type	C2H2	3.6e-10	39.7
TRINITY_DN103410_c0_g1	PF00096	zf-C2H2	Zinc finger, C2H2 type	C2H2	0.00021	21.6
TRINITY_DN72010_c0_g3	PF00096	zf-C2H2	Zinc finger, C2H2 type	C2H2	3.2e-05	24.1
TRINITY_DN220130_c0_g1	PF00096	zf-C2H2	Zinc finger, C2H2 type	C2H2	8.7e-18	63.7
TRINITY_DN38233_c2_g2	PF00096	zf-C2H2	Zinc finger, C2H2 type	C2H2	2.1e-14	53.1
TRINITY_DN55444_c0_g2	PF00096	zf-C2H2	Zinc finger, C2H2 type	C2H2	1e-06	28.8
TRINITY_DN164184_c0_g1	PF00096	zf-C2H2	Zinc finger, C2H2 type	C2H2	1.1e-21	76
TRINITY_DN195949_c0_g1	PF00096	zf-C2H2	Zinc finger, C2H2 type	C2H2	4.1e-05	23.8
TRINITY_DN100434_c0_g1	PF00096	zf-C2H2	Zinc finger, C2H2 type	C2H2	1e-11	44.6
TRINITY_DN14912_c2_g3	PF00096	zf-C2H2	Zinc finger, C2H2 type	C2H2	2.8e-10	40.1
TRINITY_DN47607_c0_g1	PF00096	zf-C2H2	Zinc finger, C2H2 type	C2H2	1.8e-08	34.4
TRINITY_DN71315_c0_g3	PF00096	zf-C2H2	Zinc finger, C2H2 type	C2H2	3.2e-05	24.1
TRINITY_DN40840_c0_g1	PF00096	zf-C2H2	Zinc finger, C2H2 type	C2H2	5.6e-10	39.1
TRINITY_DN97902_c0_g2	PF03195	DUF260	Lateral organ boundaries (LOB) domain	LOB	9.7e-35	119.1
TRINITY_DN112190_c0_g1	PF03195	DUF260	Lateral organ boundaries (LOB) domain	LOB	1.7e-09	38.2
TRINITY_DN112190_c0_g2	PF03195	DUF260	Lateral organ boundaries (LOB) domain	LOB	2.6e-18	66.5
TRINITY_DN68695_c0_g1	PF03195	DUF260	Lateral organ boundaries (LOB) domain	LOB	3.7e-11	43.5
TRINITY_DN18815_c0_g1	PF03195	DUF260	Lateral organ boundaries (LOB) domain	LOB	3.4e-23	82.1
TRINITY_DN18815_c0_g2	PF03195	DUF260	Lateral organ boundaries (LOB) domain	LOB	2.3e-23	82.7
TRINITY_DN50784_c0_g2	PF03195	DUF260	Lateral organ boundaries (LOB) domain	LOB	3.9e-20	72.3
TRINITY_DN27731_c0_g4	PF03195	DUF260	Lateral organ boundaries (LOB) domain	LOB	1.4e-42	144.3
TRINITY_DN192516_c0_g1	PF03195	DUF260	Lateral organ boundaries (LOB) domain	LOB	6.7e-07	29.8
TRINITY_DN51607_c0_g1	PF03195	DUF260	Lateral organ boundaries (LOB) domain	LOB	1.2e-24	86.8
TRINITY_DN39053_c0_g1	PF03195	DUF260	Lateral organ boundaries (LOB) domain	LOB	4e-26	91.5
TRINITY_DN39078_c0_g4	PF03195	DUF260	Lateral organ boundaries (LOB) domain	LOB	7.7e-40	135.5
TRINITY_DN39078_c0_g2	PF03195	DUF260	Lateral organ boundaries (LOB) domain	LOB	4.1e-41	139.6
TRINITY_DN47254_c0_g1	PF03195	DUF260	Lateral organ boundaries (LOB) domain	LOB	4.3e-21	75.4
TRINITY_DN82799_c0_g1	PF03195	DUF260	Lateral organ boundaries (LOB) domain	LOB	1.2e-30	106.1
TRINITY_DN40076_c0_g2	PF03195	DUF260	Lateral organ boundaries (LOB) domain	LOB	1.1e-37	128.6
TRINITY_DN7824_c1_g1	PF03195	DUF260	Lateral organ boundaries (LOB) domain	LOB	3.3e-40	136.7
TRINITY_DN7824_c0_g1	PF03195	DUF260	Lateral organ boundaries (LOB) domain	LOB	9.4e-42	141.6
TRINITY_DN75278_c0_g1	PF03195	DUF260	Lateral organ boundaries (LOB) domain	LOB	8e-15	55.3
TRINITY_DN33815_c0_g1	PF03195	DUF260	Lateral organ boundaries (LOB) domain	LOB	4.1e-41	139.6
TRINITY_DN68872_c0_g1	PF03195	DUF260	Lateral organ boundaries (LOB) domain	LOB	1.7e-41	140.8
TRINITY_DN1802_c1_g1	PF03195	DUF260	Lateral organ boundaries (LOB) domain	LOB	2e-22	79.7
TRINITY_DN1802_c0_g1	PF03195	DUF260	Lateral organ boundaries (LOB) domain	LOB	7.1e-07	29.8
TRINITY_DN1802_c0_g2	PF03195	DUF260	Lateral organ boundaries (LOB) domain	LOB	2.8e-20	72.8
TRINITY_DN25048_c0_g1	PF03195	DUF260	Lateral organ boundaries (LOB) domain	LOB	1.6e-37	128.1
TRINITY_DN124976_c0_g1	PF03195	DUF260	Lateral organ boundaries (LOB) domain	LOB	3.5e-26	91.7
TRINITY_DN27525_c0_g2	PF03195	DUF260	Lateral organ boundaries (LOB) domain	LOB	1.1e-17	64.4
TRINITY_DN115036_c0_g1	PF03195	DUF260	Lateral organ boundaries (LOB) domain	LOB	1.2e-41	141.3
TRINITY_DN115036_c0_g2	PF03195	DUF260	Lateral organ boundaries (LOB) domain	LOB	2.3e-41	140.4
TRINITY_DN38462_c0_g1	PF03195	DUF260	Lateral organ boundaries (LOB) domain	LOB	1.7e-25	89.5
TRINITY_DN30853_c0_g1	PF02042	RWP-RK	RWP-RK domain	Nin-like	2.3e-16	59.5
TRINITY_DN30853_c0_g2	PF02042	RWP-RK	RWP-RK domain	Nin-like	6.6e-16	58.1
TRINITY_DN86725_c0_g1	PF02042	RWP-RK	RWP-RK domain	Nin-like	1e-24	86.3
TRINITY_DN24010_c0_g1	PF02042	RWP-RK	RWP-RK domain	Nin-like	5.4e-25	87.2
TRINITY_DN24010_c0_g2	PF02042	RWP-RK	RWP-RK domain	Nin-like	6.8e-26	90
TRINITY_DN9019_c0_g1	PF02042	RWP-RK	RWP-RK domain	Nin-like	6.4e-26	90.1
TRINITY_DN50648_c0_g1	PF02042	RWP-RK	RWP-RK domain	Nin-like	1.9e-22	79
TRINITY_DN3829_c0_g1	PF02042	RWP-RK	RWP-RK domain	Nin-like	1e-23	83.1
TRINITY_DN410_c1_g1	PF02042	RWP-RK	RWP-RK domain	Nin-like	2e-26	91.7
TRINITY_DN93512_c0_g1	PF02042	RWP-RK	RWP-RK domain	Nin-like	3.8e-17	62
TRINITY_DN78039_c0_g1	PF02042	RWP-RK	RWP-RK domain	Nin-like	1.5e-24	85.8
TRINITY_DN7025_c0_g1	PF02042	RWP-RK	RWP-RK domain	Nin-like	0.00042	20.3
TRINITY_DN20216_c0_g1	PF02042	RWP-RK	RWP-RK domain	Nin-like	1.5e-26	92.1
TRINITY_DN11283_c0_g1	PF02042	RWP-RK	RWP-RK domain	Nin-like	7.8e-24	83.5
TRINITY_DN21045_c0_g1	PF02042	RWP-RK	RWP-RK domain	Nin-like	7.8e-21	73.8
TRINITY_DN30979_c0_g1	PF03514	GRAS	GRAS domain family	GRAS	5.3e-88	295.5
TRINITY_DN113499_c0_g2	PF03514	GRAS	GRAS domain family	GRAS	4.1e-20	72.1
TRINITY_DN58986_c0_g2	PF03514	GRAS	GRAS domain family	GRAS	7.5e-92	308.2
TRINITY_DN19884_c0_g1	PF03514	GRAS	GRAS domain family	GRAS	4.3e-94	315.5
TRINITY_DN62389_c0_g3	PF03514	GRAS	GRAS domain family	GRAS	1.4e-20	73.6
TRINITY_DN36080_c0_g4	PF03514	GRAS	GRAS domain family	GRAS	2.1e-15	56.6
TRINITY_DN36080_c0_g5	PF03514	GRAS	GRAS domain family	GRAS	3.7e-91	305.9
TRINITY_DN36080_c0_g2	PF03514	GRAS	GRAS domain family	GRAS	1.8e-67	228
TRINITY_DN36080_c0_g3	PF03514	GRAS	GRAS domain family	GRAS	4.3e-91	305.7
TRINITY_DN11782_c0_g1	PF03514	GRAS	GRAS domain family	GRAS	5e-129	430.5
TRINITY_DN11548_c0_g1	PF03514	GRAS	GRAS domain family	GRAS	5.9e-134	446.7
TRINITY_DN11548_c0_g2	PF03514	GRAS	GRAS domain family	GRAS	4.5e-135	450.4
TRINITY_DN92179_c0_g1	PF03514	GRAS	GRAS domain family	GRAS	2e-29	102.7
TRINITY_DN9767_c0_g1	PF03514	GRAS	GRAS domain family	GRAS	1.1e-129	432.6
TRINITY_DN41687_c0_g1	PF03514	GRAS	GRAS domain family	GRAS	5.5e-117	390.9
TRINITY_DN41687_c0_g2	PF03514	GRAS	GRAS domain family	GRAS	3.8e-34	118.3
TRINITY_DN19444_c0_g1	PF03514	GRAS	GRAS domain family	GRAS	9.1e-127	423.1
TRINITY_DN45868_c1_g1	PF03514	GRAS	GRAS domain family	GRAS	1.1e-83	281.3
TRINITY_DN14252_c0_g1	PF03514	GRAS	GRAS domain family	GRAS	4.4e-132	440.6
TRINITY_DN8454_c0_g1	PF03514	GRAS	GRAS domain family	GRAS	7e-35	120.7
TRINITY_DN8463_c0_g1	PF03514	GRAS	GRAS domain family	GRAS	3.1e-71	240.3
TRINITY_DN14015_c1_g1	PF03514	GRAS	GRAS domain family	GRAS	1.8e-136	455
TRINITY_DN141382_c0_g1	PF03514	GRAS	GRAS domain family	GRAS	1.4e-125	419.2
TRINITY_DN130191_c0_g1	PF03514	GRAS	GRAS domain family	GRAS	4.6e-90	302.3
TRINITY_DN64371_c0_g1	PF03514	GRAS	GRAS domain family	GRAS	6.1e-63	213
TRINITY_DN38559_c0_g1	PF03514	GRAS	GRAS domain family	GRAS	1.9e-16	60
TRINITY_DN38559_c0_g2	PF03514	GRAS	GRAS domain family	GRAS	3.5e-107	358.6
TRINITY_DN55968_c0_g1	PF03514	GRAS	GRAS domain family	GRAS	6.7e-114	380.7
TRINITY_DN55968_c0_g2	PF03514	GRAS	GRAS domain family	GRAS	1.2e-113	379.9
TRINITY_DN55968_c0_g3	PF03514	GRAS	GRAS domain family	GRAS	6.4e-113	377.5
TRINITY_DN12266_c0_g2	PF03514	GRAS	GRAS domain family	GRAS	3.1e-107	358.8
TRINITY_DN83406_c0_g1	PF03514	GRAS	GRAS domain family	GRAS	1.7e-47	162.2
TRINITY_DN81367_c0_g1	PF03514	GRAS	GRAS domain family	GRAS	6.2e-113	377.6
TRINITY_DN13505_c0_g1	PF03514	GRAS	GRAS domain family	GRAS	4.5e-112	374.7
TRINITY_DN25181_c1_g2	PF03514	GRAS	GRAS domain family	GRAS	1.9e-21	76.5
TRINITY_DN25181_c1_g1	PF03514	GRAS	GRAS domain family	GRAS	3e-38	131.8
TRINITY_DN25181_c0_g1	PF03514	GRAS	GRAS domain family	GRAS	3.3e-71	240.2
TRINITY_DN25203_c0_g1	PF03514	GRAS	GRAS domain family	GRAS	6.9e-53	179.9
TRINITY_DN36269_c0_g1	PF03514	GRAS	GRAS domain family	GRAS	1e-15	57.6
TRINITY_DN5873_c0_g1	PF03514	GRAS	GRAS domain family	GRAS	8.3e-129	429.8
TRINITY_DN31659_c1_g1	PF03514	GRAS	GRAS domain family	GRAS	3.5e-34	118.4
TRINITY_DN31659_c0_g1	PF03514	GRAS	GRAS domain family	GRAS	2.8e-70	237.2
TRINITY_DN31659_c0_g2	PF03514	GRAS	GRAS domain family	GRAS	8e-103	344.3
TRINITY_DN31659_c0_g3	PF03514	GRAS	GRAS domain family	GRAS	1.3e-102	343.6
TRINITY_DN111621_c0_g4	PF03514	GRAS	GRAS domain family	GRAS	5.4e-06	25.6
TRINITY_DN111621_c0_g3	PF03514	GRAS	GRAS domain family	GRAS	2.5e-24	85.9
TRINITY_DN139778_c0_g3	PF03514	GRAS	GRAS domain family	GRAS	1.7e-05	24
TRINITY_DN26906_c0_g1	PF03514	GRAS	GRAS domain family	GRAS	4.7e-38	131.1
TRINITY_DN60398_c0_g2	PF03514	GRAS	GRAS domain family	GRAS	1.4e-109	366.5
TRINITY_DN48182_c0_g2	PF03514	GRAS	GRAS domain family	GRAS	8.2e-13	48.1
TRINITY_DN1157_c0_g1	PF03514	GRAS	GRAS domain family	GRAS	3.8e-90	302.6
TRINITY_DN45339_c0_g2	PF03514	GRAS	GRAS domain family	GRAS	2.5e-63	214.3
TRINITY_DN174_c0_g1	PF03514	GRAS	GRAS domain family	GRAS	3.1e-110	368.7
TRINITY_DN184_c0_g1	PF03514	GRAS	GRAS domain family	GRAS	2.1e-138	461.4
TRINITY_DN4873_c0_g1	PF03514	GRAS	GRAS domain family	GRAS	2e-71	240.9
TRINITY_DN4821_c0_g1	PF03514	GRAS	GRAS domain family	GRAS	1.3e-33	116.5
TRINITY_DN76303_c0_g2	PF03514	GRAS	GRAS domain family	GRAS	1.6e-05	24.1
TRINITY_DN51987_c0_g1	PF03514	GRAS	GRAS domain family	GRAS	1.5e-126	422.4
TRINITY_DN58154_c0_g1	PF03514	GRAS	GRAS domain family	GRAS	4.6e-26	91.7
TRINITY_DN58154_c0_g2	PF03514	GRAS	GRAS domain family	GRAS	1.9e-49	168.7
TRINITY_DN49020_c0_g1	PF03514	GRAS	GRAS domain family	GRAS	6.3e-81	272.2
TRINITY_DN62849_c0_g3	PF03514	GRAS	GRAS domain family	GRAS	2.2e-30	105.9
TRINITY_DN20132_c0_g1	PF03514	GRAS	GRAS domain family	GRAS	2.2e-20	73
TRINITY_DN11069_c0_g1	PF03514	GRAS	GRAS domain family	GRAS	4.2e-17	62.2
TRINITY_DN2143_c0_g1	PF03514	GRAS	GRAS domain family	GRAS	5.1e-128	427.2
TRINITY_DN1292_c0_g1	PF03514	GRAS	GRAS domain family	GRAS	2e-54	185
TRINITY_DN170778_c0_g1	PF03514	GRAS	GRAS domain family	GRAS	2.7e-08	33.2
TRINITY_DN170778_c0_g2	PF03514	GRAS	GRAS domain family	GRAS	1.2e-21	77.2
TRINITY_DN22070_c0_g1	PF03514	GRAS	GRAS domain family	GRAS	3.7e-129	430.9
TRINITY_DN72921_c0_g1	PF03514	GRAS	GRAS domain family	GRAS	2.5e-137	457.8
TRINITY_DN10677_c0_g2	PF03514	GRAS	GRAS domain family	GRAS	3.9e-108	361.8
TRINITY_DN10658_c1_g3	PF03514	GRAS	GRAS domain family	GRAS	4.5e-73	246.4
TRINITY_DN10658_c1_g2	PF03514	GRAS	GRAS domain family	GRAS	4.4e-128	427.4
TRINITY_DN86007_c0_g2	PF03514	GRAS	GRAS domain family	GRAS	1.2e-12	47.5
TRINITY_DN26242_c0_g1	PF03514	GRAS	GRAS domain family	GRAS	9e-119	396.8
TRINITY_DN4762_c0_g1	PF03514	GRAS	GRAS domain family	GRAS	1.9e-126	422
TRINITY_DN3166_c0_g1	PF03514	GRAS	GRAS domain family	GRAS	2e-125	418.6
TRINITY_DN3166_c0_g2	PF03514	GRAS	GRAS domain family	GRAS	2.1e-17	63.2
TRINITY_DN59308_c0_g1	PF03514	GRAS	GRAS domain family	GRAS	3.1e-37	128.4
TRINITY_DN86088_c0_g1	PF03514	GRAS	GRAS domain family	GRAS	1.8e-76	257.6
TRINITY_DN86088_c0_g2	PF03514	GRAS	GRAS domain family	GRAS	3.9e-79	266.3
TRINITY_DN10088_c0_g1	PF03514	GRAS	GRAS domain family	GRAS	4.4e-114	381.3
TRINITY_DN10088_c0_g2	PF03514	GRAS	GRAS domain family	GRAS	1e-110	370.2
TRINITY_DN6561_c0_g1	PF03514	GRAS	GRAS domain family	GRAS	8.5e-73	245.5
TRINITY_DN118438_c0_g1	PF03514	GRAS	GRAS domain family	GRAS	0.00017	20.7
TRINITY_DN108889_c0_g2	PF03514	GRAS	GRAS domain family	GRAS	8.1e-136	452.9
TRINITY_DN15196_c2_g1	PF03514	GRAS	GRAS domain family	GRAS	1.1e-136	455.7
TRINITY_DN152481_c0_g1	PF03514	GRAS	GRAS domain family	GRAS	7.2e-123	410.3
TRINITY_DN108338_c0_g1	PF03514	GRAS	GRAS domain family	GRAS	1.2e-92	310.8
TRINITY_DN227553_c0_g1	PF03514	GRAS	GRAS domain family	GRAS	5.2e-120	400.8
TRINITY_DN149886_c0_g1	PF03514	GRAS	GRAS domain family	GRAS	2.1e-90	303.4
TRINITY_DN9248_c0_g1	PF03514	GRAS	GRAS domain family	GRAS	9.3e-104	347.4
TRINITY_DN28173_c0_g1	PF03514	GRAS	GRAS domain family	GRAS	2.2e-10	40
TRINITY_DN28173_c0_g2	PF03514	GRAS	GRAS domain family	GRAS	5e-06	25.7
TRINITY_DN65172_c0_g2	PF03514	GRAS	GRAS domain family	GRAS	9.5e-13	47.9
TRINITY_DN56151_c0_g1	PF03514	GRAS	GRAS domain family	GRAS	6.6e-07	28.6
TRINITY_DN21892_c0_g1	PF00642	Zf-CCCH	Zinc finger C-x8-C-x5-C-x3-H type (and similar)	C3H	3e-12	46.2
TRINITY_DN193610_c0_g1	PF00642	Zf-CCCH	Zinc finger C-x8-C-x5-C-x3-H type (and similar)	C3H	2.1e-06	27.5
TRINITY_DN178983_c1_g1	PF00642	Zf-CCCH	Zinc finger C-x8-C-x5-C-x3-H type (and similar)	C3H	1.5e-05	24.8
TRINITY_DN16367_c0_g1	PF00642	Zf-CCCH	Zinc finger C-x8-C-x5-C-x3-H type (and similar)	C3H	8.5e-06	25.6
TRINITY_DN19977_c0_g2	PF00642	Zf-CCCH	Zinc finger C-x8-C-x5-C-x3-H type (and similar)	C3H	5e-05	23.1
TRINITY_DN11713_c0_g1	PF00642	Zf-CCCH	Zinc finger C-x8-C-x5-C-x3-H type (and similar)	C3H	5e-10	39
TRINITY_DN86726_c0_g1	PF00642	Zf-CCCH	Zinc finger C-x8-C-x5-C-x3-H type (and similar)	C3H	1.2e-12	47.4
TRINITY_DN48817_c0_g1	PF00642	Zf-CCCH	Zinc finger C-x8-C-x5-C-x3-H type (and similar)	C3H	9e-11	41.4
TRINITY_DN78730_c0_g2	PF00642	Zf-CCCH	Zinc finger C-x8-C-x5-C-x3-H type (and similar)	C3H	5.5e-06	26.2
TRINITY_DN82365_c0_g6	PF00642	Zf-CCCH	Zinc finger C-x8-C-x5-C-x3-H type (and similar)	C3H	8.4e-08	32
TRINITY_DN99701_c0_g1	PF00642	Zf-CCCH	Zinc finger C-x8-C-x5-C-x3-H type (and similar)	C3H	1.4e-08	34.5
TRINITY_DN45868_c1_g2	PF00642	Zf-CCCH	Zinc finger C-x8-C-x5-C-x3-H type (and similar)	C3H	3e-19	68.5
TRINITY_DN49144_c0_g1	PF00642	Zf-CCCH	Zinc finger C-x8-C-x5-C-x3-H type (and similar)	C3H	0.00069	19.5
TRINITY_DN15704_c0_g1	PF00642	Zf-CCCH	Zinc finger C-x8-C-x5-C-x3-H type (and similar)	C3H	2.6e-22	78.2
TRINITY_DN57423_c0_g2	PF00642	Zf-CCCH	Zinc finger C-x8-C-x5-C-x3-H type (and similar)	C3H	3.2e-13	49.2
TRINITY_DN58498_c0_g1	PF00642	Zf-CCCH	Zinc finger C-x8-C-x5-C-x3-H type (and similar)	C3H	5.2e-19	67.7
TRINITY_DN2680_c0_g1	PF00642	Zf-CCCH	Zinc finger C-x8-C-x5-C-x3-H type (and similar)	C3H	4.7e-14	51.9
TRINITY_DN83918_c0_g1	PF00642	Zf-CCCH	Zinc finger C-x8-C-x5-C-x3-H type (and similar)	C3H	1.5e-59	196.9
TRINITY_DN1738_c1_g1	PF00642	Zf-CCCH	Zinc finger C-x8-C-x5-C-x3-H type (and similar)	C3H	1.5e-20	72.6
TRINITY_DN18622_c0_g1	PF00642	Zf-CCCH	Zinc finger C-x8-C-x5-C-x3-H type (and similar)	C3H	8.5e-11	41.5
TRINITY_DN32192_c0_g1	PF00642	Zf-CCCH	Zinc finger C-x8-C-x5-C-x3-H type (and similar)	C3H	3.2e-09	36.5
TRINITY_DN32192_c0_g2	PF00642	Zf-CCCH	Zinc finger C-x8-C-x5-C-x3-H type (and similar)	C3H	2.2e-06	27.5
TRINITY_DN39344_c0_g1	PF00642	Zf-CCCH	Zinc finger C-x8-C-x5-C-x3-H type (and similar)	C3H	9.6e-06	25.4
TRINITY_DN165939_c0_g3	PF00642	Zf-CCCH	Zinc finger C-x8-C-x5-C-x3-H type (and similar)	C3H	2.3e-22	78.4
TRINITY_DN107451_c0_g1	PF00642	Zf-CCCH	Zinc finger C-x8-C-x5-C-x3-H type (and similar)	C3H	1.1e-07	31.6
TRINITY_DN55346_c0_g2	PF00642	Zf-CCCH	Zinc finger C-x8-C-x5-C-x3-H type (and similar)	C3H	9.5e-09	35
TRINITY_DN20593_c0_g1	PF00642	Zf-CCCH	Zinc finger C-x8-C-x5-C-x3-H type (and similar)	C3H	3.2e-35	119.4
TRINITY_DN13526_c0_g2	PF00642	Zf-CCCH	Zinc finger C-x8-C-x5-C-x3-H type (and similar)	C3H	1.9e-20	72.3
TRINITY_DN3998_c0_g1	PF00642	Zf-CCCH	Zinc finger C-x8-C-x5-C-x3-H type (and similar)	C3H	1.6e-12	47
TRINITY_DN77386_c0_g1	PF00642	Zf-CCCH	Zinc finger C-x8-C-x5-C-x3-H type (and similar)	C3H	2.7e-06	27.2
TRINITY_DN11952_c3_g2	PF00642	Zf-CCCH	Zinc finger C-x8-C-x5-C-x3-H type (and similar)	C3H	5.4e-19	67.7
TRINITY_DN53561_c0_g2	PF00642	Zf-CCCH	Zinc finger C-x8-C-x5-C-x3-H type (and similar)	C3H	7.4e-10	38.5
TRINITY_DN204438_c0_g1	PF00642	Zf-CCCH	Zinc finger C-x8-C-x5-C-x3-H type (and similar)	C3H	1.9e-09	37.2
TRINITY_DN205220_c0_g1	PF00642	Zf-CCCH	Zinc finger C-x8-C-x5-C-x3-H type (and similar)	C3H	2.6e-20	71.8
TRINITY_DN47267_c0_g2	PF00642	Zf-CCCH	Zinc finger C-x8-C-x5-C-x3-H type (and similar)	C3H	5.2e-10	39
TRINITY_DN47267_c0_g3	PF00642	Zf-CCCH	Zinc finger C-x8-C-x5-C-x3-H type (and similar)	C3H	2.8e-10	39.8
TRINITY_DN19720_c0_g2	PF00642	Zf-CCCH	Zinc finger C-x8-C-x5-C-x3-H type (and similar)	C3H	1.3e-47	158.9
TRINITY_DN5831_c0_g1	PF00642	Zf-CCCH	Zinc finger C-x8-C-x5-C-x3-H type (and similar)	C3H	5e-10	39
TRINITY_DN5055_c0_g1	PF00642	Zf-CCCH	Zinc finger C-x8-C-x5-C-x3-H type (and similar)	C3H	1.1e-27	95.3
TRINITY_DN102965_c0_g1	PF00642	Zf-CCCH	Zinc finger C-x8-C-x5-C-x3-H type (and similar)	C3H	1.1e-08	34.8
TRINITY_DN186558_c0_g1	PF00642	Zf-CCCH	Zinc finger C-x8-C-x5-C-x3-H type (and similar)	C3H	3.7e-07	29.9
TRINITY_DN34097_c0_g1	PF00642	Zf-CCCH	Zinc finger C-x8-C-x5-C-x3-H type (and similar)	C3H	2.2e-23	81.7
TRINITY_DN56519_c0_g3	PF00642	Zf-CCCH	Zinc finger C-x8-C-x5-C-x3-H type (and similar)	C3H	7.9e-12	44.8
TRINITY_DN6982_c0_g1	PF00642	Zf-CCCH	Zinc finger C-x8-C-x5-C-x3-H type (and similar)	C3H	1.1e-15	57.1
TRINITY_DN6982_c0_g2	PF00642	Zf-CCCH	Zinc finger C-x8-C-x5-C-x3-H type (and similar)	C3H	6.4e-14	51.5
TRINITY_DN43027_c0_g1	PF00642	Zf-CCCH	Zinc finger C-x8-C-x5-C-x3-H type (and similar)	C3H	2.9e-09	36.6
TRINITY_DN43027_c0_g2	PF00642	Zf-CCCH	Zinc finger C-x8-C-x5-C-x3-H type (and similar)	C3H	2e-09	37.2
TRINITY_DN25932_c0_g1	PF00642	Zf-CCCH	Zinc finger C-x8-C-x5-C-x3-H type (and similar)	C3H	1.9e-49	164.7
TRINITY_DN40450_c0_g2	PF00642	Zf-CCCH	Zinc finger C-x8-C-x5-C-x3-H type (and similar)	C3H	0.00011	22.1
TRINITY_DN92591_c0_g2	PF00642	Zf-CCCH	Zinc finger C-x8-C-x5-C-x3-H type (and similar)	C3H	9e-36	121.1
TRINITY_DN66303_c0_g1	PF00642	Zf-CCCH	Zinc finger C-x8-C-x5-C-x3-H type (and similar)	C3H	8.4e-07	28.8
TRINITY_DN50169_c1_g2	PF00642	Zf-CCCH	Zinc finger C-x8-C-x5-C-x3-H type (and similar)	C3H	9.1e-18	63.7
TRINITY_DN50169_c2_g1	PF00642	Zf-CCCH	Zinc finger C-x8-C-x5-C-x3-H type (and similar)	C3H	8e-16	57.5
TRINITY_DN33863_c0_g1	PF00642	Zf-CCCH	Zinc finger C-x8-C-x5-C-x3-H type (and similar)	C3H	5.9e-45	150.4
TRINITY_DN8157_c0_g1	PF00642	Zf-CCCH	Zinc finger C-x8-C-x5-C-x3-H type (and similar)	C3H	8.3e-07	28.8
TRINITY_DN7210_c1_g1	PF00642	Zf-CCCH	Zinc finger C-x8-C-x5-C-x3-H type (and similar)	C3H	6.7e-09	35.5
TRINITY_DN134943_c0_g1	PF00642	Zf-CCCH	Zinc finger C-x8-C-x5-C-x3-H type (and similar)	C3H	4.2e-10	39.3
TRINITY_DN16043_c0_g1	PF00642	Zf-CCCH	Zinc finger C-x8-C-x5-C-x3-H type (and similar)	C3H	4.4e-42	141.3
TRINITY_DN31026_c0_g2	PF00642	Zf-CCCH	Zinc finger C-x8-C-x5-C-x3-H type (and similar)	C3H	1e-07	31.7
TRINITY_DN1531_c0_g1	PF00642	Zf-CCCH	Zinc finger C-x8-C-x5-C-x3-H type (and similar)	C3H	2.3e-16	59.2
TRINITY_DN35081_c0_g1	PF00642	Zf-CCCH	Zinc finger C-x8-C-x5-C-x3-H type (and similar)	C3H	7.3e-44	146.9
TRINITY_DN1941_c0_g1	PF00642	Zf-CCCH	Zinc finger C-x8-C-x5-C-x3-H type (and similar)	C3H	3.2e-12	46.1
TRINITY_DN52321_c0_g1	PF00642	Zf-CCCH	Zinc finger C-x8-C-x5-C-x3-H type (and similar)	C3H	1e-06	28.5
TRINITY_DN12695_c0_g1	PF00642	Zf-CCCH	Zinc finger C-x8-C-x5-C-x3-H type (and similar)	C3H	2.1e-15	56.2
TRINITY_DN54280_c0_g1	PF00642	Zf-CCCH	Zinc finger C-x8-C-x5-C-x3-H type (and similar)	C3H	9e-47	156.2
TRINITY_DN628_c1_g1	PF00642	Zf-CCCH	Zinc finger C-x8-C-x5-C-x3-H type (and similar)	C3H	1.2e-09	37.8
TRINITY_DN10392_c0_g1	PF00642	Zf-CCCH	Zinc finger C-x8-C-x5-C-x3-H type (and similar)	C3H	2.3e-14	52.9
TRINITY_DN25815_c1_g2	PF00642	Zf-CCCH	Zinc finger C-x8-C-x5-C-x3-H type (and similar)	C3H	4.4e-45	150.8
TRINITY_DN7133_c0_g1	PF00642	Zf-CCCH	Zinc finger C-x8-C-x5-C-x3-H type (and similar)	C3H	8.5e-46	153.1
TRINITY_DN7133_c0_g2	PF00642	Zf-CCCH	Zinc finger C-x8-C-x5-C-x3-H type (and similar)	C3H	9.1e-42	140.2
TRINITY_DN7133_c0_g3	PF00642	Zf-CCCH	Zinc finger C-x8-C-x5-C-x3-H type (and similar)	C3H	1.1e-08	34.8
TRINITY_DN10111_c0_g1	PF00642	Zf-CCCH	Zinc finger C-x8-C-x5-C-x3-H type (and similar)	C3H	1.5e-12	47.1
TRINITY_DN59951_c0_g1	PF00642	Zf-CCCH	Zinc finger C-x8-C-x5-C-x3-H type (and similar)	C3H	2.6e-17	62.3
TRINITY_DN77927_c0_g1	PF00642	Zf-CCCH	Zinc finger C-x8-C-x5-C-x3-H type (and similar)	C3H	5.1e-14	51.8
TRINITY_DN167184_c0_g2	PF00642	Zf-CCCH	Zinc finger C-x8-C-x5-C-x3-H type (and similar)	C3H	8.2e-19	67.1
TRINITY_DN54447_c0_g2	PF00642	Zf-CCCH	Zinc finger C-x8-C-x5-C-x3-H type (and similar)	C3H	1.9e-05	24.5
TRINITY_DN108773_c0_g2	PF00642	Zf-CCCH	Zinc finger C-x8-C-x5-C-x3-H type (and similar)	C3H	1.5e-17	63
TRINITY_DN16715_c0_g1	PF00642	Zf-CCCH	Zinc finger C-x8-C-x5-C-x3-H type (and similar)	C3H	5.7e-06	26.1
TRINITY_DN102262_c1_g1	PF00642	Zf-CCCH	Zinc finger C-x8-C-x5-C-x3-H type (and similar)	C3H	1.3e-16	60.1
TRINITY_DN138424_c0_g1	PF00642	Zf-CCCH	Zinc finger C-x8-C-x5-C-x3-H type (and similar)	C3H	4.4e-17	61.6
TRINITY_DN32383_c0_g1	PF00642	Zf-CCCH	Zinc finger C-x8-C-x5-C-x3-H type (and similar)	C3H	9.7e-21	73.2
TRINITY_DN165034_c0_g1	PF00642	Zf-CCCH	Zinc finger C-x8-C-x5-C-x3-H type (and similar)	C3H	1.1e-08	34.8
TRINITY_DN36689_c0_g1	PF00642	Zf-CCCH	Zinc finger C-x8-C-x5-C-x3-H type (and similar)	C3H	0.00051	19.9
TRINITY_DN228402_c0_g1	PF00642	Zf-CCCH	Zinc finger C-x8-C-x5-C-x3-H type (and similar)	C3H	9.5e-11	41.4
TRINITY_DN97156_c0_g1	PF00642	Zf-CCCH	Zinc finger C-x8-C-x5-C-x3-H type (and similar)	C3H	2.1e-16	59.4
TRINITY_DN30180_c1_g1	PF00642	Zf-CCCH	Zinc finger C-x8-C-x5-C-x3-H type (and similar)	C3H	7.3e-09	35.3
TRINITY_DN30106_c0_g1	PF00642	Zf-CCCH	Zinc finger C-x8-C-x5-C-x3-H type (and similar)	C3H	2.8e-47	157.8
TRINITY_DN140853_c0_g4	PF00642	Zf-CCCH	Zinc finger C-x8-C-x5-C-x3-H type (and similar)	C3H	1.8e-25	88.3
TRINITY_DN140853_c0_g1	PF00642	Zf-CCCH	Zinc finger C-x8-C-x5-C-x3-H type (and similar)	C3H	2.5e-27	94.2
TRINITY_DN178359_c0_g1	PF00642	Zf-CCCH	Zinc finger C-x8-C-x5-C-x3-H type (and similar)	C3H	9.5e-08	31.8
TRINITY_DN100472_c0_g1	PF00642	Zf-CCCH	Zinc finger C-x8-C-x5-C-x3-H type (and similar)	C3H	7.7e-24	83.1
TRINITY_DN97156_c0_g3	PF00642	Zf-CCCH	Zinc finger C-x8-C-x5-C-x3-H type (and similar)	C3H	1.9e-09	37.2
TRINITY_DN21883_c0_g1	PF04770	ZF-HD_dimer	ZF-HD protein dimerisation region	ZF-HD	2.1e-25	88.9
TRINITY_DN69523_c0_g1	PF04770	ZF-HD_dimer	ZF-HD protein dimerisation region	ZF-HD	3.6e-15	56.1
TRINITY_DN4376_c1_g2	PF04770	ZF-HD_dimer	ZF-HD protein dimerisation region	ZF-HD	1.8e-29	101.9
TRINITY_DN4376_c0_g1	PF04770	ZF-HD_dimer	ZF-HD protein dimerisation region	ZF-HD	1.9e-29	101.8
TRINITY_DN4376_c0_g2	PF04770	ZF-HD_dimer	ZF-HD protein dimerisation region	ZF-HD	1.1e-29	102.5
TRINITY_DN14272_c0_g1	PF04770	ZF-HD_dimer	ZF-HD protein dimerisation region	ZF-HD	9.7e-29	99.5
TRINITY_DN14272_c0_g2	PF04770	ZF-HD_dimer	ZF-HD protein dimerisation region	ZF-HD	1.5e-29	102.2
TRINITY_DN109625_c1_g1	PF04770	ZF-HD_dimer	ZF-HD protein dimerisation region	ZF-HD	1.7e-07	31.5
TRINITY_DN42498_c0_g1	PF04770	ZF-HD_dimer	ZF-HD protein dimerisation region	ZF-HD	7.2e-23	80.7
TRINITY_DN7771_c0_g1	PF04770	ZF-HD_dimer	ZF-HD protein dimerisation region	ZF-HD	5.2e-26	90.8
TRINITY_DN7771_c0_g2	PF04770	ZF-HD_dimer	ZF-HD protein dimerisation region	ZF-HD	0.00014	22.1
TRINITY_DN10430_c0_g1	PF04770	ZF-HD_dimer	ZF-HD protein dimerisation region	ZF-HD	9e-29	99.6
TRINITY_DN10430_c0_g2	PF04770	ZF-HD_dimer	ZF-HD protein dimerisation region	ZF-HD	4e-16	59.1
TRINITY_DN20656_c0_g1	PF04770	ZF-HD_dimer	ZF-HD protein dimerisation region	ZF-HD	6.3e-29	100.1
TRINITY_DN14850_c0_g1	PF04770	ZF-HD_dimer	ZF-HD protein dimerisation region	ZF-HD	1.9e-28	98.6
TRINITY_DN60696_c0_g1	PF04770	ZF-HD_dimer	ZF-HD protein dimerisation region	ZF-HD	5.2e-30	103.6
TRINITY_DN71034_c0_g1	PF04770	ZF-HD_dimer	ZF-HD protein dimerisation region	ZF-HD	9.9e-31	105.9
TRINITY_DN30640_c0_g1	PF04770	ZF-HD_dimer	ZF-HD protein dimerisation region	ZF-HD	8.5e-29	99.7
TRINITY_DN630_c0_g1	PF04770	ZF-HD_dimer	ZF-HD protein dimerisation region	ZF-HD	6.8e-19	68
TRINITY_DN45299_c1_g1	PF04770	ZF-HD_dimer	ZF-HD protein dimerisation region	ZF-HD	1.5e-24	86.1
TRINITY_DN45299_c0_g3	PF04770	ZF-HD_dimer	ZF-HD protein dimerisation region	ZF-HD	4.9e-30	103.7
TRINITY_DN187290_c1_g1	PF04770	ZF-HD_dimer	ZF-HD protein dimerisation region	ZF-HD	2.4e-25	88.7
TRINITY_DN152805_c0_g1	PF04770	ZF-HD_dimer	ZF-HD protein dimerisation region	ZF-HD	4.4e-28	97.4
TRINITY_DN104845_c0_g2	PF02362	B3	B3 DNA binding domain	B3_superfamily	2.2e-20	72.4
TRINITY_DN86728_c0_g1	PF02362	B3	B3 DNA binding domain	B3_superfamily	5.2e-07	29.5
TRINITY_DN48905_c0_g1	PF02362	B3	B3 DNA binding domain	B3_superfamily	2.5e-27	94.7
TRINITY_DN56843_c0_g2	PF02362	B3	B3 DNA binding domain	B3_superfamily	4.8e-24	84.2
TRINITY_DN47867_c1_g1	PF02362	B3	B3 DNA binding domain	B3_superfamily	3.2e-06	27
TRINITY_DN57345_c0_g2	PF02362	B3	B3 DNA binding domain	B3_superfamily	2.7e-10	40
TRINITY_DN75745_c0_g1	PF02362	B3	B3 DNA binding domain	B3_superfamily	1.7e-37	127.4
TRINITY_DN49391_c0_g1	PF02362	B3	B3 DNA binding domain	B3_superfamily	3.2e-16	59.1
TRINITY_DN33062_c0_g1	PF02362	B3	B3 DNA binding domain	B3_superfamily	7.1e-29	99.7
TRINITY_DN14214_c0_g1	PF02362	B3	B3 DNA binding domain	B3_superfamily	1.1e-12	47.6
TRINITY_DN70244_c0_g3	PF02362	B3	B3 DNA binding domain	B3_superfamily	1.5e-18	66.5
TRINITY_DN104611_c0_g2	PF02362	B3	B3 DNA binding domain	B3_superfamily	1.5e-16	60.1
TRINITY_DN102309_c0_g1	PF02362	B3	B3 DNA binding domain	B3_superfamily	4e-14	52.3
TRINITY_DN152114_c0_g2	PF02362	B3	B3 DNA binding domain	B3_superfamily	6e-16	58.2
TRINITY_DN3298_c0_g1	PF02362	B3	B3 DNA binding domain	B3_superfamily	4.7e-24	84.2
TRINITY_DN4051_c0_g1	PF02362	B3	B3 DNA binding domain	B3_superfamily	1.8e-08	34.2
TRINITY_DN70143_c0_g1	PF02362	B3	B3 DNA binding domain	B3_superfamily	4.8e-16	58.5
TRINITY_DN14701_c0_g2	PF02362	B3	B3 DNA binding domain	B3_superfamily	0.00035	20.4
TRINITY_DN16_c0_g2	PF02362	B3	B3 DNA binding domain	B3_superfamily	7.6e-34	115.6
TRINITY_DN42186_c0_g1	PF02362	B3	B3 DNA binding domain	B3_superfamily	5.8e-29	99.9
TRINITY_DN58533_c0_g1	PF02362	B3	B3 DNA binding domain	B3_superfamily	9.6e-10	38.3
TRINITY_DN14415_c0_g1	PF02362	B3	B3 DNA binding domain	B3_superfamily	9e-13	48
TRINITY_DN169419_c0_g1	PF02362	B3	B3 DNA binding domain	B3_superfamily	3e-15	55.9
TRINITY_DN57138_c0_g1	PF02362	B3	B3 DNA binding domain	B3_superfamily	9e-15	54.4
TRINITY_DN32953_c0_g1	PF02362	B3	B3 DNA binding domain	B3_superfamily	7.6e-48	160.6
TRINITY_DN51642_c0_g1	PF02362	B3	B3 DNA binding domain	B3_superfamily	7.1e-22	77.2
TRINITY_DN3650_c0_g1	PF02362	B3	B3 DNA binding domain	B3_superfamily	2.5e-16	59.4
TRINITY_DN929_c0_g1	PF02362	B3	B3 DNA binding domain	B3_superfamily	1.4e-28	98.7
TRINITY_DN929_c0_g2	PF02362	B3	B3 DNA binding domain	B3_superfamily	2.3e-28	98.1
TRINITY_DN16424_c0_g2	PF02362	B3	B3 DNA binding domain	B3_superfamily	2.7e-18	65.7
TRINITY_DN92572_c0_g1	PF02362	B3	B3 DNA binding domain	B3_superfamily	5.5e-16	58.3
TRINITY_DN53758_c0_g2	PF02362	B3	B3 DNA binding domain	B3_superfamily	1.6e-20	72.9
TRINITY_DN11037_c0_g1	PF02362	B3	B3 DNA binding domain	B3_superfamily	2.3e-28	98
TRINITY_DN1208_c0_g1	PF02362	B3	B3 DNA binding domain	B3_superfamily	1.1e-17	63.8
TRINITY_DN1208_c0_g2	PF02362	B3	B3 DNA binding domain	B3_superfamily	2.7e-17	62.5
TRINITY_DN8687_c0_g2	PF02362	B3	B3 DNA binding domain	B3_superfamily	2e-16	59.7
TRINITY_DN33229_c0_g1	PF02362	B3	B3 DNA binding domain	B3_superfamily	1.6e-20	72.9
TRINITY_DN35077_c0_g1	PF02362	B3	B3 DNA binding domain	B3_superfamily	4e-12	45.9
TRINITY_DN35077_c0_g2	PF02362	B3	B3 DNA binding domain	B3_superfamily	5.8e-09	35.8
TRINITY_DN85224_c0_g2	PF02362	B3	B3 DNA binding domain	B3_superfamily	1.4e-23	82.7
TRINITY_DN7151_c0_g1	PF02362	B3	B3 DNA binding domain	B3_superfamily	1.7e-13	50.3
TRINITY_DN52852_c0_g1	PF02362	B3	B3 DNA binding domain	B3_superfamily	2.6e-30	104.3
TRINITY_DN43662_c0_g1	PF02362	B3	B3 DNA binding domain	B3_superfamily	2.6e-28	97.9
TRINITY_DN2958_c0_g1	PF02362	B3	B3 DNA binding domain	B3_superfamily	1.9e-28	98.3
TRINITY_DN44300_c0_g1	PF02362	B3	B3 DNA binding domain	B3_superfamily	2e-15	56.5
TRINITY_DN13014_c0_g1	PF02362	B3	B3 DNA binding domain	B3_superfamily	3.4e-33	113.6
TRINITY_DN13172_c0_g1	PF02362	B3	B3 DNA binding domain	B3_superfamily	6.6e-16	58
TRINITY_DN13172_c0_g2	PF02362	B3	B3 DNA binding domain	B3_superfamily	1.9e-17	63
TRINITY_DN41116_c0_g1	PF02362	B3	B3 DNA binding domain	B3_superfamily	1.7e-15	56.8
TRINITY_DN147784_c0_g1	PF02362	B3	B3 DNA binding domain	B3_superfamily	1.3e-05	25
TRINITY_DN142467_c0_g1	PF02362	B3	B3 DNA binding domain	B3_superfamily	1.8e-25	88.8
TRINITY_DN20243_c0_g1	PF02362	B3	B3 DNA binding domain	B3_superfamily	3.3e-28	97.5
TRINITY_DN27577_c0_g1	PF02362	B3	B3 DNA binding domain	B3_superfamily	7.3e-27	93.2
TRINITY_DN27577_c0_g2	PF02362	B3	B3 DNA binding domain	B3_superfamily	7.5e-28	96.4
TRINITY_DN27523_c0_g1	PF02362	B3	B3 DNA binding domain	B3_superfamily	2.3e-11	43.5
TRINITY_DN11212_c0_g1	PF02362	B3	B3 DNA binding domain	B3_superfamily	3.1e-41	139.3
TRINITY_DN107071_c0_g1	PF02362	B3	B3 DNA binding domain	B3_superfamily	6.1e-09	35.7
TRINITY_DN100409_c0_g2	PF02362	B3	B3 DNA binding domain	B3_superfamily	6.1e-06	26.1
TRINITY_DN89118_c0_g1	PF02362	B3	B3 DNA binding domain	B3_superfamily	3.3e-21	75.1
TRINITY_DN140246_c0_g2	PF08879	WRC	WRC	GRF	7e-16	57.7
TRINITY_DN140246_c1_g2	PF08879	WRC	WRC	GRF	3.8e-16	58.5
TRINITY_DN9711_c0_g1	PF08879	WRC	WRC	GRF	2.5e-08	33.5
TRINITY_DN71112_c0_g3	PF08879	WRC	WRC	GRF	4.5e-09	35.9
TRINITY_DN48309_c0_g1	PF08879	WRC	WRC	GRF	6.8e-14	51.3
TRINITY_DN61184_c0_g1	PF08879	WRC	WRC	GRF	1.3e-20	72.8
TRINITY_DN157038_c0_g1	PF08879	WRC	WRC	GRF	2.1e-19	69
TRINITY_DN30500_c0_g1	PF08879	WRC	WRC	GRF	6e-21	73.9
TRINITY_DN822_c0_g1	PF08879	WRC	WRC	GRF	1.4e-15	56.7
TRINITY_DN42128_c0_g1	PF08879	WRC	WRC	GRF	4.5e-14	51.9
TRINITY_DN9409_c0_g1	PF08879	WRC	WRC	GRF	8.1e-12	44.7
TRINITY_DN60668_c1_g1	PF08879	WRC	WRC	GRF	1.1e-19	69.9
TRINITY_DN7873_c0_g2	PF08879	WRC	WRC	GRF	2.4e-20	71.9
TRINITY_DN8706_c0_g1	PF08879	WRC	WRC	GRF	1.3e-20	72.8
TRINITY_DN35018_c1_g1	PF08879	WRC	WRC	GRF	1.2e-15	56.9
TRINITY_DN35018_c0_g1	PF08879	WRC	WRC	GRF	1.3e-15	56.8
TRINITY_DN5680_c0_g1	PF08879	WRC	WRC	GRF	3.7e-15	55.3
TRINITY_DN5680_c0_g2	PF08879	WRC	WRC	GRF	4.4e-14	51.9
TRINITY_DN174964_c0_g1	PF08879	WRC	WRC	GRF	1.7e-21	75.7
TRINITY_DN20218_c0_g2	PF08879	WRC	WRC	GRF	1.8e-15	56.4
TRINITY_DN147281_c0_g1	PF08744	NOZZLE	Plant transcription factor NOZZLE	NZZ/SPL	7.1e-05	22.5
TRINITY_DN119499_c0_g4	PF06943	Zf-LSD1	LSD1 zinc finger	C2C2	7.6e-22	76.8
TRINITY_DN119499_c0_g2	PF06943	Zf-LSD1	LSD1 zinc finger	C2C2	1.3e-12	47.3
TRINITY_DN189114_c0_g1	PF06943	Zf-LSD1	LSD1 zinc finger	C2C2	1.7e-09	37.3
TRINITY_DN41771_c0_g1	PF06943	Zf-LSD1	LSD1 zinc finger	C2C2	1e-09	38
TRINITY_DN39494_c0_g1	PF06943	Zf-LSD1	LSD1 zinc finger	C2C2	6.3e-24	83.5
TRINITY_DN22844_c0_g2	PF06943	Zf-LSD1	LSD1 zinc finger	C2C2	2.4e-35	120
TRINITY_DN3908_c0_g1	PF06943	Zf-LSD1	LSD1 zinc finger	C2C2	6.5e-15	54.7
TRINITY_DN46063_c0_g1	PF06943	Zf-LSD1	LSD1 zinc finger	C2C2	1.4e-06	28
TRINITY_DN58854_c0_g1	PF06943	Zf-LSD1	LSD1 zinc finger	C2C2	1.1e-15	57.2
TRINITY_DN233622_c0_g1	PF06943	Zf-LSD1	LSD1 zinc finger	C2C2	3.2e-14	52.5
TRINITY_DN14633_c0_g1	PF06943	Zf-LSD1	LSD1 zinc finger	C2C2	3.6e-16	58.7
TRINITY_DN181_c0_g1	PF06943	Zf-LSD1	LSD1 zinc finger	C2C2	5.6e-25	86.9
TRINITY_DN25978_c0_g1	PF06943	Zf-LSD1	LSD1 zinc finger	C2C2	7.9e-21	73.6
TRINITY_DN25978_c0_g2	PF06943	Zf-LSD1	LSD1 zinc finger	C2C2	8.8e-40	134.2
TRINITY_DN25978_c0_g3	PF06943	Zf-LSD1	LSD1 zinc finger	C2C2	3.7e-35	119.4
TRINITY_DN8131_c0_g1	PF06943	Zf-LSD1	LSD1 zinc finger	C2C2	9.2e-06	25.4
TRINITY_DN7274_c0_g1	PF06943	Zf-LSD1	LSD1 zinc finger	C2C2	2.3e-11	43.3
TRINITY_DN119577_c0_g1	PF06943	Zf-LSD1	LSD1 zinc finger	C2C2	2.7e-07	30.3
TRINITY_DN39227_c0_g1	PF06943	Zf-LSD1	LSD1 zinc finger	C2C2	3.1e-13	49.3
TRINITY_DN189212_c0_g1	PF03634	TCP	TCP family transcription factor	TCP	4e-25	89.2
TRINITY_DN189212_c0_g2	PF03634	TCP	TCP family transcription factor	TCP	4.8e-25	88.9
TRINITY_DN16252_c0_g3	PF03634	TCP	TCP family transcription factor	TCP	4.6e-38	131.2
TRINITY_DN24558_c1_g2	PF03634	TCP	TCP family transcription factor	TCP	7.7e-22	78.5
TRINITY_DN24558_c1_g1	PF03634	TCP	TCP family transcription factor	TCP	1.6e-05	25.5
TRINITY_DN24558_c0_g1	PF03634	TCP	TCP family transcription factor	TCP	1.4e-32	113.5
TRINITY_DN24558_c0_g2	PF03634	TCP	TCP family transcription factor	TCP	1e-15	58.6
TRINITY_DN24558_c0_g3	PF03634	TCP	TCP family transcription factor	TCP	4.9e-26	92.2
TRINITY_DN15296_c0_g1	PF03634	TCP	TCP family transcription factor	TCP	3.5e-31	108.9
TRINITY_DN6875_c2_g2	PF03634	TCP	TCP family transcription factor	TCP	1.6e-34	119.8
TRINITY_DN49125_c0_g2	PF03634	TCP	TCP family transcription factor	TCP	1.8e-40	139.1
TRINITY_DN49125_c0_g3	PF03634	TCP	TCP family transcription factor	TCP	1.1e-35	123.5
TRINITY_DN42103_c0_g1	PF03634	TCP	TCP family transcription factor	TCP	6.8e-40	137.2
TRINITY_DN74019_c0_g1	PF03634	TCP	TCP family transcription factor	TCP	5e-26	92.1
TRINITY_DN13238_c1_g2	PF03634	TCP	TCP family transcription factor	TCP	2.6e-18	67.1
TRINITY_DN13238_c1_g1	PF03634	TCP	TCP family transcription factor	TCP	1.6e-31	110
TRINITY_DN33432_c0_g1	PF03634	TCP	TCP family transcription factor	TCP	2.9e-31	109.2
TRINITY_DN14771_c0_g1	PF03634	TCP	TCP family transcription factor	TCP	2.5e-25	89.9
TRINITY_DN13803_c0_g1	PF03634	TCP	TCP family transcription factor	TCP	1.2e-30	107.2
TRINITY_DN50426_c0_g1	PF03634	TCP	TCP family transcription factor	TCP	2.3e-30	106.2
TRINITY_DN14832_c0_g1	PF03634	TCP	TCP family transcription factor	TCP	3e-09	37.7
TRINITY_DN52111_c0_g1	PF03634	TCP	TCP family transcription factor	TCP	3.8e-29	102.3
TRINITY_DN17761_c0_g1	PF03634	TCP	TCP family transcription factor	TCP	8.4e-43	146.6
TRINITY_DN17761_c0_g2	PF03634	TCP	TCP family transcription factor	TCP	2.9e-42	144.9
TRINITY_DN924_c1_g3	PF03634	TCP	TCP family transcription factor	TCP	4.6e-26	92.3
TRINITY_DN16439_c0_g1	PF03634	TCP	TCP family transcription factor	TCP	2.1e-31	109.6
TRINITY_DN25564_c1_g2	PF03634	TCP	TCP family transcription factor	TCP	1.2e-29	103.9
TRINITY_DN25564_c1_g1	PF03634	TCP	TCP family transcription factor	TCP	8.2e-30	104.4
TRINITY_DN18036_c0_g1	PF03634	TCP	TCP family transcription factor	TCP	2.9e-16	60.4
TRINITY_DN16036_c0_g1	PF03634	TCP	TCP family transcription factor	TCP	1.3e-36	126.5
TRINITY_DN44587_c0_g4	PF03634	TCP	TCP family transcription factor	TCP	1.3e-07	32.4
TRINITY_DN69017_c0_g1	PF03634	TCP	TCP family transcription factor	TCP	1.2e-28	100.7
TRINITY_DN67108_c0_g2	PF03634	TCP	TCP family transcription factor	TCP	6.6e-16	59.3
TRINITY_DN21123_c0_g1	PF03634	TCP	TCP family transcription factor	TCP	1e-31	110.6
TRINITY_DN28460_c0_g1	PF03634	TCP	TCP family transcription factor	TCP	4.1e-32	111.9
TRINITY_DN28460_c0_g2	PF03634	TCP	TCP family transcription factor	TCP	7.4e-34	117.6
TRINITY_DN18274_c0_g1	PF03634	TCP	TCP family transcription factor	TCP	4.5e-32	111.8
TRINITY_DN77322_c0_g2	PF03634	TCP	TCP family transcription factor	TCP	3.5e-41	141.4
TRINITY_DN86928_c0_g1	PF03634	TCP	TCP family transcription factor	TCP	3.4e-33	115.4
TRINITY_DN10824_c0_g1	PF03634	TCP	TCP family transcription factor	TCP	2.1e-33	116.1
TRINITY_DN15979_c0_g1	PF03634	TCP	TCP family transcription factor	TCP	5.2e-30	105.1
TRINITY_DN91285_c0_g1	PF03634	TCP	TCP family transcription factor	TCP	1.1e-06	29.3
TRINITY_DN29189_c1_g1	PF03634	TCP	TCP family transcription factor	TCP	8.7e-14	52.4
TRINITY_DN74154_c0_g1	PF03634	TCP	TCP family transcription factor	TCP	1.9e-21	77.3
TRINITY_DN82491_c0_g1	PF03634	TCP	TCP family transcription factor	TCP	1.6e-22	80.7
TRINITY_DN22788_c0_g2	PF03634	TCP	TCP family transcription factor	TCP	5.2e-28	98.6
TRINITY_DN127141_c0_g2	PF02365	NAM	No apical meristem (NAM) protein	NAC	1.5e-21	77.6
TRINITY_DN199143_c0_g1	PF02365	NAM	No apical meristem (NAM) protein	NAC	0.00019	22.3
TRINITY_DN58947_c0_g1	PF02365	NAM	No apical meristem (NAM) protein	NAC	8.4e-10	39.7
TRINITY_DN24562_c0_g1	PF02365	NAM	No apical meristem (NAM) protein	NAC	1e-34	120.2
TRINITY_DN6040_c0_g2	PF02365	NAM	No apical meristem (NAM) protein	NAC	1.2e-18	68.3
TRINITY_DN11712_c0_g1	PF02365	NAM	No apical meristem (NAM) protein	NAC	1.1e-22	81.3
TRINITY_DN11712_c0_g2	PF02365	NAM	No apical meristem (NAM) protein	NAC	4e-22	79.5
TRINITY_DN20545_c0_g1	PF02365	NAM	No apical meristem (NAM) protein	NAC	6.1e-38	130.7
TRINITY_DN3720_c0_g1	PF02365	NAM	No apical meristem (NAM) protein	NAC	2.2e-31	109.4
TRINITY_DN44096_c1_g1	PF02365	NAM	No apical meristem (NAM) protein	NAC	7.3e-36	123.9
TRINITY_DN44096_c0_g1	PF02365	NAM	No apical meristem (NAM) protein	NAC	8.3e-38	130.2
TRINITY_DN66867_c0_g1	PF02365	NAM	No apical meristem (NAM) protein	NAC	0.00069	20.6
TRINITY_DN33315_c3_g1	PF02365	NAM	No apical meristem (NAM) protein	NAC	7e-28	98.1
TRINITY_DN33315_c1_g1	PF02365	NAM	No apical meristem (NAM) protein	NAC	2.8e-37	128.5
TRINITY_DN33315_c0_g1	PF02365	NAM	No apical meristem (NAM) protein	NAC	2.6e-13	51
TRINITY_DN66985_c0_g2	PF02365	NAM	No apical meristem (NAM) protein	NAC	2.1e-31	109.5
TRINITY_DN99522_c1_g1	PF02365	NAM	No apical meristem (NAM) protein	NAC	8e-10	39.7
TRINITY_DN32526_c0_g1	PF02365	NAM	No apical meristem (NAM) protein	NAC	1.1e-39	136.3
TRINITY_DN57701_c0_g4	PF02365	NAM	No apical meristem (NAM) protein	NAC	2.7e-17	63.9
TRINITY_DN57701_c0_g1	PF02365	NAM	No apical meristem (NAM) protein	NAC	2.4e-14	54.4
TRINITY_DN56839_c0_g1	PF02365	NAM	No apical meristem (NAM) protein	NAC	1.1e-22	81.3
TRINITY_DN14112_c0_g2	PF02365	NAM	No apical meristem (NAM) protein	NAC	4.1e-26	92.4
TRINITY_DN3078_c0_g1	PF02365	NAM	No apical meristem (NAM) protein	NAC	1.9e-39	135.6
TRINITY_DN3078_c0_g2	PF02365	NAM	No apical meristem (NAM) protein	NAC	4.5e-35	121.4
TRINITY_DN3016_c0_g1	PF02365	NAM	No apical meristem (NAM) protein	NAC	1.2e-16	61.8
TRINITY_DN70693_c0_g1	PF02365	NAM	No apical meristem (NAM) protein	NAC	1.3e-08	35.8
TRINITY_DN8876_c0_g1	PF02365	NAM	No apical meristem (NAM) protein	NAC	3.9e-35	121.6
TRINITY_DN8859_c0_g1	PF02365	NAM	No apical meristem (NAM) protein	NAC	3.9e-15	56.9
TRINITY_DN8880_c0_g1	PF02365	NAM	No apical meristem (NAM) protein	NAC	5.7e-05	24.1
TRINITY_DN8880_c3_g1	PF02365	NAM	No apical meristem (NAM) protein	NAC	4e-14	53.6
TRINITY_DN8880_c1_g2	PF02365	NAM	No apical meristem (NAM) protein	NAC	4.1e-38	131.2
TRINITY_DN8880_c1_g1	PF02365	NAM	No apical meristem (NAM) protein	NAC	2.5e-39	135.2
TRINITY_DN8880_c2_g1	PF02365	NAM	No apical meristem (NAM) protein	NAC	3.8e-30	105.5
TRINITY_DN98504_c0_g1	PF02365	NAM	No apical meristem (NAM) protein	NAC	4.4e-35	121.4
TRINITY_DN22359_c0_g1	PF02365	NAM	No apical meristem (NAM) protein	NAC	1.6e-06	29.1
TRINITY_DN29661_c0_g2	PF02365	NAM	No apical meristem (NAM) protein	NAC	3.4e-36	125
TRINITY_DN13321_c0_g2	PF02365	NAM	No apical meristem (NAM) protein	NAC	1.5e-23	84.2
TRINITY_DN13334_c0_g1	PF02365	NAM	No apical meristem (NAM) protein	NAC	1.4e-36	126.2
TRINITY_DN17582_c1_g2	PF02365	NAM	No apical meristem (NAM) protein	NAC	8.4e-26	91.4
TRINITY_DN16819_c0_g1	PF02365	NAM	No apical meristem (NAM) protein	NAC	1.6e-10	42.1
TRINITY_DN12971_c0_g1	PF02365	NAM	No apical meristem (NAM) protein	NAC	3.1e-36	125.2
TRINITY_DN9062_c0_g1	PF02365	NAM	No apical meristem (NAM) protein	NAC	7.7e-33	114.2
TRINITY_DN9062_c0_g2	PF02365	NAM	No apical meristem (NAM) protein	NAC	3.7e-31	108.7
TRINITY_DN14232_c0_g2	PF02365	NAM	No apical meristem (NAM) protein	NAC	2.7e-07	31.6
TRINITY_DN47967_c0_g2	PF02365	NAM	No apical meristem (NAM) protein	NAC	5.5e-23	82.3
TRINITY_DN90443_c0_g1	PF02365	NAM	No apical meristem (NAM) protein	NAC	3.8e-21	76.4
TRINITY_DN38957_c0_g1	PF02365	NAM	No apical meristem (NAM) protein	NAC	2.5e-12	47.8
TRINITY_DN11303_c2_g1	PF02365	NAM	No apical meristem (NAM) protein	NAC	3.8e-37	128.1
TRINITY_DN65678_c0_g1	PF02365	NAM	No apical meristem (NAM) protein	NAC	2.2e-39	135.3
TRINITY_DN32190_c0_g1	PF02365	NAM	No apical meristem (NAM) protein	NAC	5.7e-39	134
TRINITY_DN14032_c0_g1	PF02365	NAM	No apical meristem (NAM) protein	NAC	2e-31	109.6
TRINITY_DN14000_c1_g1	PF02365	NAM	No apical meristem (NAM) protein	NAC	6.6e-06	27.1
TRINITY_DN100107_c0_g1	PF02365	NAM	No apical meristem (NAM) protein	NAC	6.3e-08	33.6
TRINITY_DN2391_c0_g1	PF02365	NAM	No apical meristem (NAM) protein	NAC	4.7e-31	108.4
TRINITY_DN14000_c0_g2	PF02365	NAM	No apical meristem (NAM) protein	NAC	1.2e-34	120
TRINITY_DN47662_c0_g1	PF02365	NAM	No apical meristem (NAM) protein	NAC	2.7e-17	63.9
TRINITY_DN22295_c0_g1	PF02365	NAM	No apical meristem (NAM) protein	NAC	1.7e-36	126
TRINITY_DN30432_c3_g1	PF02365	NAM	No apical meristem (NAM) protein	NAC	6.2e-23	82.1
TRINITY_DN30432_c1_g1	PF02365	NAM	No apical meristem (NAM) protein	NAC	1.3e-37	129.5
TRINITY_DN30419_c0_g2	PF02365	NAM	No apical meristem (NAM) protein	NAC	3.7e-16	60.2
TRINITY_DN46887_c0_g1	PF02365	NAM	No apical meristem (NAM) protein	NAC	6.8e-15	56.1
TRINITY_DN34294_c0_g1	PF02365	NAM	No apical meristem (NAM) protein	NAC	3.8e-20	73.1
TRINITY_DN25174_c0_g1	PF02365	NAM	No apical meristem (NAM) protein	NAC	2.8e-16	60.6
TRINITY_DN10426_c0_g1	PF02365	NAM	No apical meristem (NAM) protein	NAC	2e-27	96.6
TRINITY_DN94698_c0_g4	PF02365	NAM	No apical meristem (NAM) protein	NAC	1e-40	139.6
TRINITY_DN4590_c0_g1	PF02365	NAM	No apical meristem (NAM) protein	NAC	8.4e-36	123.7
TRINITY_DN11810_c0_g1	PF02365	NAM	No apical meristem (NAM) protein	NAC	5.3e-41	140.6
TRINITY_DN44451_c0_g1	PF02365	NAM	No apical meristem (NAM) protein	NAC	1e-22	81.4
TRINITY_DN105170_c0_g1	PF02365	NAM	No apical meristem (NAM) protein	NAC	8.9e-19	68.7
TRINITY_DN220044_c0_g1	PF02365	NAM	No apical meristem (NAM) protein	NAC	1.1e-08	36.1
TRINITY_DN64463_c1_g1	PF02365	NAM	No apical meristem (NAM) protein	NAC	1.2e-07	32.7
TRINITY_DN64463_c0_g1	PF02365	NAM	No apical meristem (NAM) protein	NAC	2.6e-36	125.4
TRINITY_DN38145_c1_g1	PF02365	NAM	No apical meristem (NAM) protein	NAC	3.2e-26	92.8
TRINITY_DN13813_c0_g1	PF02365	NAM	No apical meristem (NAM) protein	NAC	5.9e-12	46.6
TRINITY_DN79_c1_g1	PF02365	NAM	No apical meristem (NAM) protein	NAC	7e-32	111.1
TRINITY_DN79_c0_g1	PF02365	NAM	No apical meristem (NAM) protein	NAC	2.3e-17	64.1
TRINITY_DN11616_c0_g1	PF02365	NAM	No apical meristem (NAM) protein	NAC	8.2e-36	123.8
TRINITY_DN84956_c0_g1	PF02365	NAM	No apical meristem (NAM) protein	NAC	2.1e-10	41.6
TRINITY_DN9472_c0_g1	PF02365	NAM	No apical meristem (NAM) protein	NAC	6.3e-36	124.1
TRINITY_DN9472_c0_g2	PF02365	NAM	No apical meristem (NAM) protein	NAC	4.7e-40	137.5
TRINITY_DN23493_c0_g1	PF02365	NAM	No apical meristem (NAM) protein	NAC	1.5e-40	139.1
TRINITY_DN23493_c0_g2	PF02365	NAM	No apical meristem (NAM) protein	NAC	9.5e-41	139.7
TRINITY_DN5888_c0_g1	PF02365	NAM	No apical meristem (NAM) protein	NAC	1.5e-33	116.5
TRINITY_DN14412_c0_g1	PF02365	NAM	No apical meristem (NAM) protein	NAC	1.8e-27	96.8
TRINITY_DN82393_c0_g1	PF02365	NAM	No apical meristem (NAM) protein	NAC	3.9e-20	73.1
TRINITY_DN17861_c0_g1	PF02365	NAM	No apical meristem (NAM) protein	NAC	2.5e-11	44.6
TRINITY_DN17861_c0_g2	PF02365	NAM	No apical meristem (NAM) protein	NAC	7.9e-11	43
TRINITY_DN76835_c0_g1	PF02365	NAM	No apical meristem (NAM) protein	NAC	3.9e-39	134.5
TRINITY_DN1871_c0_g1	PF02365	NAM	No apical meristem (NAM) protein	NAC	1.5e-11	45.3
TRINITY_DN14868_c1_g2	PF02365	NAM	No apical meristem (NAM) protein	NAC	1e-35	123.5
TRINITY_DN17721_c0_g1	PF02365	NAM	No apical meristem (NAM) protein	NAC	9.8e-12	45.9
TRINITY_DN51256_c0_g1	PF02365	NAM	No apical meristem (NAM) protein	NAC	1.6e-10	42
TRINITY_DN2029_c0_g1	PF02365	NAM	No apical meristem (NAM) protein	NAC	3e-20	73.5
TRINITY_DN445_c0_g1	PF02365	NAM	No apical meristem (NAM) protein	NAC	2.7e-18	67.1
TRINITY_DN996_c0_g1	PF02365	NAM	No apical meristem (NAM) protein	NAC	1.4e-18	68
TRINITY_DN996_c0_g2	PF02365	NAM	No apical meristem (NAM) protein	NAC	3.4e-18	66.8
TRINITY_DN24634_c0_g1	PF02365	NAM	No apical meristem (NAM) protein	NAC	1e-22	81.5
TRINITY_DN5253_c0_g1	PF02365	NAM	No apical meristem (NAM) protein	NAC	3.8e-20	73.1
TRINITY_DN58185_c0_g2	PF02365	NAM	No apical meristem (NAM) protein	NAC	3e-05	25
TRINITY_DN58195_c0_g1	PF02365	NAM	No apical meristem (NAM) protein	NAC	3.1e-40	138.1
TRINITY_DN19233_c0_g1	PF02365	NAM	No apical meristem (NAM) protein	NAC	3.4e-05	24.8
TRINITY_DN19233_c0_g2	PF02365	NAM	No apical meristem (NAM) protein	NAC	3.1e-13	50.8
TRINITY_DN53742_c0_g2	PF02365	NAM	No apical meristem (NAM) protein	NAC	2.8e-10	41.2
TRINITY_DN2112_c0_g1	PF02365	NAM	No apical meristem (NAM) protein	NAC	6.1e-39	133.9
TRINITY_DN10933_c0_g1	PF02365	NAM	No apical meristem (NAM) protein	NAC	1.8e-39	135.6
TRINITY_DN10933_c0_g2	PF02365	NAM	No apical meristem (NAM) protein	NAC	3.6e-37	128.2
TRINITY_DN1289_c0_g1	PF02365	NAM	No apical meristem (NAM) protein	NAC	5.7e-16	59.6
TRINITY_DN146911_c0_g1	PF02365	NAM	No apical meristem (NAM) protein	NAC	4.2e-40	137.6
TRINITY_DN2432_c1_g2	PF02365	NAM	No apical meristem (NAM) protein	NAC	1.2e-38	132.9
TRINITY_DN22059_c0_g1	PF02365	NAM	No apical meristem (NAM) protein	NAC	8.6e-11	42.9
TRINITY_DN34541_c0_g1	PF02365	NAM	No apical meristem (NAM) protein	NAC	1.4e-36	126.3
TRINITY_DN5675_c0_g1	PF02365	NAM	No apical meristem (NAM) protein	NAC	3.7e-07	31.1
TRINITY_DN79412_c0_g1	PF02365	NAM	No apical meristem (NAM) protein	NAC	3.1e-08	34.6
TRINITY_DN28704_c0_g1	PF02365	NAM	No apical meristem (NAM) protein	NAC	3.9e-15	56.9
TRINITY_DN28829_c0_g1	PF02365	NAM	No apical meristem (NAM) protein	NAC	2.8e-21	76.8
TRINITY_DN54095_c0_g1	PF02365	NAM	No apical meristem (NAM) protein	NAC	1e-28	100.8
TRINITY_DN54091_c0_g2	PF02365	NAM	No apical meristem (NAM) protein	NAC	4.9e-14	53.4
TRINITY_DN54091_c0_g3	PF02365	NAM	No apical meristem (NAM) protein	NAC	4.2e-06	27.7
TRINITY_DN12722_c0_g1	PF02365	NAM	No apical meristem (NAM) protein	NAC	3.9e-06	27.8
TRINITY_DN680_c0_g1	PF02365	NAM	No apical meristem (NAM) protein	NAC	2.1e-17	64.3
TRINITY_DN59260_c0_g1	PF02365	NAM	No apical meristem (NAM) protein	NAC	3.4e-21	76.5
TRINITY_DN61993_c0_g1	PF02365	NAM	No apical meristem (NAM) protein	NAC	7.6e-11	43.1
TRINITY_DN61996_c0_g1	PF02365	NAM	No apical meristem (NAM) protein	NAC	2.8e-14	54.2
TRINITY_DN18419_c0_g1	PF02365	NAM	No apical meristem (NAM) protein	NAC	4.2e-08	34.2
TRINITY_DN18482_c0_g1	PF02365	NAM	No apical meristem (NAM) protein	NAC	4.2e-08	34.2
TRINITY_DN18482_c0_g2	PF02365	NAM	No apical meristem (NAM) protein	NAC	2.2e-38	132.1
TRINITY_DN6368_c0_g1	PF02365	NAM	No apical meristem (NAM) protein	NAC	4.7e-18	66.3
TRINITY_DN35716_c0_g1	PF02365	NAM	No apical meristem (NAM) protein	NAC	2.1e-37	128.9
TRINITY_DN146952_c0_g3	PF02365	NAM	No apical meristem (NAM) protein	NAC	0.00026	22
TRINITY_DN164682_c0_g1	PF02365	NAM	No apical meristem (NAM) protein	NAC	3.9e-40	137.8
TRINITY_DN187275_c0_g1	PF02365	NAM	No apical meristem (NAM) protein	NAC	1.7e-05	25.7
TRINITY_DN26489_c0_g1	PF02365	NAM	No apical meristem (NAM) protein	NAC	3.2e-40	138
TRINITY_DN2940_c2_g1	PF02365	NAM	No apical meristem (NAM) protein	NAC	3.9e-37	128.1
TRINITY_DN13095_c1_g1	PF02365	NAM	No apical meristem (NAM) protein	NAC	3.5e-19	70
TRINITY_DN13095_c0_g1	PF02365	NAM	No apical meristem (NAM) protein	NAC	2.2e-18	67.4
TRINITY_DN13095_c0_g2	PF02365	NAM	No apical meristem (NAM) protein	NAC	5.6e-07	30.5
TRINITY_DN107684_c0_g2	PF02365	NAM	No apical meristem (NAM) protein	NAC	1.1e-06	29.7
TRINITY_DN33969_c0_g1	PF02365	NAM	No apical meristem (NAM) protein	NAC	2.2e-35	122.4
TRINITY_DN92843_c0_g1	PF02365	NAM	No apical meristem (NAM) protein	NAC	3.4e-06	28
TRINITY_DN41148_c0_g1	PF02365	NAM	No apical meristem (NAM) protein	NAC	1.6e-34	119.6
TRINITY_DN125623_c0_g1	PF02365	NAM	No apical meristem (NAM) protein	NAC	0.00067	20.6
TRINITY_DN190205_c0_g1	PF02365	NAM	No apical meristem (NAM) protein	NAC	1.4e-12	48.6
TRINITY_DN125357_c1_g1	PF02365	NAM	No apical meristem (NAM) protein	NAC	3.8e-35	121.6
TRINITY_DN125357_c0_g2	PF02365	NAM	No apical meristem (NAM) protein	NAC	2.1e-36	125.7
TRINITY_DN170742_c0_g1	PF02365	NAM	No apical meristem (NAM) protein	NAC	9.9e-12	45.9
TRINITY_DN62986_c0_g1	PF02365	NAM	No apical meristem (NAM) protein	NAC	5.2e-20	72.7
TRINITY_DN230054_c0_g1	PF02365	NAM	No apical meristem (NAM) protein	NAC	1.3e-11	45.6
TRINITY_DN21032_c0_g1	PF02365	NAM	No apical meristem (NAM) protein	NAC	4.7e-37	127.8
TRINITY_DN21038_c0_g1	PF02365	NAM	No apical meristem (NAM) protein	NAC	9.6e-08	33
TRINITY_DN175843_c0_g1	PF02365	NAM	No apical meristem (NAM) protein	NAC	5.8e-41	140.4
TRINITY_DN116477_c0_g1	PF02365	NAM	No apical meristem (NAM) protein	NAC	1.7e-10	41.9
TRINITY_DN186385_c0_g1	PF02365	NAM	No apical meristem (NAM) protein	NAC	6.3e-21	75.6
TRINITY_DN47481_c0_g1	PF02365	NAM	No apical meristem (NAM) protein	NAC	4.8e-31	108.4
TRINITY_DN8339_c0_g1	PF02365	NAM	No apical meristem (NAM) protein	NAC	3.1e-36	125.2
TRINITY_DN9854_c0_g4	PF02365	NAM	No apical meristem (NAM) protein	NAC	2.3e-29	102.9
TRINITY_DN9854_c0_g2	PF02365	NAM	No apical meristem (NAM) protein	NAC	4.8e-29	101.9
TRINITY_DN9854_c0_g3	PF02365	NAM	No apical meristem (NAM) protein	NAC	5.5e-33	114.6
TRINITY_DN22708_c0_g1	PF02365	NAM	No apical meristem (NAM) protein	NAC	5.8e-13	49.9
TRINITY_DN22708_c0_g2	PF02365	NAM	No apical meristem (NAM) protein	NAC	5.6e-19	69.3
TRINITY_DN144520_c0_g1	PF03106	WRKY	WRKY DNA -binding domain	WRKY	2.3e-20	72.6
TRINITY_DN144520_c0_g2	PF03106	WRKY	WRKY DNA -binding domain	WRKY	1.8e-20	72.9
TRINITY_DN104152_c0_g1	PF03106	WRKY	WRKY DNA -binding domain	WRKY	2e-08	34.4
TRINITY_DN120855_c0_g1	PF03106	WRKY	WRKY DNA -binding domain	WRKY	6e-19	68.1
TRINITY_DN42672_c0_g1	PF03106	WRKY	WRKY DNA -binding domain	WRKY	5.7e-12	45.7
TRINITY_DN42672_c0_g3	PF03106	WRKY	WRKY DNA -binding domain	WRKY	7e-15	55.1
TRINITY_DN28981_c0_g1	PF03106	WRKY	WRKY DNA -binding domain	WRKY	1.2e-24	86.3
TRINITY_DN28981_c0_g2	PF03106	WRKY	WRKY DNA -binding domain	WRKY	4.4e-24	84.5
TRINITY_DN20557_c0_g1	PF03106	WRKY	WRKY DNA -binding domain	WRKY	9.6e-13	48.2
TRINITY_DN83988_c0_g1	PF03106	WRKY	WRKY DNA -binding domain	WRKY	1.1e-25	89.6
TRINITY_DN3071_c1_g2	PF03106	WRKY	WRKY DNA -binding domain	WRKY	2.2e-06	27.9
TRINITY_DN3071_c1_g1	PF03106	WRKY	WRKY DNA -binding domain	WRKY	9.8e-24	83.4
TRINITY_DN3071_c2_g1	PF03106	WRKY	WRKY DNA -binding domain	WRKY	2.9e-32	110.7
TRINITY_DN544_c1_g1	PF03106	WRKY	WRKY DNA -binding domain	WRKY	1.1e-13	51.3
TRINITY_DN8848_c0_g1	PF03106	WRKY	WRKY DNA -binding domain	WRKY	1.3e-48	163.1
TRINITY_DN6626_c0_g1	PF03106	WRKY	WRKY DNA -binding domain	WRKY	8e-13	48.5
TRINITY_DN6626_c0_g2	PF03106	WRKY	WRKY DNA -binding domain	WRKY	9.3e-10	38.6
TRINITY_DN47882_c0_g3	PF03106	WRKY	WRKY DNA -binding domain	WRKY	8e-26	90.1
TRINITY_DN47900_c0_g1	PF03106	WRKY	WRKY DNA -binding domain	WRKY	3.4e-44	148.9
TRINITY_DN34723_c0_g1	PF03106	WRKY	WRKY DNA -binding domain	WRKY	2.4e-13	50.1
TRINITY_DN5388_c0_g3	PF03106	WRKY	WRKY DNA -binding domain	WRKY	4.5e-23	81.3
TRINITY_DN42918_c0_g1	PF03106	WRKY	WRKY DNA -binding domain	WRKY	1.5e-18	66.8
TRINITY_DN24319_c1_g1	PF03106	WRKY	WRKY DNA -binding domain	WRKY	7e-15	55
TRINITY_DN24319_c0_g1	PF03106	WRKY	WRKY DNA -binding domain	WRKY	1.2e-25	89.6
TRINITY_DN96427_c0_g1	PF03106	WRKY	WRKY DNA -binding domain	WRKY	3.4e-51	171.4
TRINITY_DN20461_c0_g1	PF03106	WRKY	WRKY DNA -binding domain	WRKY	1.8e-46	156.3
TRINITY_DN5570_c0_g1	PF03106	WRKY	WRKY DNA -binding domain	WRKY	1.1e-21	76.8
TRINITY_DN74554_c0_g1	PF03106	WRKY	WRKY DNA -binding domain	WRKY	8.5e-25	86.8
TRINITY_DN2518_c0_g3	PF03106	WRKY	WRKY DNA -binding domain	WRKY	1.1e-23	83.3
TRINITY_DN2699_c0_g1	PF03106	WRKY	WRKY DNA -binding domain	WRKY	2.1e-24	85.5
TRINITY_DN2692_c1_g1	PF03106	WRKY	WRKY DNA -binding domain	WRKY	1.6e-25	89.1
TRINITY_DN2692_c0_g1	PF03106	WRKY	WRKY DNA -binding domain	WRKY	4.5e-26	90.9
TRINITY_DN2692_c0_g2	PF03106	WRKY	WRKY DNA -binding domain	WRKY	2e-26	92
TRINITY_DN2692_c0_g3	PF03106	WRKY	WRKY DNA -binding domain	WRKY	9.2e-27	93.1
TRINITY_DN1785_c0_g1	PF03106	WRKY	WRKY DNA -binding domain	WRKY	1.2e-25	89.5
TRINITY_DN1785_c0_g2	PF03106	WRKY	WRKY DNA -binding domain	WRKY	2.3e-12	47
TRINITY_DN37212_c0_g1	PF03106	WRKY	WRKY DNA -binding domain	WRKY	8.7e-26	90
TRINITY_DN241_c0_g1	PF03106	WRKY	WRKY DNA -binding domain	WRKY	1.4e-10	41.3
TRINITY_DN14397_c0_g1	PF03106	WRKY	WRKY DNA -binding domain	WRKY	2.2e-07	31
TRINITY_DN5541_c0_g1	PF03106	WRKY	WRKY DNA -binding domain	WRKY	1.8e-22	79.4
TRINITY_DN5541_c0_g3	PF03106	WRKY	WRKY DNA -binding domain	WRKY	1.2e-22	79.9
TRINITY_DN11344_c0_g1	PF03106	WRKY	WRKY DNA -binding domain	WRKY	2.6e-25	88.5
TRINITY_DN10595_c0_g1	PF03106	WRKY	WRKY DNA -binding domain	WRKY	4.5e-44	148.5
TRINITY_DN9349_c0_g2	PF03106	WRKY	WRKY DNA -binding domain	WRKY	1.1e-25	89.7
TRINITY_DN9336_c0_g1	PF03106	WRKY	WRKY DNA -binding domain	WRKY	2.9e-24	85.1
TRINITY_DN9336_c0_g2	PF03106	WRKY	WRKY DNA -binding domain	WRKY	3.6e-24	84.8
TRINITY_DN32188_c0_g1	PF03106	WRKY	WRKY DNA -binding domain	WRKY	3.1e-49	165.1
TRINITY_DN123957_c0_g1	PF03106	WRKY	WRKY DNA -binding domain	WRKY	3.4e-23	81.7
TRINITY_DN156966_c0_g1	PF03106	WRKY	WRKY DNA -binding domain	WRKY	6.8e-23	80.7
TRINITY_DN22887_c0_g1	PF03106	WRKY	WRKY DNA -binding domain	WRKY	3e-26	91.4
TRINITY_DN22887_c0_g3	PF03106	WRKY	WRKY DNA -binding domain	WRKY	3.1e-26	91.4
TRINITY_DN29035_c0_g1	PF03106	WRKY	WRKY DNA -binding domain	WRKY	5.5e-09	36.2
TRINITY_DN46230_c0_g1	PF03106	WRKY	WRKY DNA -binding domain	WRKY	8.8e-24	83.6
TRINITY_DN31324_c0_g1	PF03106	WRKY	WRKY DNA -binding domain	WRKY	2.5e-50	168.6
TRINITY_DN31324_c0_g2	PF03106	WRKY	WRKY DNA -binding domain	WRKY	3.6e-50	168.1
TRINITY_DN22278_c0_g4	PF03106	WRKY	WRKY DNA -binding domain	WRKY	6.9e-26	90.3
TRINITY_DN163774_c0_g1	PF03106	WRKY	WRKY DNA -binding domain	WRKY	9.9e-07	28.9
TRINITY_DN36845_c0_g1	PF03106	WRKY	WRKY DNA -binding domain	WRKY	1.1e-24	86.5
TRINITY_DN842_c0_g3	PF03106	WRKY	WRKY DNA -binding domain	WRKY	2.9e-24	85.1
TRINITY_DN852_c0_g1	PF03106	WRKY	WRKY DNA -binding domain	WRKY	8e-15	54.9
TRINITY_DN852_c0_g2	PF03106	WRKY	WRKY DNA -binding domain	WRKY	6.2e-14	52
TRINITY_DN889_c0_g1	PF03106	WRKY	WRKY DNA -binding domain	WRKY	1.4e-25	89.3
TRINITY_DN29877_c0_g1	PF03106	WRKY	WRKY DNA -binding domain	WRKY	6.6e-24	84
TRINITY_DN29877_c0_g2	PF03106	WRKY	WRKY DNA -binding domain	WRKY	2e-24	85.6
TRINITY_DN3987_c0_g1	PF03106	WRKY	WRKY DNA -binding domain	WRKY	4.5e-26	90.9
TRINITY_DN4021_c1_g3	PF03106	WRKY	WRKY DNA -binding domain	WRKY	4e-25	87.9
TRINITY_DN4021_c1_g2	PF03106	WRKY	WRKY DNA -binding domain	WRKY	8.9e-25	86.7
TRINITY_DN25164_c0_g1	PF03106	WRKY	WRKY DNA -binding domain	WRKY	6.6e-24	83.9
TRINITY_DN5426_c0_g1	PF03106	WRKY	WRKY DNA -binding domain	WRKY	3.9e-51	171.2
TRINITY_DN5426_c0_g2	PF03106	WRKY	WRKY DNA -binding domain	WRKY	2.8e-44	149.2
TRINITY_DN35847_c0_g1	PF03106	WRKY	WRKY DNA -binding domain	WRKY	1.9e-26	92.1
TRINITY_DN36131_c1_g1	PF03106	WRKY	WRKY DNA -binding domain	WRKY	3.7e-22	78.4
TRINITY_DN11898_c0_g1	PF03106	WRKY	WRKY DNA -binding domain	WRKY	3.4e-27	94.5
TRINITY_DN44490_c0_g1	PF03106	WRKY	WRKY DNA -binding domain	WRKY	1.8e-07	31.3
TRINITY_DN14738_c0_g1	PF03106	WRKY	WRKY DNA -binding domain	WRKY	2.5e-27	94.9
TRINITY_DN13860_c0_g1	PF03106	WRKY	WRKY DNA -binding domain	WRKY	2.3e-14	53.4
TRINITY_DN13860_c0_g2	PF03106	WRKY	WRKY DNA -binding domain	WRKY	9.1e-24	83.5
TRINITY_DN193599_c0_g1	PF03106	WRKY	WRKY DNA -binding domain	WRKY	5.6e-05	23.3
TRINITY_DN91_c1_g1	PF03106	WRKY	WRKY DNA -binding domain	WRKY	3e-06	27.4
TRINITY_DN54_c0_g1	PF03106	WRKY	WRKY DNA -binding domain	WRKY	5e-24	84.3
TRINITY_DN20690_c0_g1	PF03106	WRKY	WRKY DNA -binding domain	WRKY	4.3e-17	62.1
TRINITY_DN27949_c0_g1	PF03106	WRKY	WRKY DNA -binding domain	WRKY	3.4e-11	43.2
TRINITY_DN27949_c0_g2	PF03106	WRKY	WRKY DNA -binding domain	WRKY	1.2e-24	86.3
TRINITY_DN27949_c0_g3	PF03106	WRKY	WRKY DNA -binding domain	WRKY	9.4e-25	86.7
TRINITY_DN58530_c0_g1	PF03106	WRKY	WRKY DNA -binding domain	WRKY	1.4e-24	86.1
TRINITY_DN49444_c0_g1	PF03106	WRKY	WRKY DNA -binding domain	WRKY	7.3e-13	48.6
TRINITY_DN9448_c0_g1	PF03106	WRKY	WRKY DNA -binding domain	WRKY	1.4e-07	31.7
TRINITY_DN8519_c3_g2	PF03106	WRKY	WRKY DNA -binding domain	WRKY	0.00014	22
TRINITY_DN8519_c1_g1	PF03106	WRKY	WRKY DNA -binding domain	WRKY	4e-25	87.9
TRINITY_DN8519_c6_g1	PF03106	WRKY	WRKY DNA -binding domain	WRKY	1.2e-19	70.3
TRINITY_DN4992_c0_g1	PF03106	WRKY	WRKY DNA -binding domain	WRKY	1.5e-24	86
TRINITY_DN31725_c0_g1	PF03106	WRKY	WRKY DNA -binding domain	WRKY	2e-24	85.6
TRINITY_DN5093_c1_g3	PF03106	WRKY	WRKY DNA -binding domain	WRKY	1.6e-25	89.1
TRINITY_DN5093_c1_g2	PF03106	WRKY	WRKY DNA -binding domain	WRKY	6.8e-08	32.7
TRINITY_DN5093_c1_g1	PF03106	WRKY	WRKY DNA -binding domain	WRKY	4.3e-14	52.5
TRINITY_DN169788_c0_g1	PF03106	WRKY	WRKY DNA -binding domain	WRKY	1.1e-47	160.2
TRINITY_DN167314_c0_g2	PF03106	WRKY	WRKY DNA -binding domain	WRKY	1.1e-17	64
TRINITY_DN32977_c0_g1	PF03106	WRKY	WRKY DNA -binding domain	WRKY	3.5e-14	52.8
TRINITY_DN32977_c0_g2	PF03106	WRKY	WRKY DNA -binding domain	WRKY	6.1e-21	74.5
TRINITY_DN1131_c0_g1	PF03106	WRKY	WRKY DNA -binding domain	WRKY	1.6e-07	31.5
TRINITY_DN17117_c0_g1	PF03106	WRKY	WRKY DNA -binding domain	WRKY	5.8e-50	167.4
TRINITY_DN137_c0_g1	PF03106	WRKY	WRKY DNA -binding domain	WRKY	2.6e-10	40.4
TRINITY_DN137_c0_g2	PF03106	WRKY	WRKY DNA -binding domain	WRKY	2.9e-09	37.1
TRINITY_DN21618_c0_g1	PF03106	WRKY	WRKY DNA -binding domain	WRKY	1.6e-24	85.9
TRINITY_DN26089_c1_g1	PF03106	WRKY	WRKY DNA -binding domain	WRKY	2.6e-23	82
TRINITY_DN17080_c0_g1	PF03106	WRKY	WRKY DNA -binding domain	WRKY	8.6e-27	93.2
TRINITY_DN17080_c0_g2	PF03106	WRKY	WRKY DNA -binding domain	WRKY	3e-26	91.5
TRINITY_DN987_c3_g1	PF03106	WRKY	WRKY DNA -binding domain	WRKY	9.2e-25	86.7
TRINITY_DN25633_c0_g1	PF03106	WRKY	WRKY DNA -binding domain	WRKY	8.1e-21	74.1
TRINITY_DN25633_c0_g2	PF03106	WRKY	WRKY DNA -binding domain	WRKY	3.8e-23	81.5
TRINITY_DN45604_c0_g1	PF03106	WRKY	WRKY DNA -binding domain	WRKY	3.9e-12	46.3
TRINITY_DN19204_c0_g1	PF03106	WRKY	WRKY DNA -binding domain	WRKY	2.5e-27	94.9
TRINITY_DN20113_c0_g1	PF03106	WRKY	WRKY DNA -binding domain	WRKY	5.6e-25	87.4
TRINITY_DN2107_c0_g1	PF03106	WRKY	WRKY DNA -binding domain	WRKY	1.3e-23	83.1
TRINITY_DN2107_c0_g2	PF03106	WRKY	WRKY DNA -binding domain	WRKY	2.8e-26	91.6
TRINITY_DN2107_c0_g3	PF03106	WRKY	WRKY DNA -binding domain	WRKY	0.00067	19.9
TRINITY_DN10953_c0_g1	PF03106	WRKY	WRKY DNA -binding domain	WRKY	6.2e-27	93.7
TRINITY_DN112435_c0_g1	PF03106	WRKY	WRKY DNA -binding domain	WRKY	1.5e-09	38
TRINITY_DN8677_c0_g1	PF03106	WRKY	WRKY DNA -binding domain	WRKY	1.6e-22	79.6
TRINITY_DN33268_c1_g1	PF03106	WRKY	WRKY DNA -binding domain	WRKY	3.7e-16	59.1
TRINITY_DN33268_c0_g1	PF03106	WRKY	WRKY DNA -binding domain	WRKY	1.9e-24	85.7
TRINITY_DN1041_c0_g1	PF03106	WRKY	WRKY DNA -binding domain	WRKY	4e-26	91.1
TRINITY_DN10649_c1_g2	PF03106	WRKY	WRKY DNA -binding domain	WRKY	2.1e-19	69.5
TRINITY_DN10797_c0_g4	PF03106	WRKY	WRKY DNA -binding domain	WRKY	2.4e-27	94.9
TRINITY_DN10797_c0_g5	PF03106	WRKY	WRKY DNA -binding domain	WRKY	2.5e-26	91.7
TRINITY_DN10797_c0_g1	PF03106	WRKY	WRKY DNA -binding domain	WRKY	5.3e-26	90.7
TRINITY_DN10797_c0_g3	PF03106	WRKY	WRKY DNA -binding domain	WRKY	1.6e-13	50.7
TRINITY_DN85956_c0_g1	PF03106	WRKY	WRKY DNA -binding domain	WRKY	1.2e-23	83.1
TRINITY_DN1908_c0_g1	PF03106	WRKY	WRKY DNA -binding domain	WRKY	9.4e-51	169.9
TRINITY_DN1981_c0_g1	PF03106	WRKY	WRKY DNA -binding domain	WRKY	1.1e-24	86.5
TRINITY_DN43257_c1_g2	PF03106	WRKY	WRKY DNA -binding domain	WRKY	8.2e-08	32.4
TRINITY_DN43257_c1_g1	PF03106	WRKY	WRKY DNA -binding domain	WRKY	1.3e-30	105.4
TRINITY_DN43257_c0_g1	PF03106	WRKY	WRKY DNA -binding domain	WRKY	4.5e-42	142.2
TRINITY_DN26273_c0_g1	PF03106	WRKY	WRKY DNA -binding domain	WRKY	5.5e-26	90.6
TRINITY_DN59879_c0_g2	PF03106	WRKY	WRKY DNA -binding domain	WRKY	3.3e-16	59.3
TRINITY_DN34451_c0_g1	PF03106	WRKY	WRKY DNA -binding domain	WRKY	2.3e-24	85.4
TRINITY_DN37822_c1_g1	PF03106	WRKY	WRKY DNA -binding domain	WRKY	6.6e-14	51.9
TRINITY_DN12693_c0_g2	PF03106	WRKY	WRKY DNA -binding domain	WRKY	7.9e-23	80.5
TRINITY_DN12678_c0_g1	PF03106	WRKY	WRKY DNA -binding domain	WRKY	6.5e-11	42.3
TRINITY_DN37024_c0_g1	PF03106	WRKY	WRKY DNA -binding domain	WRKY	3.3e-22	78.5
TRINITY_DN611_c0_g1	PF03106	WRKY	WRKY DNA -binding domain	WRKY	5.4e-20	71.4
TRINITY_DN611_c0_g2	PF03106	WRKY	WRKY DNA -binding domain	WRKY	1.8e-15	56.9
TRINITY_DN651_c1_g1	PF03106	WRKY	WRKY DNA -binding domain	WRKY	3.1e-25	88.2
TRINITY_DN651_c0_g1	PF03106	WRKY	WRKY DNA -binding domain	WRKY	2.7e-10	40.3
TRINITY_DN3109_c1_g2	PF03106	WRKY	WRKY DNA -binding domain	WRKY	2.7e-10	40.4
TRINITY_DN17639_c0_g1	PF03106	WRKY	WRKY DNA -binding domain	WRKY	1.1e-25	89.7
TRINITY_DN59215_c0_g4	PF03106	WRKY	WRKY DNA -binding domain	WRKY	1.5e-24	86
TRINITY_DN59215_c0_g2	PF03106	WRKY	WRKY DNA -binding domain	WRKY	4.8e-23	81.2
TRINITY_DN88240_c0_g1	PF03106	WRKY	WRKY DNA -binding domain	WRKY	5.1e-27	93.9
TRINITY_DN10136_c0_g1	PF03106	WRKY	WRKY DNA -binding domain	WRKY	8.9e-26	89.9
TRINITY_DN10269_c0_g1	PF03106	WRKY	WRKY DNA -binding domain	WRKY	9e-15	54.7
TRINITY_DN106512_c0_g1	PF03106	WRKY	WRKY DNA -binding domain	WRKY	6.5e-10	39.1
TRINITY_DN120091_c0_g1	PF03106	WRKY	WRKY DNA -binding domain	WRKY	2.6e-25	88.5
TRINITY_DN109979_c0_g1	PF03106	WRKY	WRKY DNA -binding domain	WRKY	4.2e-13	49.4
TRINITY_DN109979_c0_g3	PF03106	WRKY	WRKY DNA -binding domain	WRKY	1.2e-06	28.7
TRINITY_DN150985_c0_g1	PF03106	WRKY	WRKY DNA -binding domain	WRKY	6.4e-25	87.2
TRINITY_DN29405_c0_g1	PF03106	WRKY	WRKY DNA -binding domain	WRKY	7.7e-22	77.3
TRINITY_DN170401_c0_g1	PF03106	WRKY	WRKY DNA -binding domain	WRKY	2.7e-17	62.8
TRINITY_DN104697_c0_g1	PF03106	WRKY	WRKY DNA -binding domain	WRKY	2.3e-25	88.6
TRINITY_DN136419_c0_g1	PF03106	WRKY	WRKY DNA -binding domain	WRKY	2.3e-19	69.4
TRINITY_DN41198_c0_g4	PF03106	WRKY	WRKY DNA -binding domain	WRKY	2.6e-19	69.2
TRINITY_DN41198_c0_g2	PF03106	WRKY	WRKY DNA -binding domain	WRKY	1.6e-24	86
TRINITY_DN74807_c0_g1	PF03106	WRKY	WRKY DNA -binding domain	WRKY	1.7e-24	85.9
TRINITY_DN48508_c0_g1	PF03106	WRKY	WRKY DNA -binding domain	WRKY	1.9e-15	56.9
TRINITY_DN23363_c0_g1	PF03106	WRKY	WRKY DNA -binding domain	WRKY	3.4e-48	161.7
TRINITY_DN108060_c0_g1	PF03106	WRKY	WRKY DNA -binding domain	WRKY	1.9e-06	28.1
TRINITY_DN161923_c0_g1	PF03106	WRKY	WRKY DNA -binding domain	WRKY	1.4e-15	57.3
TRINITY_DN20269_c0_g1	PF03106	WRKY	WRKY DNA -binding domain	WRKY	2.1e-07	31.1
TRINITY_DN212740_c0_g1	PF03106	WRKY	WRKY DNA -binding domain	WRKY	2.2e-24	85.5
TRINITY_DN227933_c0_g1	PF03106	WRKY	WRKY DNA -binding domain	WRKY	4e-08	33.4
TRINITY_DN202765_c0_g1	PF03106	WRKY	WRKY DNA -binding domain	WRKY	1.7e-06	28.2
TRINITY_DN30036_c0_g1	PF03106	WRKY	WRKY DNA -binding domain	WRKY	9.6e-24	83.4
TRINITY_DN30036_c0_g2	PF03106	WRKY	WRKY DNA -binding domain	WRKY	1.3e-27	95.8
TRINITY_DN9144_c0_g1	PF03106	WRKY	WRKY DNA -binding domain	WRKY	2.3e-25	88.6
TRINITY_DN9144_c0_g2	PF03106	WRKY	WRKY DNA -binding domain	WRKY	4.8e-12	46
TRINITY_DN81037_c0_g2	PF03106	WRKY	WRKY DNA -binding domain	WRKY	9.6e-06	25.8
TRINITY_DN153083_c0_g1	PF03106	WRKY	WRKY DNA -binding domain	WRKY	2e-24	85.6
TRINITY_DN168916_c0_g1	PF03106	WRKY	WRKY DNA -binding domain	WRKY	4.3e-26	91
TRINITY_DN9237_c0_g1	PF03106	WRKY	WRKY DNA -binding domain	WRKY	3.5e-26	91.2
TRINITY_DN9236_c0_g1	PF03106	WRKY	WRKY DNA -binding domain	WRKY	1.4e-26	92.6
TRINITY_DN9236_c0_g2	PF03106	WRKY	WRKY DNA -binding domain	WRKY	4.2e-49	164.7
TRINITY_DN73922_c0_g1	PF03106	WRKY	WRKY DNA -binding domain	WRKY	3.5e-26	91.2
TRINITY_DN12814_c0_g1	PF03106	WRKY	WRKY DNA -binding domain	WRKY	3.2e-33	113.8
TRINITY_DN8981_c0_g1	PF03106	WRKY	WRKY DNA -binding domain	WRKY	4.7e-12	46
TRINITY_DN23544_c0_g2	PF03106	WRKY	WRKY DNA -binding domain	WRKY	6.1e-17	61.7
TRINITY_DN23639_c0_g1	PF03106	WRKY	WRKY DNA -binding domain	WRKY	3.7e-25	88
TRINITY_DN31853_c3_g1	PF03106	WRKY	WRKY DNA -binding domain	WRKY	7e-26	90.3
TRINITY_DN31853_c4_g1	PF03106	WRKY	WRKY DNA -binding domain	WRKY	0.00021	21.5
TRINITY_DN31853_c0_g1	PF03106	WRKY	WRKY DNA -binding domain	WRKY	2.5e-08	34
TRINITY_DN160417_c0_g1	PF03638	TCR	Tesmin/TSO1-like CXC domain, cysteine-rich domain	CPP	4e-07	30.2
TRINITY_DN45055_c0_g1	PF03638	TCR	Tesmin/TSO1-like CXC domain, cysteine-rich domain	CPP	1.6e-16	60.3
TRINITY_DN14183_c1_g2	PF03638	TCR	Tesmin/TSO1-like CXC domain, cysteine-rich domain	CPP	3.8e-19	68.7
TRINITY_DN9723_c1_g1	PF03638	TCR	Tesmin/TSO1-like CXC domain, cysteine-rich domain	CPP	6.9e-07	29.5
TRINITY_DN9723_c0_g1	PF03638	TCR	Tesmin/TSO1-like CXC domain, cysteine-rich domain	CPP	1.6e-22	79.6
TRINITY_DN4683_c4_g1	PF03638	TCR	Tesmin/TSO1-like CXC domain, cysteine-rich domain	CPP	1.9e-21	76.1
TRINITY_DN51582_c0_g1	PF03638	TCR	Tesmin/TSO1-like CXC domain, cysteine-rich domain	CPP	3.4e-23	81.7
TRINITY_DN43139_c0_g2	PF03638	TCR	Tesmin/TSO1-like CXC domain, cysteine-rich domain	CPP	9.5e-24	83.4
TRINITY_DN30687_c1_g1	PF03638	TCR	Tesmin/TSO1-like CXC domain, cysteine-rich domain	CPP	1.9e-23	82.5
TRINITY_DN919_c0_g1	PF03638	TCR	Tesmin/TSO1-like CXC domain, cysteine-rich domain	CPP	2.2e-22	79.1
TRINITY_DN42821_c0_g1	PF03638	TCR	Tesmin/TSO1-like CXC domain, cysteine-rich domain	CPP	9.2e-23	80.3
TRINITY_DN7282_c0_g1	PF03638	TCR	Tesmin/TSO1-like CXC domain, cysteine-rich domain	CPP	4.3e-21	74.9
TRINITY_DN2428_c0_g1	PF03638	TCR	Tesmin/TSO1-like CXC domain, cysteine-rich domain	CPP	2.2e-22	79.1
TRINITY_DN28710_c0_g1	PF03638	TCR	Tesmin/TSO1-like CXC domain, cysteine-rich domain	CPP	2.2e-21	75.9
TRINITY_DN3568_c0_g1	PF03638	TCR	Tesmin/TSO1-like CXC domain, cysteine-rich domain	CPP	4.5e-22	78.1
TRINITY_DN134653_c0_g3	PF03638	TCR	Tesmin/TSO1-like CXC domain, cysteine-rich domain	CPP	1.2e-23	83.2
TRINITY_DN165289_c0_g1	PF00170	bZIP_1	bZIP transcription factor	bZIP	2e-08	34.2
TRINITY_DN62391_c0_g1	PF00170	bZIP_1	bZIP transcription factor	bZIP	3.5e-19	68.7
TRINITY_DN25444_c0_g1	PF00170	bZIP_1	bZIP transcription factor	bZIP	2.6e-08	33.9
TRINITY_DN315_c0_g1	PF00170	bZIP_1	bZIP transcription factor	bZIP	6.4e-14	51.8
TRINITY_DN40688_c0_g2	PF00170	bZIP_1	bZIP transcription factor	bZIP	2e-06	27.8
TRINITY_DN39565_c0_g1	PF00170	bZIP_1	bZIP transcription factor	bZIP	4.3e-11	42.8
TRINITY_DN158941_c0_g3	PF00170	bZIP_1	bZIP transcription factor	bZIP	9.2e-11	41.7
TRINITY_DN86987_c0_g1	PF00170	bZIP_1	bZIP transcription factor	bZIP	1.7e-20	72.9
TRINITY_DN86945_c0_g1	PF00170	bZIP_1	bZIP transcription factor	bZIP	7.8e-16	57.9
TRINITY_DN31423_c0_g1	PF00170	bZIP_1	bZIP transcription factor	bZIP	4.3e-13	49.2
TRINITY_DN31450_c0_g1	PF00170	bZIP_1	bZIP transcription factor	bZIP	0.00016	21.7
TRINITY_DN38798_c0_g1	PF00170	bZIP_1	bZIP transcription factor	bZIP	1.9e-12	47.1
TRINITY_DN38798_c0_g2	PF00170	bZIP_1	bZIP transcription factor	bZIP	8.1e-12	45.1
TRINITY_DN17511_c0_g1	PF00170	bZIP_1	bZIP transcription factor	bZIP	1.1e-10	41.4
TRINITY_DN4484_c0_g1	PF00170	bZIP_1	bZIP transcription factor	bZIP	3.1e-05	24
[truncated: 557 more rows]

## Sheet: C. squarrosa
Gene_id	PF ID	DNA domain	Description	Family	E_value	score
TRINITY_DN8183_c0_g2	PF02365	NAM	No apical meristem (NAM) protein	NAC	7.4e-35	120.7
TRINITY_DN8164_c0_g2	PF02365	NAM	No apical meristem (NAM) protein	NAC	0.00072	20.5
TRINITY_DN11178_c0_g1	PF02365	NAM	No apical meristem (NAM) protein	NAC	3.5e-39	134.7
TRINITY_DN11161_c0_g4	PF02365	NAM	No apical meristem (NAM) protein	NAC	2.6e-38	131.9
TRINITY_DN11161_c0_g1	PF02365	NAM	No apical meristem (NAM) protein	NAC	1e-37	129.9
TRINITY_DN11161_c0_g2	PF02365	NAM	No apical meristem (NAM) protein	NAC	5.9e-26	91.9
TRINITY_DN11161_c0_g3	PF02365	NAM	No apical meristem (NAM) protein	NAC	4.4e-33	114.9
TRINITY_DN11161_c1_g1	PF02365	NAM	No apical meristem (NAM) protein	NAC	2.6e-27	96.3
TRINITY_DN11161_c2_g1	PF02365	NAM	No apical meristem (NAM) protein	NAC	1.4e-21	77.8
TRINITY_DN34645_c0_g2	PF02365	NAM	No apical meristem (NAM) protein	NAC	1e-22	81.4
TRINITY_DN93623_c0_g1	PF02365	NAM	No apical meristem (NAM) protein	NAC	1.4e-32	113.3
TRINITY_DN48221_c1_g1	PF02365	NAM	No apical meristem (NAM) protein	NAC	8.8e-35	120.4
TRINITY_DN48221_c0_g1	PF02365	NAM	No apical meristem (NAM) protein	NAC	5.4e-25	88.8
TRINITY_DN48221_c0_g3	PF02365	NAM	No apical meristem (NAM) protein	NAC	3.6e-05	24.7
TRINITY_DN42253_c0_g3	PF02365	NAM	No apical meristem (NAM) protein	NAC	9.9e-20	71.8
TRINITY_DN9463_c0_g1	PF02365	NAM	No apical meristem (NAM) protein	NAC	2.1e-34	119.2
TRINITY_DN19876_c0_g1	PF02365	NAM	No apical meristem (NAM) protein	NAC	1.3e-34	119.9
TRINITY_DN19876_c0_g3	PF02365	NAM	No apical meristem (NAM) protein	NAC	1.1e-33	116.9
TRINITY_DN45240_c0_g1	PF02365	NAM	No apical meristem (NAM) protein	NAC	4e-35	121.5
TRINITY_DN99142_c0_g1	PF02365	NAM	No apical meristem (NAM) protein	NAC	8.9e-19	68.7
TRINITY_DN22828_c0_g1	PF02365	NAM	No apical meristem (NAM) protein	NAC	4.8e-22	79.3
TRINITY_DN90916_c0_g1	PF02365	NAM	No apical meristem (NAM) protein	NAC	5e-37	127.7
TRINITY_DN98148_c0_g1	PF02365	NAM	No apical meristem (NAM) protein	NAC	9e-34	117.2
TRINITY_DN98148_c0_g2	PF02365	NAM	No apical meristem (NAM) protein	NAC	1.1e-35	123.3
TRINITY_DN2389_c0_g1	PF02365	NAM	No apical meristem (NAM) protein	NAC	7e-32	111.1
TRINITY_DN19079_c0_g1	PF02365	NAM	No apical meristem (NAM) protein	NAC	2.8e-35	122.1
TRINITY_DN44588_c1_g1	PF02365	NAM	No apical meristem (NAM) protein	NAC	1.5e-35	123
TRINITY_DN44588_c0_g1	PF02365	NAM	No apical meristem (NAM) protein	NAC	1.7e-36	126
TRINITY_DN1874_c0_g1	PF02365	NAM	No apical meristem (NAM) protein	NAC	1.4e-38	132.7
TRINITY_DN8681_c0_g1	PF02365	NAM	No apical meristem (NAM) protein	NAC	1.5e-23	84.2
TRINITY_DN33265_c0_g1	PF02365	NAM	No apical meristem (NAM) protein	NAC	8e-36	123.8
TRINITY_DN50648_c0_g4	PF02365	NAM	No apical meristem (NAM) protein	NAC	1.4e-40	139.2
TRINITY_DN50648_c0_g1	PF02365	NAM	No apical meristem (NAM) protein	NAC	1.5e-29	103.6
TRINITY_DN50648_c0_g2	PF02365	NAM	No apical meristem (NAM) protein	NAC	7.3e-40	136.9
TRINITY_DN50648_c0_g3	PF02365	NAM	No apical meristem (NAM) protein	NAC	1.6e-39	135.8
TRINITY_DN50643_c0_g1	PF02365	NAM	No apical meristem (NAM) protein	NAC	2e-36	125.7
TRINITY_DN9199_c0_g1	PF02365	NAM	No apical meristem (NAM) protein	NAC	1.7e-20	74.2
TRINITY_DN7615_c0_g1	PF02365	NAM	No apical meristem (NAM) protein	NAC	6.8e-37	127.3
TRINITY_DN99534_c0_g2	PF02365	NAM	No apical meristem (NAM) protein	NAC	2.6e-10	41.3
TRINITY_DN14256_c0_g2	PF02365	NAM	No apical meristem (NAM) protein	NAC	1.4e-36	126.3
TRINITY_DN266_c0_g1	PF02365	NAM	No apical meristem (NAM) protein	NAC	4.7e-31	108.4
TRINITY_DN43972_c0_g1	PF02365	NAM	No apical meristem (NAM) protein	NAC	1.4e-14	55.1
TRINITY_DN42632_c0_g5	PF02365	NAM	No apical meristem (NAM) protein	NAC	4.9e-11	43.7
TRINITY_DN42632_c0_g6	PF02365	NAM	No apical meristem (NAM) protein	NAC	1.9e-28	99.9
TRINITY_DN42632_c0_g1	PF02365	NAM	No apical meristem (NAM) protein	NAC	2.6e-27	96.3
TRINITY_DN42632_c0_g2	PF02365	NAM	No apical meristem (NAM) protein	NAC	5.8e-08	33.7
TRINITY_DN42560_c0_g1	PF02365	NAM	No apical meristem (NAM) protein	NAC	1.9e-41	142
TRINITY_DN16290_c0_g1	PF02365	NAM	No apical meristem (NAM) protein	NAC	6.1e-40	137.1
TRINITY_DN16290_c0_g2	PF02365	NAM	No apical meristem (NAM) protein	NAC	3e-09	37.9
TRINITY_DN15451_c0_g1	PF02365	NAM	No apical meristem (NAM) protein	NAC	1.1e-39	136.4
TRINITY_DN6043_c0_g1	PF02365	NAM	No apical meristem (NAM) protein	NAC	2.9e-40	138.2
TRINITY_DN41920_c0_g1	PF02365	NAM	No apical meristem (NAM) protein	NAC	0.00017	22.5
TRINITY_DN86957_c0_g1	PF02365	NAM	No apical meristem (NAM) protein	NAC	1.6e-11	45.2
TRINITY_DN10661_c0_g1	PF02365	NAM	No apical meristem (NAM) protein	NAC	3.5e-31	108.8
TRINITY_DN109550_c0_g1	PF02365	NAM	No apical meristem (NAM) protein	NAC	2.2e-08	35.1
TRINITY_DN62661_c0_g1	PF02365	NAM	No apical meristem (NAM) protein	NAC	8.9e-14	52.5
TRINITY_DN62661_c0_g2	PF02365	NAM	No apical meristem (NAM) protein	NAC	1.3e-32	113.4
TRINITY_DN62661_c0_g3	PF02365	NAM	No apical meristem (NAM) protein	NAC	7.6e-14	52.8
TRINITY_DN36229_c0_g1	PF02365	NAM	No apical meristem (NAM) protein	NAC	2.4e-19	70.5
TRINITY_DN36229_c0_g2	PF02365	NAM	No apical meristem (NAM) protein	NAC	8.3e-21	75.3
TRINITY_DN44464_c0_g1	PF02365	NAM	No apical meristem (NAM) protein	NAC	8.1e-21	75.3
TRINITY_DN18199_c0_g1	PF02365	NAM	No apical meristem (NAM) protein	NAC	2e-11	44.9
TRINITY_DN40279_c2_g2	PF02365	NAM	No apical meristem (NAM) protein	NAC	7.9e-31	107.7
TRINITY_DN40279_c2_g1	PF02365	NAM	No apical meristem (NAM) protein	NAC	1.8e-29	103.3
TRINITY_DN15543_c1_g1	PF02365	NAM	No apical meristem (NAM) protein	NAC	1.7e-36	126
TRINITY_DN15543_c0_g1	PF02365	NAM	No apical meristem (NAM) protein	NAC	5.8e-39	133.9
TRINITY_DN877_c0_g1	PF02365	NAM	No apical meristem (NAM) protein	NAC	1.3e-34	119.9
TRINITY_DN877_c0_g3	PF02365	NAM	No apical meristem (NAM) protein	NAC	2e-38	132.3
TRINITY_DN5162_c0_g1	PF02365	NAM	No apical meristem (NAM) protein	NAC	9e-19	68.7
TRINITY_DN1917_c0_g1	PF02365	NAM	No apical meristem (NAM) protein	NAC	9.6e-17	62.1
TRINITY_DN59667_c0_g2	PF02365	NAM	No apical meristem (NAM) protein	NAC	8.4e-10	39.7
TRINITY_DN25268_c0_g1	PF02365	NAM	No apical meristem (NAM) protein	NAC	4.8e-34	118.1
TRINITY_DN53359_c0_g1	PF02365	NAM	No apical meristem (NAM) protein	NAC	9.1e-36	123.6
TRINITY_DN7367_c0_g1	PF02365	NAM	No apical meristem (NAM) protein	NAC	4e-09	37.5
TRINITY_DN17514_c0_g2	PF02365	NAM	No apical meristem (NAM) protein	NAC	1.6e-10	42
TRINITY_DN17581_c1_g3	PF02365	NAM	No apical meristem (NAM) protein	NAC	5.1e-28	98.6
TRINITY_DN17581_c1_g1	PF02365	NAM	No apical meristem (NAM) protein	NAC	2.8e-40	138.2
TRINITY_DN17581_c0_g1	PF02365	NAM	No apical meristem (NAM) protein	NAC	1.6e-20	74.3
TRINITY_DN22417_c1_g1	PF02365	NAM	No apical meristem (NAM) protein	NAC	3.4e-37	128.2
TRINITY_DN13315_c0_g1	PF02365	NAM	No apical meristem (NAM) protein	NAC	5.5e-26	92
TRINITY_DN47115_c0_g1	PF02365	NAM	No apical meristem (NAM) protein	NAC	1.9e-35	122.6
TRINITY_DN47211_c0_g3	PF02365	NAM	No apical meristem (NAM) protein	NAC	1.2e-35	123.3
TRINITY_DN406_c1_g1	PF02365	NAM	No apical meristem (NAM) protein	NAC	2e-31	109.6
TRINITY_DN34329_c0_g1	PF02365	NAM	No apical meristem (NAM) protein	NAC	7.4e-25	88.4
TRINITY_DN6953_c0_g1	PF02365	NAM	No apical meristem (NAM) protein	NAC	5.4e-37	127.6
TRINITY_DN6578_c0_g1	PF02365	NAM	No apical meristem (NAM) protein	NAC	7.2e-20	72.2
TRINITY_DN80303_c0_g1	PF02365	NAM	No apical meristem (NAM) protein	NAC	5.3e-34	117.9
TRINITY_DN22620_c0_g1	PF02365	NAM	No apical meristem (NAM) protein	NAC	1.4e-36	126.2
TRINITY_DN723_c0_g4	PF02365	NAM	No apical meristem (NAM) protein	NAC	5.2e-06	27.4
TRINITY_DN723_c0_g1	PF02365	NAM	No apical meristem (NAM) protein	NAC	4.5e-37	127.9
TRINITY_DN723_c0_g2	PF02365	NAM	No apical meristem (NAM) protein	NAC	5.3e-39	134.1
TRINITY_DN723_c0_g3	PF02365	NAM	No apical meristem (NAM) protein	NAC	1.4e-40	139.2
TRINITY_DN7752_c0_g2	PF02365	NAM	No apical meristem (NAM) protein	NAC	5.3e-29	101.7
TRINITY_DN5903_c0_g4	PF02365	NAM	No apical meristem (NAM) protein	NAC	0.00083	20.3
TRINITY_DN5903_c0_g1	PF02365	NAM	No apical meristem (NAM) protein	NAC	2.8e-21	76.8
TRINITY_DN5903_c0_g2	PF02365	NAM	No apical meristem (NAM) protein	NAC	2.4e-14	54.4
TRINITY_DN36769_c0_g1	PF02365	NAM	No apical meristem (NAM) protein	NAC	5.3e-37	127.6
TRINITY_DN36769_c0_g2	PF02365	NAM	No apical meristem (NAM) protein	NAC	0.00012	23
TRINITY_DN9279_c0_g1	PF02365	NAM	No apical meristem (NAM) protein	NAC	1.5e-38	132.6
TRINITY_DN29505_c0_g1	PF02365	NAM	No apical meristem (NAM) protein	NAC	2.1e-05	25.5
TRINITY_DN3072_c0_g1	PF02365	NAM	No apical meristem (NAM) protein	NAC	5.7e-38	130.8
TRINITY_DN31340_c0_g1	PF02365	NAM	No apical meristem (NAM) protein	NAC	8.6e-24	84.9
TRINITY_DN56071_c0_g6	PF02365	NAM	No apical meristem (NAM) protein	NAC	2.5e-17	64
TRINITY_DN30490_c0_g1	PF02365	NAM	No apical meristem (NAM) protein	NAC	1e-19	71.7
TRINITY_DN247_c1_g1	PF02365	NAM	No apical meristem (NAM) protein	NAC	2.3e-31	109.4
TRINITY_DN40671_c0_g1	PF02365	NAM	No apical meristem (NAM) protein	NAC	1.2e-37	129.6
TRINITY_DN14312_c0_g1	PF02365	NAM	No apical meristem (NAM) protein	NAC	1.1e-20	74.9
TRINITY_DN22525_c0_g1	PF02365	NAM	No apical meristem (NAM) protein	NAC	4.2e-20	73
TRINITY_DN64127_c0_g1	PF02365	NAM	No apical meristem (NAM) protein	NAC	3.5e-35	121.7
TRINITY_DN10491_c0_g1	PF02365	NAM	No apical meristem (NAM) protein	NAC	4.3e-39	134.4
TRINITY_DN91176_c0_g1	PF02365	NAM	No apical meristem (NAM) protein	NAC	2.9e-11	44.4
TRINITY_DN14107_c0_g1	PF02365	NAM	No apical meristem (NAM) protein	NAC	1.5e-21	77.6
TRINITY_DN14107_c0_g2	PF02365	NAM	No apical meristem (NAM) protein	NAC	4e-22	79.5
TRINITY_DN14107_c0_g3	PF02365	NAM	No apical meristem (NAM) protein	NAC	7.7e-23	81.8
TRINITY_DN14192_c0_g1	PF02365	NAM	No apical meristem (NAM) protein	NAC	1.2e-24	87.6
TRINITY_DN101135_c0_g1	PF02365	NAM	No apical meristem (NAM) protein	NAC	1.2e-39	136.1
TRINITY_DN109022_c0_g1	PF02365	NAM	No apical meristem (NAM) protein	NAC	9.9e-09	36.2
TRINITY_DN120301_c0_g1	PF02365	NAM	No apical meristem (NAM) protein	NAC	8.4e-23	81.7
TRINITY_DN113702_c0_g1	PF02365	NAM	No apical meristem (NAM) protein	NAC	5.1e-08	33.9
TRINITY_DN21776_c0_g1	PF02365	NAM	No apical meristem (NAM) protein	NAC	1.7e-34	119.6
TRINITY_DN80701_c1_g1	PF02365	NAM	No apical meristem (NAM) protein	NAC	8.4e-38	130.2
TRINITY_DN80701_c0_g2	PF02365	NAM	No apical meristem (NAM) protein	NAC	4.2e-35	121.5
TRINITY_DN80701_c0_g3	PF02365	NAM	No apical meristem (NAM) protein	NAC	2.1e-36	125.7
TRINITY_DN97142_c0_g1	PF02365	NAM	No apical meristem (NAM) protein	NAC	2.4e-39	135.2
TRINITY_DN601_c0_g1	PF02365	NAM	No apical meristem (NAM) protein	NAC	3.4e-36	125
TRINITY_DN680_c0_g1	PF02365	NAM	No apical meristem (NAM) protein	NAC	3e-35	121.9
TRINITY_DN3163_c0_g1	PF02365	NAM	No apical meristem (NAM) protein	NAC	2.4e-14	54.4
TRINITY_DN4798_c0_g1	PF02365	NAM	No apical meristem (NAM) protein	NAC	3.2e-40	138
TRINITY_DN80505_c0_g1	PF02365	NAM	No apical meristem (NAM) protein	NAC	3e-40	138.1
TRINITY_DN28914_c0_g1	PF02365	NAM	No apical meristem (NAM) protein	NAC	1.6e-26	93.7
TRINITY_DN47424_c1_g2	PF02365	NAM	No apical meristem (NAM) protein	NAC	3.3e-38	131.5
TRINITY_DN47424_c1_g1	PF02365	NAM	No apical meristem (NAM) protein	NAC	1.9e-11	45
TRINITY_DN47424_c0_g1	PF02365	NAM	No apical meristem (NAM) protein	NAC	1.2e-37	129.7
TRINITY_DN47424_c0_g2	PF02365	NAM	No apical meristem (NAM) protein	NAC	5.3e-38	130.9
TRINITY_DN42890_c0_g1	PF02365	NAM	No apical meristem (NAM) protein	NAC	1.2e-24	87.6
TRINITY_DN58183_c0_g2	PF02365	NAM	No apical meristem (NAM) protein	NAC	1.7e-38	132.5
TRINITY_DN4322_c0_g1	PF02365	NAM	No apical meristem (NAM) protein	NAC	1.2e-16	61.8
TRINITY_DN1230_c0_g1	PF02365	NAM	No apical meristem (NAM) protein	NAC	3.6e-23	82.9
TRINITY_DN17235_c0_g1	PF02365	NAM	No apical meristem (NAM) protein	NAC	1.6e-40	139
TRINITY_DN19175_c0_g1	PF02365	NAM	No apical meristem (NAM) protein	NAC	4.7e-30	105.1
TRINITY_DN302_c0_g2	PF02365	NAM	No apical meristem (NAM) protein	NAC	0.00018	22.5
TRINITY_DN366_c0_g1	PF02365	NAM	No apical meristem (NAM) protein	NAC	3.9e-15	56.9
TRINITY_DN3550_c0_g1	PF02365	NAM	No apical meristem (NAM) protein	NAC	2.8e-36	125.3
TRINITY_DN16818_c0_g1	PF02365	NAM	No apical meristem (NAM) protein	NAC	1.5e-14	55
TRINITY_DN8139_c0_g1	PF00249	Myb_dna_bind	Myb-like DNA-binding domain	MYB_superfamily	3.3e-30	104.1
TRINITY_DN11071_c0_g1	PF00249	Myb_dna_bind	Myb-like DNA-binding domain	MYB_superfamily	3.3e-07	30.4
TRINITY_DN35460_c0_g1	PF00249	Myb_dna_bind	Myb-like DNA-binding domain	MYB_superfamily	1.1e-32	112
TRINITY_DN77155_c0_g1	PF00249	Myb_dna_bind	Myb-like DNA-binding domain	MYB_superfamily	4.9e-06	26.7
TRINITY_DN60994_c1_g1	PF00249	Myb_dna_bind	Myb-like DNA-binding domain	MYB_superfamily	3.9e-31	107
TRINITY_DN83604_c0_g1	PF00249	Myb_dna_bind	Myb-like DNA-binding domain	MYB_superfamily	8.9e-12	45
TRINITY_DN39145_c0_g1	PF00249	Myb_dna_bind	Myb-like DNA-binding domain	MYB_superfamily	5.8e-09	36
TRINITY_DN14816_c1_g1	PF00249	Myb_dna_bind	Myb-like DNA-binding domain	MYB_superfamily	3.7e-07	30.2
TRINITY_DN14816_c0_g1	PF00249	Myb_dna_bind	Myb-like DNA-binding domain	MYB_superfamily	2.9e-06	27.4
TRINITY_DN16998_c1_g1	PF00249	Myb_dna_bind	Myb-like DNA-binding domain	MYB_superfamily	1.5e-12	47.5
TRINITY_DN16998_c0_g1	PF00249	Myb_dna_bind	Myb-like DNA-binding domain	MYB_superfamily	4.9e-31	106.7
TRINITY_DN16974_c0_g1	PF00249	Myb_dna_bind	Myb-like DNA-binding domain	MYB_superfamily	1.3e-05	25.3
TRINITY_DN8591_c0_g1	PF00249	Myb_dna_bind	Myb-like DNA-binding domain	MYB_superfamily	2.4e-06	27.6
TRINITY_DN8591_c0_g2	PF00249	Myb_dna_bind	Myb-like DNA-binding domain	MYB_superfamily	6.5e-06	26.3
TRINITY_DN72254_c0_g1	PF00249	Myb_dna_bind	Myb-like DNA-binding domain	MYB_superfamily	4.4e-05	23.6
TRINITY_DN72289_c0_g2	PF00249	Myb_dna_bind	Myb-like DNA-binding domain	MYB_superfamily	4e-15	55.8
TRINITY_DN63270_c0_g1	PF00249	Myb_dna_bind	Myb-like DNA-binding domain	MYB_superfamily	1e-28	99.3
TRINITY_DN12501_c1_g1	PF00249	Myb_dna_bind	Myb-like DNA-binding domain	MYB_superfamily	4.7e-07	29.9
TRINITY_DN12501_c0_g1	PF00249	Myb_dna_bind	Myb-like DNA-binding domain	MYB_superfamily	3.5e-08	33.5
TRINITY_DN19868_c0_g1	PF00249	Myb_dna_bind	Myb-like DNA-binding domain	MYB_superfamily	7.8e-27	93.3
TRINITY_DN50161_c0_g1	PF00249	Myb_dna_bind	Myb-like DNA-binding domain	MYB_superfamily	2.5e-13	50
TRINITY_DN15879_c0_g1	PF00249	Myb_dna_bind	Myb-like DNA-binding domain	MYB_superfamily	2.6e-32	110.8
TRINITY_DN9347_c0_g1	PF00249	Myb_dna_bind	Myb-like DNA-binding domain	MYB_superfamily	4.4e-07	30
TRINITY_DN31967_c0_g1	PF00249	Myb_dna_bind	Myb-like DNA-binding domain	MYB_superfamily	1.9e-08	34.4
TRINITY_DN47296_c0_g1	PF00249	Myb_dna_bind	Myb-like DNA-binding domain	MYB_superfamily	6.8e-34	115.8
TRINITY_DN46541_c1_g1	PF00249	Myb_dna_bind	Myb-like DNA-binding domain	MYB_superfamily	5.9e-07	29.6
TRINITY_DN46541_c0_g1	PF00249	Myb_dna_bind	Myb-like DNA-binding domain	MYB_superfamily	2.3e-30	104.6
TRINITY_DN46541_c0_g2	PF00249	Myb_dna_bind	Myb-like DNA-binding domain	MYB_superfamily	2.2e-15	56.6
TRINITY_DN46515_c0_g1	PF00249	Myb_dna_bind	Myb-like DNA-binding domain	MYB_superfamily	2.2e-09	37.4
TRINITY_DN55465_c0_g2	PF00249	Myb_dna_bind	Myb-like DNA-binding domain	MYB_superfamily	1.8e-07	31.3
TRINITY_DN29061_c0_g1	PF00249	Myb_dna_bind	Myb-like DNA-binding domain	MYB_superfamily	1e-06	28.8
TRINITY_DN21943_c0_g1	PF00249	Myb_dna_bind	Myb-like DNA-binding domain	MYB_superfamily	4.2e-08	33.3
TRINITY_DN71887_c0_g1	PF00249	Myb_dna_bind	Myb-like DNA-binding domain	MYB_superfamily	6.6e-06	26.3
TRINITY_DN79114_c0_g1	PF00249	Myb_dna_bind	Myb-like DNA-binding domain	MYB_superfamily	1.4e-23	82.9
TRINITY_DN1378_c0_g1	PF00249	Myb_dna_bind	Myb-like DNA-binding domain	MYB_superfamily	8.8e-09	35.5
TRINITY_DN20010_c0_g1	PF00249	Myb_dna_bind	Myb-like DNA-binding domain	MYB_superfamily	7.7e-08	32.4
TRINITY_DN18252_c0_g1	PF00249	Myb_dna_bind	Myb-like DNA-binding domain	MYB_superfamily	3.2e-20	72.1
TRINITY_DN61968_c0_g1	PF00249	Myb_dna_bind	Myb-like DNA-binding domain	MYB_superfamily	2.8e-13	49.8
TRINITY_DN34145_c0_g1	PF00249	Myb_dna_bind	Myb-like DNA-binding domain	MYB_superfamily	4.9e-33	113.1
TRINITY_DN51367_c0_g1	PF00249	Myb_dna_bind	Myb-like DNA-binding domain	MYB_superfamily	5.1e-29	100.2
TRINITY_DN8677_c0_g1	PF00249	Myb_dna_bind	Myb-like DNA-binding domain	MYB_superfamily	2.3e-28	98.1
TRINITY_DN8677_c0_g2	PF00249	Myb_dna_bind	Myb-like DNA-binding domain	MYB_superfamily	1.2e-28	99
TRINITY_DN8621_c0_g1	PF00249	Myb_dna_bind	Myb-like DNA-binding domain	MYB_superfamily	4.7e-29	100.3
TRINITY_DN1089_c0_g1	PF00249	Myb_dna_bind	Myb-like DNA-binding domain	MYB_superfamily	1.8e-15	56.9
TRINITY_DN1036_c1_g1	PF00249	Myb_dna_bind	Myb-like DNA-binding domain	MYB_superfamily	4.8e-49	164.3
TRINITY_DN21064_c0_g1	PF00249	Myb_dna_bind	Myb-like DNA-binding domain	MYB_superfamily	3.2e-16	59.3
TRINITY_DN21097_c0_g1	PF00249	Myb_dna_bind	Myb-like DNA-binding domain	MYB_superfamily	6.2e-30	103.2
TRINITY_DN81080_c1_g2	PF00249	Myb_dna_bind	Myb-like DNA-binding domain	MYB_superfamily	9e-12	45
TRINITY_DN81080_c0_g1	PF00249	Myb_dna_bind	Myb-like DNA-binding domain	MYB_superfamily	4.8e-10	39.5
TRINITY_DN45672_c0_g1	PF00249	Myb_dna_bind	Myb-like DNA-binding domain	MYB_superfamily	4e-32	110.2
TRINITY_DN19393_c0_g1	PF00249	Myb_dna_bind	Myb-like DNA-binding domain	MYB_superfamily	3.6e-33	113.5
TRINITY_DN19393_c0_g2	PF00249	Myb_dna_bind	Myb-like DNA-binding domain	MYB_superfamily	8.8e-32	109.1
TRINITY_DN20218_c0_g1	PF00249	Myb_dna_bind	Myb-like DNA-binding domain	MYB_superfamily	4.2e-06	26.9
TRINITY_DN7614_c1_g1	PF00249	Myb_dna_bind	Myb-like DNA-binding domain	MYB_superfamily	1.2e-08	35
TRINITY_DN7614_c0_g1	PF00249	Myb_dna_bind	Myb-like DNA-binding domain	MYB_superfamily	2.1e-06	27.8
TRINITY_DN32347_c0_g2	PF00249	Myb_dna_bind	Myb-like DNA-binding domain	MYB_superfamily	2.2e-15	56.6
TRINITY_DN32339_c0_g1	PF00249	Myb_dna_bind	Myb-like DNA-binding domain	MYB_superfamily	1.1e-08	35.1
TRINITY_DN10233_c0_g1	PF00249	Myb_dna_bind	Myb-like DNA-binding domain	MYB_superfamily	5.8e-06	26.4
TRINITY_DN25879_c0_g1	PF00249	Myb_dna_bind	Myb-like DNA-binding domain	MYB_superfamily	8.7e-06	25.9
TRINITY_DN25868_c1_g1	PF00249	Myb_dna_bind	Myb-like DNA-binding domain	MYB_superfamily	0.00099	19.3
TRINITY_DN93915_c0_g2	PF00249	Myb_dna_bind	Myb-like DNA-binding domain	MYB_superfamily	0.00038	20.6
TRINITY_DN51088_c0_g3	PF00249	Myb_dna_bind	Myb-like DNA-binding domain	MYB_superfamily	5.3e-07	29.7
TRINITY_DN25318_c0_g2	PF00249	Myb_dna_bind	Myb-like DNA-binding domain	MYB_superfamily	1.4e-07	31.6
TRINITY_DN59045_c0_g1	PF00249	Myb_dna_bind	Myb-like DNA-binding domain	MYB_superfamily	9.3e-12	45
TRINITY_DN42713_c0_g1	PF00249	Myb_dna_bind	Myb-like DNA-binding domain	MYB_superfamily	7.8e-29	99.7
TRINITY_DN84256_c0_g1	PF00249	Myb_dna_bind	Myb-like DNA-binding domain	MYB_superfamily	2.6e-06	27.6
TRINITY_DN16323_c0_g1	PF00249	Myb_dna_bind	Myb-like DNA-binding domain	MYB_superfamily	2.3e-45	152.6
TRINITY_DN24559_c0_g1	PF00249	Myb_dna_bind	Myb-like DNA-binding domain	MYB_superfamily	9.5e-08	32.2
TRINITY_DN11471_c0_g1	PF00249	Myb_dna_bind	Myb-like DNA-binding domain	MYB_superfamily	1.1e-12	47.9
TRINITY_DN11577_c0_g1	PF00249	Myb_dna_bind	Myb-like DNA-binding domain	MYB_superfamily	2.1e-18	66.3
TRINITY_DN11544_c0_g1	PF00249	Myb_dna_bind	Myb-like DNA-binding domain	MYB_superfamily	9.7e-07	28.9
TRINITY_DN11513_c0_g1	PF00249	Myb_dna_bind	Myb-like DNA-binding domain	MYB_superfamily	8.8e-11	41.9
TRINITY_DN69576_c0_g1	PF00249	Myb_dna_bind	Myb-like DNA-binding domain	MYB_superfamily	1.5e-07	31.5
TRINITY_DN69576_c0_g2	PF00249	Myb_dna_bind	Myb-like DNA-binding domain	MYB_superfamily	3.6e-08	33.5
TRINITY_DN3717_c0_g1	PF00249	Myb_dna_bind	Myb-like DNA-binding domain	MYB_superfamily	1.4e-30	105.3
TRINITY_DN10627_c0_g1	PF00249	Myb_dna_bind	Myb-like DNA-binding domain	MYB_superfamily	1.2e-20	73.5
TRINITY_DN10627_c0_g2	PF00249	Myb_dna_bind	Myb-like DNA-binding domain	MYB_superfamily	5.6e-33	112.9
TRINITY_DN10627_c0_g3	PF00249	Myb_dna_bind	Myb-like DNA-binding domain	MYB_superfamily	1.3e-17	63.7
TRINITY_DN60907_c0_g1	PF00249	Myb_dna_bind	Myb-like DNA-binding domain	MYB_superfamily	1e-05	25.7
TRINITY_DN34599_c0_g2	PF00249	Myb_dna_bind	Myb-like DNA-binding domain	MYB_superfamily	1.8e-52	175.3
TRINITY_DN84410_c0_g1	PF00249	Myb_dna_bind	Myb-like DNA-binding domain	MYB_superfamily	1e-05	25.6
TRINITY_DN953_c0_g1	PF00249	Myb_dna_bind	Myb-like DNA-binding domain	MYB_superfamily	0.00091	19.4
TRINITY_DN952_c1_g3	PF00249	Myb_dna_bind	Myb-like DNA-binding domain	MYB_superfamily	5.4e-32	109.8
TRINITY_DN952_c0_g1	PF00249	Myb_dna_bind	Myb-like DNA-binding domain	MYB_superfamily	4.6e-14	52.4
TRINITY_DN952_c0_g2	PF00249	Myb_dna_bind	Myb-like DNA-binding domain	MYB_superfamily	5e-07	29.8
TRINITY_DN16428_c0_g1	PF00249	Myb_dna_bind	Myb-like DNA-binding domain	MYB_superfamily	5.4e-32	109.8
TRINITY_DN6112_c1_g1	PF00249	Myb_dna_bind	Myb-like DNA-binding domain	MYB_superfamily	9.1e-09	35.4
TRINITY_DN6112_c0_g1	PF00249	Myb_dna_bind	Myb-like DNA-binding domain	MYB_superfamily	3.7e-07	30.3
TRINITY_DN33691_c0_g1	PF00249	Myb_dna_bind	Myb-like DNA-binding domain	MYB_superfamily	4e-11	43
TRINITY_DN106425_c0_g2	PF00249	Myb_dna_bind	Myb-like DNA-binding domain	MYB_superfamily	4.9e-09	36.3
TRINITY_DN122791_c0_g1	PF00249	Myb_dna_bind	Myb-like DNA-binding domain	MYB_superfamily	4.1e-11	42.9
TRINITY_DN103573_c0_g1	PF00249	Myb_dna_bind	Myb-like DNA-binding domain	MYB_superfamily	1.1e-19	70.3
TRINITY_DN103573_c0_g2	PF00249	Myb_dna_bind	Myb-like DNA-binding domain	MYB_superfamily	3.2e-06	27.2
TRINITY_DN103963_c0_g1	PF00249	Myb_dna_bind	Myb-like DNA-binding domain	MYB_superfamily	2.4e-29	101.3
TRINITY_DN36178_c0_g1	PF00249	Myb_dna_bind	Myb-like DNA-binding domain	MYB_superfamily	2.6e-23	82
TRINITY_DN36223_c0_g4	PF00249	Myb_dna_bind	Myb-like DNA-binding domain	MYB_superfamily	3e-06	27.4
TRINITY_DN11869_c0_g1	PF00249	Myb_dna_bind	Myb-like DNA-binding domain	MYB_superfamily	5.1e-14	52.2
TRINITY_DN11865_c0_g1	PF00249	Myb_dna_bind	Myb-like DNA-binding domain	MYB_superfamily	3.4e-05	24
TRINITY_DN11960_c0_g2	PF00249	Myb_dna_bind	Myb-like DNA-binding domain	MYB_superfamily	1.3e-24	86.1
TRINITY_DN27204_c0_g1	PF00249	Myb_dna_bind	Myb-like DNA-binding domain	MYB_superfamily	9.3e-33	112.2
TRINITY_DN7990_c2_g2	PF00249	Myb_dna_bind	Myb-like DNA-binding domain	MYB_superfamily	9.9e-35	118.5
TRINITY_DN7990_c2_g1	PF00249	Myb_dna_bind	Myb-like DNA-binding domain	MYB_superfamily	3.3e-21	75.3
TRINITY_DN7990_c0_g1	PF00249	Myb_dna_bind	Myb-like DNA-binding domain	MYB_superfamily	9.4e-30	102.6
TRINITY_DN18120_c0_g2	PF00249	Myb_dna_bind	Myb-like DNA-binding domain	MYB_superfamily	0.00037	20.7
TRINITY_DN18111_c0_g1	PF00249	Myb_dna_bind	Myb-like DNA-binding domain	MYB_superfamily	5.2e-29	100.2
TRINITY_DN18111_c0_g2	PF00249	Myb_dna_bind	Myb-like DNA-binding domain	MYB_superfamily	6.5e-30	103.1
TRINITY_DN83776_c0_g1	PF00249	Myb_dna_bind	Myb-like DNA-binding domain	MYB_superfamily	3.2e-07	30.5
TRINITY_DN23991_c0_g1	PF00249	Myb_dna_bind	Myb-like DNA-binding domain	MYB_superfamily	1.5e-21	76.4
TRINITY_DN14965_c0_g1	PF00249	Myb_dna_bind	Myb-like DNA-binding domain	MYB_superfamily	1.5e-07	31.5
TRINITY_DN14937_c0_g1	PF00249	Myb_dna_bind	Myb-like DNA-binding domain	MYB_superfamily	6.4e-06	26.3
TRINITY_DN47535_c0_g1	PF00249	Myb_dna_bind	Myb-like DNA-binding domain	MYB_superfamily	4.7e-07	29.9
TRINITY_DN40947_c0_g1	PF00249	Myb_dna_bind	Myb-like DNA-binding domain	MYB_superfamily	4.7e-08	33.1
TRINITY_DN14674_c0_g1	PF00249	Myb_dna_bind	Myb-like DNA-binding domain	MYB_superfamily	1.6e-07	31.5
TRINITY_DN2852_c1_g3	PF00249	Myb_dna_bind	Myb-like DNA-binding domain	MYB_superfamily	1.3e-30	105.3
TRINITY_DN2852_c1_g1	PF00249	Myb_dna_bind	Myb-like DNA-binding domain	MYB_superfamily	2.9e-33	113.9
TRINITY_DN2852_c0_g1	PF00249	Myb_dna_bind	Myb-like DNA-binding domain	MYB_superfamily	3.6e-33	113.5
TRINITY_DN52276_c0_g1	PF00249	Myb_dna_bind	Myb-like DNA-binding domain	MYB_superfamily	3.4e-13	49.6
TRINITY_DN93204_c0_g1	PF00249	Myb_dna_bind	Myb-like DNA-binding domain	MYB_superfamily	6.7e-18	64.7
TRINITY_DN20605_c0_g1	PF00249	Myb_dna_bind	Myb-like DNA-binding domain	MYB_superfamily	4.8e-33	113.1
TRINITY_DN3890_c0_g1	PF00249	Myb_dna_bind	Myb-like DNA-binding domain	MYB_superfamily	5.6e-05	23.3
TRINITY_DN27986_c0_g1	PF00249	Myb_dna_bind	Myb-like DNA-binding domain	MYB_superfamily	5.6e-34	116.1
TRINITY_DN11688_c0_g1	PF00249	Myb_dna_bind	Myb-like DNA-binding domain	MYB_superfamily	3e-29	101
TRINITY_DN18958_c0_g1	PF00249	Myb_dna_bind	Myb-like DNA-binding domain	MYB_superfamily	3e-33	113.8
TRINITY_DN28445_c0_g1	PF00249	Myb_dna_bind	Myb-like DNA-binding domain	MYB_superfamily	1.6e-25	89
TRINITY_DN28436_c0_g1	PF00249	Myb_dna_bind	Myb-like DNA-binding domain	MYB_superfamily	5.4e-30	103.4
TRINITY_DN7310_c0_g1	PF00249	Myb_dna_bind	Myb-like DNA-binding domain	MYB_superfamily	2e-11	43.9
TRINITY_DN34795_c0_g1	PF00249	Myb_dna_bind	Myb-like DNA-binding domain	MYB_superfamily	2.7e-16	59.5
TRINITY_DN67337_c0_g3	PF00249	Myb_dna_bind	Myb-like DNA-binding domain	MYB_superfamily	8.8e-12	45.1
TRINITY_DN42969_c0_g1	PF00249	Myb_dna_bind	Myb-like DNA-binding domain	MYB_superfamily	5.2e-09	36.2
TRINITY_DN5740_c0_g1	PF00249	Myb_dna_bind	Myb-like DNA-binding domain	MYB_superfamily	1.9e-08	34.4
TRINITY_DN5738_c0_g1	PF00249	Myb_dna_bind	Myb-like DNA-binding domain	MYB_superfamily	3.1e-07	30.5
TRINITY_DN13318_c0_g1	PF00249	Myb_dna_bind	Myb-like DNA-binding domain	MYB_superfamily	0.00032	20.9
TRINITY_DN13351_c0_g1	PF00249	Myb_dna_bind	Myb-like DNA-binding domain	MYB_superfamily	1.7e-13	50.6
TRINITY_DN13353_c0_g4	PF00249	Myb_dna_bind	Myb-like DNA-binding domain	MYB_superfamily	6.7e-29	99.9
TRINITY_DN188_c0_g1	PF00249	Myb_dna_bind	Myb-like DNA-binding domain	MYB_superfamily	0.00045	20.4
TRINITY_DN14511_c0_g2	PF00249	Myb_dna_bind	Myb-like DNA-binding domain	MYB_superfamily	2.1e-05	24.7
TRINITY_DN47143_c0_g1	PF00249	Myb_dna_bind	Myb-like DNA-binding domain	MYB_superfamily	7.8e-27	93.2
TRINITY_DN90805_c0_g1	PF00249	Myb_dna_bind	Myb-like DNA-binding domain	MYB_superfamily	1.4e-07	31.6
TRINITY_DN4175_c0_g1	PF00249	Myb_dna_bind	Myb-like DNA-binding domain	MYB_superfamily	3.1e-11	43.3
TRINITY_DN4175_c0_g2	PF00249	Myb_dna_bind	Myb-like DNA-binding domain	MYB_superfamily	1.6e-11	44.2
TRINITY_DN4173_c0_g1	PF00249	Myb_dna_bind	Myb-like DNA-binding domain	MYB_superfamily	1.1e-19	70.3
TRINITY_DN4173_c0_g2	PF00249	Myb_dna_bind	Myb-like DNA-binding domain	MYB_superfamily	1.7e-20	72.9
TRINITY_DN10540_c0_g1	PF00249	Myb_dna_bind	Myb-like DNA-binding domain	MYB_superfamily	8.9e-08	32.2
TRINITY_DN26930_c0_g1	PF00249	Myb_dna_bind	Myb-like DNA-binding domain	MYB_superfamily	1.8e-31	108.1
TRINITY_DN26930_c0_g2	PF00249	Myb_dna_bind	Myb-like DNA-binding domain	MYB_superfamily	4.4e-07	30
TRINITY_DN17866_c0_g1	PF00249	Myb_dna_bind	Myb-like DNA-binding domain	MYB_superfamily	4.3e-28	97.3
TRINITY_DN17913_c1_g3	PF00249	Myb_dna_bind	Myb-like DNA-binding domain	MYB_superfamily	2.1e-34	117.5
TRINITY_DN17913_c2_g1	PF00249	Myb_dna_bind	Myb-like DNA-binding domain	MYB_superfamily	3.5e-27	94.4
TRINITY_DN17913_c1_g5	PF00249	Myb_dna_bind	Myb-like DNA-binding domain	MYB_superfamily	3.1e-31	107.3
TRINITY_DN17913_c1_g4	PF00249	Myb_dna_bind	Myb-like DNA-binding domain	MYB_superfamily	1.5e-31	108.3
TRINITY_DN60397_c0_g1	PF00249	Myb_dna_bind	Myb-like DNA-binding domain	MYB_superfamily	6.5e-60	199.1
TRINITY_DN60433_c0_g1	PF00249	Myb_dna_bind	Myb-like DNA-binding domain	MYB_superfamily	1.6e-07	31.5
TRINITY_DN9547_c0_g1	PF00249	Myb_dna_bind	Myb-like DNA-binding domain	MYB_superfamily	1.2e-32	111.8
TRINITY_DN473_c0_g1	PF00249	Myb_dna_bind	Myb-like DNA-binding domain	MYB_superfamily	1e-10	41.6
TRINITY_DN7874_c0_g1	PF00249	Myb_dna_bind	Myb-like DNA-binding domain	MYB_superfamily	2e-07	31.1
TRINITY_DN7876_c0_g1	PF00249	Myb_dna_bind	Myb-like DNA-binding domain	MYB_superfamily	1.9e-30	104.8
TRINITY_DN1171_c1_g1	PF00249	Myb_dna_bind	Myb-like DNA-binding domain	MYB_superfamily	2e-08	34.3
TRINITY_DN1187_c0_g1	PF00249	Myb_dna_bind	Myb-like DNA-binding domain	MYB_superfamily	6.6e-51	170.3
TRINITY_DN6502_c0_g4	PF00249	Myb_dna_bind	Myb-like DNA-binding domain	MYB_superfamily	6.9e-21	74.2
TRINITY_DN6502_c0_g2	PF00249	Myb_dna_bind	Myb-like DNA-binding domain	MYB_superfamily	1.4e-16	60.4
TRINITY_DN6502_c0_g3	PF00249	Myb_dna_bind	Myb-like DNA-binding domain	MYB_superfamily	3.1e-13	49.7
TRINITY_DN21326_c0_g1	PF00249	Myb_dna_bind	Myb-like DNA-binding domain	MYB_superfamily	9.6e-07	28.9
TRINITY_DN37733_c0_g1	PF00249	Myb_dna_bind	Myb-like DNA-binding domain	MYB_superfamily	5.4e-30	103.4
TRINITY_DN12222_c0_g1	PF00249	Myb_dna_bind	Myb-like DNA-binding domain	MYB_superfamily	5.8e-11	42.4
TRINITY_DN71273_c0_g1	PF00249	Myb_dna_bind	Myb-like DNA-binding domain	MYB_superfamily	6.8e-18	64.6
TRINITY_DN20601_c0_g1	PF00249	Myb_dna_bind	Myb-like DNA-binding domain	MYB_superfamily	2.2e-11	43.8
TRINITY_DN14485_c0_g1	PF00249	Myb_dna_bind	Myb-like DNA-binding domain	MYB_superfamily	7e-09	35.8
TRINITY_DN14485_c0_g2	PF00249	Myb_dna_bind	Myb-like DNA-binding domain	MYB_superfamily	6.9e-09	35.8
TRINITY_DN4917_c0_g1	PF00249	Myb_dna_bind	Myb-like DNA-binding domain	MYB_superfamily	1.2e-23	83
TRINITY_DN5026_c0_g1	PF00249	Myb_dna_bind	Myb-like DNA-binding domain	MYB_superfamily	5.9e-07	29.6
TRINITY_DN5001_c0_g1	PF00249	Myb_dna_bind	Myb-like DNA-binding domain	MYB_superfamily	9.6e-05	22.5
TRINITY_DN22684_c0_g1	PF00249	Myb_dna_bind	Myb-like DNA-binding domain	MYB_superfamily	4e-06	27
TRINITY_DN29953_c0_g1	PF00249	Myb_dna_bind	Myb-like DNA-binding domain	MYB_superfamily	4.5e-30	103.6
TRINITY_DN13631_c0_g1	PF00249	Myb_dna_bind	Myb-like DNA-binding domain	MYB_superfamily	1.1e-13	51.1
TRINITY_DN30887_c0_g1	PF00249	Myb_dna_bind	Myb-like DNA-binding domain	MYB_superfamily	2.4e-30	104.5
TRINITY_DN81693_c0_g2	PF00249	Myb_dna_bind	Myb-like DNA-binding domain	MYB_superfamily	1.2e-31	108.7
TRINITY_DN81693_c0_g3	PF00249	Myb_dna_bind	Myb-like DNA-binding domain	MYB_superfamily	2.9e-28	97.8
TRINITY_DN31008_c0_g1	PF00249	Myb_dna_bind	Myb-like DNA-binding domain	MYB_superfamily	1.6e-20	73
TRINITY_DN54434_c0_g2	PF00249	Myb_dna_bind	Myb-like DNA-binding domain	MYB_superfamily	1.5e-33	114.8
TRINITY_DN8963_c0_g1	PF00249	Myb_dna_bind	Myb-like DNA-binding domain	MYB_superfamily	2e-06	27.9
TRINITY_DN16162_c0_g1	PF00249	Myb_dna_bind	Myb-like DNA-binding domain	MYB_superfamily	1.9e-29	101.6
TRINITY_DN16162_c0_g2	PF00249	Myb_dna_bind	Myb-like DNA-binding domain	MYB_superfamily	1.4e-06	28.5
TRINITY_DN16104_c0_g1	PF00249	Myb_dna_bind	Myb-like DNA-binding domain	MYB_superfamily	8.9e-33	112.3
TRINITY_DN6855_c0_g2	PF00249	Myb_dna_bind	Myb-like DNA-binding domain	MYB_superfamily	1.6e-11	44.2
TRINITY_DN24351_c0_g1	PF00249	Myb_dna_bind	Myb-like DNA-binding domain	MYB_superfamily	9.5e-35	118.6
TRINITY_DN50840_c0_g1	PF00249	Myb_dna_bind	Myb-like DNA-binding domain	MYB_superfamily	3.4e-07	30.4
TRINITY_DN50840_c0_g3	PF00249	Myb_dna_bind	Myb-like DNA-binding domain	MYB_superfamily	7.1e-08	32.6
TRINITY_DN5934_c0_g2	PF00249	Myb_dna_bind	Myb-like DNA-binding domain	MYB_superfamily	4e-21	75
TRINITY_DN20365_c0_g1	PF00249	Myb_dna_bind	Myb-like DNA-binding domain	MYB_superfamily	1e-10	41.7
TRINITY_DN20397_c0_g1	PF00249	Myb_dna_bind	Myb-like DNA-binding domain	MYB_superfamily	2.2e-31	107.8
TRINITY_DN20397_c0_g2	PF00249	Myb_dna_bind	Myb-like DNA-binding domain	MYB_superfamily	3.7e-32	110.3
TRINITY_DN36782_c0_g1	PF00249	Myb_dna_bind	Myb-like DNA-binding domain	MYB_superfamily	5e-11	42.6
TRINITY_DN5574_c1_g1	PF00249	Myb_dna_bind	Myb-like DNA-binding domain	MYB_superfamily	9.2e-22	77
TRINITY_DN5574_c0_g3	PF00249	Myb_dna_bind	Myb-like DNA-binding domain	MYB_superfamily	3.2e-22	78.5
TRINITY_DN11360_c1_g1	PF00249	Myb_dna_bind	Myb-like DNA-binding domain	MYB_superfamily	2.1e-12	47.1
TRINITY_DN4626_c2_g1	PF00249	Myb_dna_bind	Myb-like DNA-binding domain	MYB_superfamily	2.3e-33	114.1
TRINITY_DN44269_c0_g1	PF00249	Myb_dna_bind	Myb-like DNA-binding domain	MYB_superfamily	8.1e-16	58
TRINITY_DN10873_c0_g1	PF00249	Myb_dna_bind	Myb-like DNA-binding domain	MYB_superfamily	2.4e-07	30.9
TRINITY_DN8794_c0_g1	PF00249	Myb_dna_bind	Myb-like DNA-binding domain	MYB_superfamily	9.7e-25	86.5
TRINITY_DN8746_c0_g1	PF00249	Myb_dna_bind	Myb-like DNA-binding domain	MYB_superfamily	8.5e-06	25.9
TRINITY_DN26193_c0_g1	PF00249	Myb_dna_bind	Myb-like DNA-binding domain	MYB_superfamily	0.00016	21.8
TRINITY_DN26193_c0_g2	PF00249	Myb_dna_bind	Myb-like DNA-binding domain	MYB_superfamily	2.6e-06	27.6
TRINITY_DN8397_c0_g1	PF00249	Myb_dna_bind	Myb-like DNA-binding domain	MYB_superfamily	1.3e-07	31.7
TRINITY_DN90208_c0_g1	PF00249	Myb_dna_bind	Myb-like DNA-binding domain	MYB_superfamily	1.3e-06	28.6
TRINITY_DN29422_c0_g1	PF00249	Myb_dna_bind	Myb-like DNA-binding domain	MYB_superfamily	8.4e-09	35.5
TRINITY_DN29494_c0_g1	PF00249	Myb_dna_bind	Myb-like DNA-binding domain	MYB_superfamily	3e-07	30.6
TRINITY_DN7440_c0_g1	PF00249	Myb_dna_bind	Myb-like DNA-binding domain	MYB_superfamily	1.9e-13	50.4
TRINITY_DN30402_c0_g4	PF00249	Myb_dna_bind	Myb-like DNA-binding domain	MYB_superfamily	1.5e-16	60.3
TRINITY_DN30402_c1_g1	PF00249	Myb_dna_bind	Myb-like DNA-binding domain	MYB_superfamily	1e-15	57.6
TRINITY_DN30402_c0_g2	PF00249	Myb_dna_bind	Myb-like DNA-binding domain	MYB_superfamily	1.3e-31	108.6
TRINITY_DN30402_c0_g3	PF00249	Myb_dna_bind	Myb-like DNA-binding domain	MYB_superfamily	6.1e-08	32.8
TRINITY_DN11779_c1_g1	PF00249	Myb_dna_bind	Myb-like DNA-binding domain	MYB_superfamily	5.2e-33	113
TRINITY_DN11779_c0_g1	PF00249	Myb_dna_bind	Myb-like DNA-binding domain	MYB_superfamily	1.2e-06	28.7
TRINITY_DN8844_c0_g1	PF00249	Myb_dna_bind	Myb-like DNA-binding domain	MYB_superfamily	7.3e-22	77.3
TRINITY_DN2107_c0_g4	PF00249	Myb_dna_bind	Myb-like DNA-binding domain	MYB_superfamily	1.2e-31	108.6
TRINITY_DN2107_c0_g2	PF00249	Myb_dna_bind	Myb-like DNA-binding domain	MYB_superfamily	1.7e-29	101.8
TRINITY_DN2107_c0_g3	PF00249	Myb_dna_bind	Myb-like DNA-binding domain	MYB_superfamily	3e-13	49.8
TRINITY_DN40348_c0_g1	PF00249	Myb_dna_bind	Myb-like DNA-binding domain	MYB_superfamily	1.1e-08	35.2
TRINITY_DN14031_c0_g1	PF00249	Myb_dna_bind	Myb-like DNA-binding domain	MYB_superfamily	2.7e-12	46.7
TRINITY_DN14038_c0_g1	PF00249	Myb_dna_bind	Myb-like DNA-binding domain	MYB_superfamily	1.6e-31	108.3
TRINITY_DN14069_c0_g1	PF00249	Myb_dna_bind	Myb-like DNA-binding domain	MYB_superfamily	9.3e-07	29
TRINITY_DN29582_c0_g1	PF00249	Myb_dna_bind	Myb-like DNA-binding domain	MYB_superfamily	7.7e-06	26
TRINITY_DN29582_c0_g2	PF00249	Myb_dna_bind	Myb-like DNA-binding domain	MYB_superfamily	6e-29	100
TRINITY_DN56068_c0_g1	PF00249	Myb_dna_bind	Myb-like DNA-binding domain	MYB_superfamily	1.4e-11	44.4
TRINITY_DN30477_c0_g1	PF00249	Myb_dna_bind	Myb-like DNA-binding domain	MYB_superfamily	5.4e-07	29.7
TRINITY_DN81306_c0_g1	PF00249	Myb_dna_bind	Myb-like DNA-binding domain	MYB_superfamily	2.3e-33	114.2
TRINITY_DN13439_c0_g1	PF00249	Myb_dna_bind	Myb-like DNA-binding domain	MYB_superfamily	2.6e-21	75.6
TRINITY_DN13488_c1_g1	PF00249	Myb_dna_bind	Myb-like DNA-binding domain	MYB_superfamily	3.3e-07	30.4
TRINITY_DN13452_c0_g1	PF00249	Myb_dna_bind	Myb-like DNA-binding domain	MYB_superfamily	1.9e-07	31.2
TRINITY_DN55081_c0_g1	PF00249	Myb_dna_bind	Myb-like DNA-binding domain	MYB_superfamily	1e-07	32
TRINITY_DN30799_c0_g1	PF00249	Myb_dna_bind	Myb-like DNA-binding domain	MYB_superfamily	2.4e-33	114.1
TRINITY_DN30733_c0_g1	PF00249	Myb_dna_bind	Myb-like DNA-binding domain	MYB_superfamily	5.4e-06	26.5
TRINITY_DN3989_c0_g1	PF00249	Myb_dna_bind	Myb-like DNA-binding domain	MYB_superfamily	1e-06	28.9
TRINITY_DN3989_c0_g2	PF00249	Myb_dna_bind	Myb-like DNA-binding domain	MYB_superfamily	9.6e-33	112.2
TRINITY_DN66453_c0_g1	PF00249	Myb_dna_bind	Myb-like DNA-binding domain	MYB_superfamily	7.2e-05	22.9
TRINITY_DN52106_c0_g1	PF00249	Myb_dna_bind	Myb-like DNA-binding domain	MYB_superfamily	3.9e-29	100.6
TRINITY_DN59439_c0_g2	PF00249	Myb_dna_bind	Myb-like DNA-binding domain	MYB_superfamily	3.4e-27	94.4
TRINITY_DN2711_c0_g1	PF00249	Myb_dna_bind	Myb-like DNA-binding domain	MYB_superfamily	7.1e-49	163.8
TRINITY_DN48593_c0_g1	PF00249	Myb_dna_bind	Myb-like DNA-binding domain	MYB_superfamily	5.6e-07	29.7
TRINITY_DN48593_c0_g2	PF00249	Myb_dna_bind	Myb-like DNA-binding domain	MYB_superfamily	6.1e-33	112.8
TRINITY_DN48593_c1_g3	PF00249	Myb_dna_bind	Myb-like DNA-binding domain	MYB_superfamily	2e-10	40.7
TRINITY_DN48593_c1_g2	PF00249	Myb_dna_bind	Myb-like DNA-binding domain	MYB_superfamily	1.9e-27	95.2
TRINITY_DN48593_c1_g1	PF00249	Myb_dna_bind	Myb-like DNA-binding domain	MYB_superfamily	7.5e-28	96.5
TRINITY_DN48593_c1_g4	PF00249	Myb_dna_bind	Myb-like DNA-binding domain	MYB_superfamily	0.00019	21.6
TRINITY_DN32258_c0_g1	PF00249	Myb_dna_bind	Myb-like DNA-binding domain	MYB_superfamily	3.6e-28	97.5
TRINITY_DN56825_c0_g1	PF00249	Myb_dna_bind	Myb-like DNA-binding domain	MYB_superfamily	4.8e-12	45.9
TRINITY_DN23276_c0_g1	PF00249	Myb_dna_bind	Myb-like DNA-binding domain	MYB_superfamily	9.1e-32	109
TRINITY_DN23286_c0_g3	PF00249	Myb_dna_bind	Myb-like DNA-binding domain	MYB_superfamily	1.2e-27	95.8
TRINITY_DN40467_c0_g1	PF00249	Myb_dna_bind	Myb-like DNA-binding domain	MYB_superfamily	1.2e-05	25.4
TRINITY_DN6674_c0_g1	PF00249	Myb_dna_bind	Myb-like DNA-binding domain	MYB_superfamily	1.4e-22	79.6
TRINITY_DN6674_c0_g2	PF00249	Myb_dna_bind	Myb-like DNA-binding domain	MYB_superfamily	1.2e-20	73.4
TRINITY_DN104008_c0_g1	PF00249	Myb_dna_bind	Myb-like DNA-binding domain	MYB_superfamily	1.4e-05	25.2
TRINITY_DN122272_c0_g1	PF00249	Myb_dna_bind	Myb-like DNA-binding domain	MYB_superfamily	3.4e-06	27.2
TRINITY_DN120135_c0_g1	PF00249	Myb_dna_bind	Myb-like DNA-binding domain	MYB_superfamily	3.3e-05	24
TRINITY_DN121956_c0_g1	PF00249	Myb_dna_bind	Myb-like DNA-binding domain	MYB_superfamily	0.00031	20.9
TRINITY_DN101254_c0_g1	PF00249	Myb_dna_bind	Myb-like DNA-binding domain	MYB_superfamily	1.3e-29	102.2
TRINITY_DN120418_c0_g1	PF00249	Myb_dna_bind	Myb-like DNA-binding domain	MYB_superfamily	1.3e-11	44.5
TRINITY_DN21790_c0_g1	PF00249	Myb_dna_bind	Myb-like DNA-binding domain	MYB_superfamily	6.6e-31	106.3
TRINITY_DN21763_c0_g1	PF00249	Myb_dna_bind	Myb-like DNA-binding domain	MYB_superfamily	5.7e-08	32.9
TRINITY_DN4073_c0_g3	PF00249	Myb_dna_bind	Myb-like DNA-binding domain	MYB_superfamily	1.8e-05	24.9
TRINITY_DN4080_c0_g1	PF00249	Myb_dna_bind	Myb-like DNA-binding domain	MYB_superfamily	2.9e-08	33.8
TRINITY_DN4002_c0_g1	PF00249	Myb_dna_bind	Myb-like DNA-binding domain	MYB_superfamily	9.9e-35	118.5
TRINITY_DN696_c0_g2	PF00249	Myb_dna_bind	Myb-like DNA-binding domain	MYB_superfamily	8.6e-06	25.9
TRINITY_DN88634_c0_g4	PF00249	Myb_dna_bind	Myb-like DNA-binding domain	MYB_superfamily	5.4e-16	58.5
TRINITY_DN88634_c0_g3	PF00249	Myb_dna_bind	Myb-like DNA-binding domain	MYB_superfamily	1.6e-34	117.8
TRINITY_DN21485_c0_g1	PF00249	Myb_dna_bind	Myb-like DNA-binding domain	MYB_superfamily	6.1e-12	45.6
TRINITY_DN63111_c0_g1	PF00249	Myb_dna_bind	Myb-like DNA-binding domain	MYB_superfamily	9.5e-27	93
TRINITY_DN4721_c0_g1	PF00249	Myb_dna_bind	Myb-like DNA-binding domain	MYB_superfamily	7.1e-09	35.7
TRINITY_DN4704_c0_g1	PF00249	Myb_dna_bind	Myb-like DNA-binding domain	MYB_superfamily	3.5e-07	30.4
TRINITY_DN2400_c1_g1	PF00249	Myb_dna_bind	Myb-like DNA-binding domain	MYB_superfamily	1.1e-20	73.5
TRINITY_DN2472_c0_g2	PF00249	Myb_dna_bind	Myb-like DNA-binding domain	MYB_superfamily	2.2e-13	50.2
TRINITY_DN2469_c0_g2	PF00249	Myb_dna_bind	Myb-like DNA-binding domain	MYB_superfamily	6.6e-25	87.1
TRINITY_DN1585_c0_g1	PF00249	Myb_dna_bind	Myb-like DNA-binding domain	MYB_superfamily	9.3e-12	45
TRINITY_DN1520_c0_g1	PF00249	Myb_dna_bind	Myb-like DNA-binding domain	MYB_superfamily	1.6e-09	37.8
TRINITY_DN46603_c1_g2	PF00249	Myb_dna_bind	Myb-like DNA-binding domain	MYB_superfamily	1.6e-05	25
TRINITY_DN46603_c1_g1	PF00249	Myb_dna_bind	Myb-like DNA-binding domain	MYB_superfamily	1.9e-05	24.8
TRINITY_DN30253_c1_g1	PF00249	Myb_dna_bind	Myb-like DNA-binding domain	MYB_superfamily	7.4e-11	42.1
TRINITY_DN16591_c0_g1	PF00249	Myb_dna_bind	Myb-like DNA-binding domain	MYB_superfamily	9.9e-31	105.7
TRINITY_DN4387_c0_g1	PF00249	Myb_dna_bind	Myb-like DNA-binding domain	MYB_superfamily	1.6e-05	25
TRINITY_DN49221_c0_g1	PF00249	Myb_dna_bind	Myb-like DNA-binding domain	MYB_superfamily	1.6e-33	114.7
TRINITY_DN15753_c0_g1	PF00249	Myb_dna_bind	Myb-like DNA-binding domain	MYB_superfamily	9.4e-34	115.4
TRINITY_DN15753_c0_g2	PF00249	Myb_dna_bind	Myb-like DNA-binding domain	MYB_superfamily	1.1e-34	118.3
TRINITY_DN1295_c0_g1	PF00249	Myb_dna_bind	Myb-like DNA-binding domain	MYB_superfamily	5.4e-16	58.5
TRINITY_DN35340_c0_g1	PF00249	Myb_dna_bind	Myb-like DNA-binding domain	MYB_superfamily	6.7e-07	29.4
TRINITY_DN52574_c0_g1	PF00249	Myb_dna_bind	Myb-like DNA-binding domain	MYB_superfamily	1.6e-31	108.2
TRINITY_DN17210_c0_g1	PF00249	Myb_dna_bind	Myb-like DNA-binding domain	MYB_superfamily	4.9e-27	93.9
TRINITY_DN12969_c0_g1	PF00249	Myb_dna_bind	Myb-like DNA-binding domain	MYB_superfamily	6.5e-06	26.3
TRINITY_DN36504_c0_g1	PF00249	Myb_dna_bind	Myb-like DNA-binding domain	MYB_superfamily	2.9e-09	37
TRINITY_DN24252_c0_g4	PF00249	Myb_dna_bind	Myb-like DNA-binding domain	MYB_superfamily	2.2e-12	47
TRINITY_DN24252_c0_g2	PF00249	Myb_dna_bind	Myb-like DNA-binding domain	MYB_superfamily	2.7e-12	46.7
TRINITY_DN24211_c0_g1	PF00249	Myb_dna_bind	Myb-like DNA-binding domain	MYB_superfamily	1.8e-06	28.1
TRINITY_DN57974_c0_g1	PF00249	Myb_dna_bind	Myb-like DNA-binding domain	MYB_superfamily	7e-06	26.2
TRINITY_DN83189_c0_g2	PF00249	Myb_dna_bind	Myb-like DNA-binding domain	MYB_superfamily	1.4e-11	44.5
TRINITY_DN15209_c0_g1	PF00249	Myb_dna_bind	Myb-like DNA-binding domain	MYB_superfamily	5.1e-06	26.6
TRINITY_DN32615_c0_g2	PF00249	Myb_dna_bind	Myb-like DNA-binding domain	MYB_superfamily	1.3e-05	25.3
TRINITY_DN32615_c0_g3	PF00249	Myb_dna_bind	Myb-like DNA-binding domain	MYB_superfamily	1.3e-05	25.3
TRINITY_DN39820_c0_g1	PF00249	Myb_dna_bind	Myb-like DNA-binding domain	MYB_superfamily	2.4e-06	27.6
TRINITY_DN40833_c0_g1	PF00249	Myb_dna_bind	Myb-like DNA-binding domain	MYB_superfamily	3.1e-05	24.1
TRINITY_DN14427_c0_g1	PF00249	Myb_dna_bind	Myb-like DNA-binding domain	MYB_superfamily	0.00048	20.3
TRINITY_DN61934_c1_g1	PF00249	Myb_dna_bind	Myb-like DNA-binding domain	MYB_superfamily	6.2e-07	29.5
TRINITY_DN61934_c0_g1	PF00249	Myb_dna_bind	Myb-like DNA-binding domain	MYB_superfamily	2.7e-15	56.3
TRINITY_DN18352_c0_g1	PF00249	Myb_dna_bind	Myb-like DNA-binding domain	MYB_superfamily	1e-31	108.9
TRINITY_DN7127_c2_g1	PF00249	Myb_dna_bind	Myb-like DNA-binding domain	MYB_superfamily	8.4e-08	32.3
TRINITY_DN7127_c0_g1	PF00249	Myb_dna_bind	Myb-like DNA-binding domain	MYB_superfamily	1.4e-08	34.8
TRINITY_DN7140_c0_g1	PF00249	Myb_dna_bind	Myb-like DNA-binding domain	MYB_superfamily	9.5e-33	112.2
TRINITY_DN94579_c0_g3	PF00249	Myb_dna_bind	Myb-like DNA-binding domain	MYB_superfamily	4.5e-07	30
TRINITY_DN68299_c0_g1	PF00249	Myb_dna_bind	Myb-like DNA-binding domain	MYB_superfamily	3.1e-19	68.9
TRINITY_DN53903_c0_g1	PF00249	Myb_dna_bind	Myb-like DNA-binding domain	MYB_superfamily	3.7e-12	46.3
TRINITY_DN53963_c0_g1	PF00249	Myb_dna_bind	Myb-like DNA-binding domain	MYB_superfamily	3.7e-05	23.9
TRINITY_DN11250_c0_g2	PF00249	Myb_dna_bind	Myb-like DNA-binding domain	MYB_superfamily	7.1e-19	67.8
TRINITY_DN11247_c0_g1	PF00249	Myb_dna_bind	Myb-like DNA-binding domain	MYB_superfamily	4.3e-08	33.3
TRINITY_DN11223_c0_g2	PF00249	Myb_dna_bind	Myb-like DNA-binding domain	MYB_superfamily	4.5e-05	23.6
TRINITY_DN18593_c0_g1	PF00249	Myb_dna_bind	Myb-like DNA-binding domain	MYB_superfamily	1.5e-08	34.7
TRINITY_DN18534_c0_g1	PF00249	Myb_dna_bind	Myb-like DNA-binding domain	MYB_superfamily	2.6e-20	72.4
TRINITY_DN18534_c0_g2	PF00249	Myb_dna_bind	Myb-like DNA-binding domain	MYB_superfamily	2.4e-29	101.3
TRINITY_DN18545_c0_g1	PF00249	Myb_dna_bind	Myb-like DNA-binding domain	MYB_superfamily	1.3e-05	25.3
TRINITY_DN51248_c0_g1	PF00249	Myb_dna_bind	Myb-like DNA-binding domain	MYB_superfamily	6.5e-18	64.7
TRINITY_DN51248_c0_g3	PF00249	Myb_dna_bind	Myb-like DNA-binding domain	MYB_superfamily	1e-17	64.1
TRINITY_DN2622_c0_g2	PF00249	Myb_dna_bind	Myb-like DNA-binding domain	MYB_superfamily	1.8e-05	24.9
TRINITY_DN87314_c0_g1	PF00319	SRF-TF	SRF-type transcription factor (DNA-binding and dimerisation domain)	MADS	3.4e-26	90.6
TRINITY_DN10067_c0_g1	PF00319	SRF-TF	SRF-type transcription factor (DNA-binding and dimerisation domain)	MADS	6.2e-25	86.5
TRINITY_DN92700_c0_g1	PF00319	SRF-TF	SRF-type transcription factor (DNA-binding and dimerisation domain)	MADS	6.7e-25	86.4
TRINITY_DN3349_c0_g1	PF00319	SRF-TF	SRF-type transcription factor (DNA-binding and dimerisation domain)	MADS	5.7e-27	93
TRINITY_DN42258_c0_g1	PF00319	SRF-TF	SRF-type transcription factor (DNA-binding and dimerisation domain)	MADS	4.2e-22	77.5
TRINITY_DN48500_c0_g1	PF00319	SRF-TF	SRF-type transcription factor (DNA-binding and dimerisation domain)	MADS	9.3e-24	82.7
TRINITY_DN45438_c0_g1	PF00319	SRF-TF	SRF-type transcription factor (DNA-binding and dimerisation domain)	MADS	2e-08	33.7
TRINITY_DN9901_c0_g2	PF00319	SRF-TF	SRF-type transcription factor (DNA-binding and dimerisation domain)	MADS	1.5e-25	88.5
TRINITY_DN2313_c0_g1	PF00319	SRF-TF	SRF-type transcription factor (DNA-binding and dimerisation domain)	MADS	1.5e-25	88.5
TRINITY_DN12074_c0_g4	PF00319	SRF-TF	SRF-type transcription factor (DNA-binding and dimerisation domain)	MADS	4.2e-22	77.5
TRINITY_DN6337_c0_g1	PF00319	SRF-TF	SRF-type transcription factor (DNA-binding and dimerisation domain)	MADS	2.6e-25	87.7
TRINITY_DN6337_c0_g2	PF00319	SRF-TF	SRF-type transcription factor (DNA-binding and dimerisation domain)	MADS	1.7e-24	85.1
TRINITY_DN6006_c0_g2	PF00319	SRF-TF	SRF-type transcription factor (DNA-binding and dimerisation domain)	MADS	6e-27	93
TRINITY_DN25504_c0_g1	PF00319	SRF-TF	SRF-type transcription factor (DNA-binding and dimerisation domain)	MADS	1.5e-24	85.3
TRINITY_DN114784_c0_g1	PF00319	SRF-TF	SRF-type transcription factor (DNA-binding and dimerisation domain)	MADS	2e-25	88.1
TRINITY_DN115646_c0_g1	PF00319	SRF-TF	SRF-type transcription factor (DNA-binding and dimerisation domain)	MADS	3.6e-26	90.5
TRINITY_DN103976_c1_g1	PF00319	SRF-TF	SRF-type transcription factor (DNA-binding and dimerisation domain)	MADS	9.2e-07	28.3
TRINITY_DN103976_c0_g1	PF00319	SRF-TF	SRF-type transcription factor (DNA-binding and dimerisation domain)	MADS	1.2e-24	85.6
TRINITY_DN27112_c0_g3	PF00319	SRF-TF	SRF-type transcription factor (DNA-binding and dimerisation domain)	MADS	1.7e-25	88.3
TRINITY_DN65396_c0_g1	PF00319	SRF-TF	SRF-type transcription factor (DNA-binding and dimerisation domain)	MADS	1e-26	92.2
TRINITY_DN1933_c3_g1	PF00319	SRF-TF	SRF-type transcription factor (DNA-binding and dimerisation domain)	MADS	1.5e-27	94.9
TRINITY_DN44206_c0_g1	PF00319	SRF-TF	SRF-type transcription factor (DNA-binding and dimerisation domain)	MADS	9.6e-26	89.1
TRINITY_DN44206_c0_g2	PF00319	SRF-TF	SRF-type transcription factor (DNA-binding and dimerisation domain)	MADS	2e-13	49.7
TRINITY_DN59134_c0_g1	PF00319	SRF-TF	SRF-type transcription factor (DNA-binding and dimerisation domain)	MADS	9e-25	86
TRINITY_DN5315_c0_g1	PF00319	SRF-TF	SRF-type transcription factor (DNA-binding and dimerisation domain)	MADS	7e-15	54.3
TRINITY_DN90787_c0_g1	PF00319	SRF-TF	SRF-type transcription factor (DNA-binding and dimerisation domain)	MADS	5.1e-24	83.6
TRINITY_DN50849_c0_g1	PF00319	SRF-TF	SRF-type transcription factor (DNA-binding and dimerisation domain)	MADS	1.3e-23	82.3
TRINITY_DN41650_c0_g2	PF00319	SRF-TF	SRF-type transcription factor (DNA-binding and dimerisation domain)	MADS	2.9e-26	90.8
TRINITY_DN36796_c0_g1	PF00319	SRF-TF	SRF-type transcription factor (DNA-binding and dimerisation domain)	MADS	3.4e-27	93.7
TRINITY_DN68481_c0_g1	PF00319	SRF-TF	SRF-type transcription factor (DNA-binding and dimerisation domain)	MADS	2.1e-15	56
TRINITY_DN23111_c0_g1	PF00319	SRF-TF	SRF-type transcription factor (DNA-binding and dimerisation domain)	MADS	1.2e-26	92
TRINITY_DN56847_c0_g2	PF00319	SRF-TF	SRF-type transcription factor (DNA-binding and dimerisation domain)	MADS	5.1e-26	90
TRINITY_DN123038_c0_g1	PF00319	SRF-TF	SRF-type transcription factor (DNA-binding and dimerisation domain)	MADS	1.1e-19	69.8
TRINITY_DN117982_c0_g1	PF00319	SRF-TF	SRF-type transcription factor (DNA-binding and dimerisation domain)	MADS	2.2e-07	30.3
TRINITY_DN4057_c1_g1	PF00319	SRF-TF	SRF-type transcription factor (DNA-binding and dimerisation domain)	MADS	4.3e-25	87
TRINITY_DN12799_c3_g1	PF00319	SRF-TF	SRF-type transcription factor (DNA-binding and dimerisation domain)	MADS	1.4e-13	50.2
TRINITY_DN12799_c0_g1	PF00319	SRF-TF	SRF-type transcription factor (DNA-binding and dimerisation domain)	MADS	5.5e-24	83.5
TRINITY_DN56416_c0_g1	PF00319	SRF-TF	SRF-type transcription factor (DNA-binding and dimerisation domain)	MADS	1e-16	60.2
TRINITY_DN14488_c0_g1	PF00319	SRF-TF	SRF-type transcription factor (DNA-binding and dimerisation domain)	MADS	4e-25	87.1
TRINITY_DN62985_c0_g1	PF02362	B3	B3 DNA binding domain	B3_superfamily	1.7e-16	59.9
TRINITY_DN7244_c0_g1	PF02362	B3	B3 DNA binding domain	B3_superfamily	1.2e-15	57.2
TRINITY_DN44784_c0_g2	PF02362	B3	B3 DNA binding domain	B3_superfamily	0.00044	20.1
TRINITY_DN80603_c0_g1	PF02362	B3	B3 DNA binding domain	B3_superfamily	2e-10	40.4
TRINITY_DN80603_c2_g1	PF02362	B3	B3 DNA binding domain	B3_superfamily	0.00077	19.3
TRINITY_DN15883_c1_g2	PF02362	B3	B3 DNA binding domain	B3_superfamily	3.9e-22	78
TRINITY_DN15883_c1_g1	PF02362	B3	B3 DNA binding domain	B3_superfamily	4e-28	97.3
TRINITY_DN15883_c0_g1	PF02362	B3	B3 DNA binding domain	B3_superfamily	7.5e-28	96.4
TRINITY_DN39380_c0_g2	PF02362	B3	B3 DNA binding domain	B3_superfamily	4.6e-12	45.7
TRINITY_DN99115_c0_g1	PF02362	B3	B3 DNA binding domain	B3_superfamily	0.00012	21.9
TRINITY_DN89971_c1_g1	PF02362	B3	B3 DNA binding domain	B3_superfamily	4.2e-07	29.8
TRINITY_DN89971_c0_g1	PF02362	B3	B3 DNA binding domain	B3_superfamily	6e-07	29.3
TRINITY_DN90986_c0_g1	PF02362	B3	B3 DNA binding domain	B3_superfamily	2e-16	59.7
TRINITY_DN45448_c0_g1	PF02362	B3	B3 DNA binding domain	B3_superfamily	6.1e-09	35.7
TRINITY_DN25018_c0_g1	PF02362	B3	B3 DNA binding domain	B3_superfamily	1.6e-20	72.9
TRINITY_DN27439_c0_g1	PF02362	B3	B3 DNA binding domain	B3_superfamily	0.00013	21.8
TRINITY_DN14234_c0_g2	PF02362	B3	B3 DNA binding domain	B3_superfamily	5.6e-16	58.3
TRINITY_DN42732_c0_g1	PF02362	B3	B3 DNA binding domain	B3_superfamily	1.7e-06	27.9
TRINITY_DN6114_c0_g1	PF02362	B3	B3 DNA binding domain	B3_superfamily	2.4e-33	114
TRINITY_DN44537_c0_g2	PF02362	B3	B3 DNA binding domain	B3_superfamily	1.4e-08	34.6
TRINITY_DN23996_c0_g1	PF02362	B3	B3 DNA binding domain	B3_superfamily	3.4e-10	39.7
TRINITY_DN86139_c0_g1	PF02362	B3	B3 DNA binding domain	B3_superfamily	5.9e-36	122.4
TRINITY_DN30281_c0_g1	PF02362	B3	B3 DNA binding domain	B3_superfamily	2.5e-10	40.1
TRINITY_DN42946_c0_g1	PF02362	B3	B3 DNA binding domain	B3_superfamily	1.5e-12	47.2
TRINITY_DN16693_c0_g1	PF02362	B3	B3 DNA binding domain	B3_superfamily	3.4e-16	59
TRINITY_DN5796_c0_g1	PF02362	B3	B3 DNA binding domain	B3_superfamily	5.1e-29	100.1
TRINITY_DN29696_c0_g1	PF02362	B3	B3 DNA binding domain	B3_superfamily	8e-15	54.6
TRINITY_DN4150_c0_g2	PF02362	B3	B3 DNA binding domain	B3_superfamily	5.8e-29	99.9
TRINITY_DN36024_c1_g1	PF02362	B3	B3 DNA binding domain	B3_superfamily	8e-30	102.7
TRINITY_DN36024_c0_g1	PF02362	B3	B3 DNA binding domain	B3_superfamily	4.2e-06	26.6
TRINITY_DN36024_c0_g2	PF02362	B3	B3 DNA binding domain	B3_superfamily	2.7e-17	62.5
TRINITY_DN17891_c0_g1	PF02362	B3	B3 DNA binding domain	B3_superfamily	3e-14	52.7
TRINITY_DN119677_c0_g1	PF02362	B3	B3 DNA binding domain	B3_superfamily	0.00014	21.7
TRINITY_DN19699_c0_g1	PF02362	B3	B3 DNA binding domain	B3_superfamily	3.5e-24	84.6
TRINITY_DN19699_c0_g3	PF02362	B3	B3 DNA binding domain	B3_superfamily	1.5e-09	37.7
TRINITY_DN36948_c0_g1	PF02362	B3	B3 DNA binding domain	B3_superfamily	3.2e-12	46.2
TRINITY_DN36948_c0_g2	PF02362	B3	B3 DNA binding domain	B3_superfamily	1.3e-05	25
TRINITY_DN31711_c1_g1	PF02362	B3	B3 DNA binding domain	B3_superfamily	3.8e-08	33.1
TRINITY_DN31711_c0_g1	PF02362	B3	B3 DNA binding domain	B3_superfamily	1.2e-17	63.6
TRINITY_DN82497_c0_g1	PF02362	B3	B3 DNA binding domain	B3_superfamily	0.00018	21.3
TRINITY_DN64368_c0_g1	PF02362	B3	B3 DNA binding domain	B3_superfamily	1.8e-12	47.1
TRINITY_DN798_c0_g1	PF02362	B3	B3 DNA binding domain	B3_superfamily	1.1e-12	47.7
TRINITY_DN31166_c0_g1	PF02362	B3	B3 DNA binding domain	B3_superfamily	1.9e-16	59.8
TRINITY_DN29447_c0_g1	PF02362	B3	B3 DNA binding domain	B3_superfamily	1e-14	54.3
TRINITY_DN29447_c0_g2	PF02362	B3	B3 DNA binding domain	B3_superfamily	5.7e-24	83.9
TRINITY_DN3071_c1_g2	PF02362	B3	B3 DNA binding domain	B3_superfamily	1.9e-18	66.2
TRINITY_DN3071_c1_g1	PF02362	B3	B3 DNA binding domain	B3_superfamily	2.1e-12	46.8
TRINITY_DN27047_c0_g1	PF02362	B3	B3 DNA binding domain	B3_superfamily	1.3e-27	95.7
TRINITY_DN552_c2_g2	PF02362	B3	B3 DNA binding domain	B3_superfamily	2.8e-23	81.7
TRINITY_DN25916_c0_g1	PF02362	B3	B3 DNA binding domain	B3_superfamily	2.6e-28	97.8
TRINITY_DN25945_c0_g2	PF02362	B3	B3 DNA binding domain	B3_superfamily	2.7e-14	52.9
TRINITY_DN107663_c1_g1	PF02362	B3	B3 DNA binding domain	B3_superfamily	2.5e-05	24.1
TRINITY_DN101736_c0_g2	PF02362	B3	B3 DNA binding domain	B3_superfamily	1.1e-09	38.1
TRINITY_DN3976_c1_g1	PF02362	B3	B3 DNA binding domain	B3_superfamily	4.2e-22	77.9
TRINITY_DN12612_c0_g1	PF02362	B3	B3 DNA binding domain	B3_superfamily	1.1e-17	63.7
TRINITY_DN91115_c0_g1	PF02362	B3	B3 DNA binding domain	B3_superfamily	1.7e-08	34.3
TRINITY_DN1467_c0_g1	PF02362	B3	B3 DNA binding domain	B3_superfamily	2.3e-28	98.1
TRINITY_DN24292_c0_g1	PF02362	B3	B3 DNA binding domain	B3_superfamily	3.6e-08	33.2
TRINITY_DN82391_c0_g1	PF02362	B3	B3 DNA binding domain	B3_superfamily	6.1e-09	35.7
TRINITY_DN95621_c0_g1	PF02362	B3	B3 DNA binding domain	B3_superfamily	1.5e-33	114.7
TRINITY_DN5498_c0_g3	PF02362	B3	B3 DNA binding domain	B3_superfamily	1.5e-18	66.5
TRINITY_DN77478_c1_g1	PF02362	B3	B3 DNA binding domain	B3_superfamily	8.9e-24	83.3
TRINITY_DN93081_c0_g2	PF02362	B3	B3 DNA binding domain	B3_superfamily	5.9e-05	22.9
TRINITY_DN58396_c0_g1	PF02362	B3	B3 DNA binding domain	B3_superfamily	3.2e-13	49.4
TRINITY_DN2668_c0_g1	PF02362	B3	B3 DNA binding domain	B3_superfamily	7.4e-27	93.2
TRINITY_DN20141_c0_g1	PF00642	Zf-CCCH	Zinc finger C-x8-C-x5-C-x3-H type (and similar)	C3H	1.5e-46	155.5
TRINITY_DN18450_c0_g1	PF00642	Zf-CCCH	Zinc finger C-x8-C-x5-C-x3-H type (and similar)	C3H	2.4e-16	59.2
TRINITY_DN18178_c1_g1	PF00642	Zf-CCCH	Zinc finger C-x8-C-x5-C-x3-H type (and similar)	C3H	2.7e-06	27.2
TRINITY_DN52792_c0_g1	PF00642	Zf-CCCH	Zinc finger C-x8-C-x5-C-x3-H type (and similar)	C3H	1.2e-18	66.6
TRINITY_DN83570_c0_g1	PF00642	Zf-CCCH	Zinc finger C-x8-C-x5-C-x3-H type (and similar)	C3H	2.2e-10	40.2
TRINITY_DN15695_c0_g1	PF00642	Zf-CCCH	Zinc finger C-x8-C-x5-C-x3-H type (and similar)	C3H	7.4e-07	29
TRINITY_DN39143_c0_g1	PF00642	Zf-CCCH	Zinc finger C-x8-C-x5-C-x3-H type (and similar)	C3H	2.7e-07	30.3
TRINITY_DN49505_c0_g1	PF00642	Zf-CCCH	Zinc finger C-x8-C-x5-C-x3-H type (and similar)	C3H	1.9e-18	65.9
TRINITY_DN24111_c0_g1	PF00642	Zf-CCCH	Zinc finger C-x8-C-x5-C-x3-H type (and similar)	C3H	3.3e-06	26.9
TRINITY_DN15060_c0_g1	PF00642	Zf-CCCH	Zinc finger C-x8-C-x5-C-x3-H type (and similar)	C3H	2e-20	72.2
TRINITY_DN1647_c0_g1	PF00642	Zf-CCCH	Zinc finger C-x8-C-x5-C-x3-H type (and similar)	C3H	1.7e-43	145.7
TRINITY_DN13935_c0_g1	PF00642	Zf-CCCH	Zinc finger C-x8-C-x5-C-x3-H type (and similar)	C3H	5e-28	96.5
TRINITY_DN13935_c0_g2	PF00642	Zf-CCCH	Zinc finger C-x8-C-x5-C-x3-H type (and similar)	C3H	8.8e-44	146.7
TRINITY_DN72921_c0_g1	PF00642	Zf-CCCH	Zinc finger C-x8-C-x5-C-x3-H type (and similar)	C3H	1.9e-12	46.8
TRINITY_DN3239_c0_g1	PF00642	Zf-CCCH	Zinc finger C-x8-C-x5-C-x3-H type (and similar)	C3H	1.6e-12	47
TRINITY_DN1398_c0_g1	PF00642	Zf-CCCH	Zinc finger C-x8-C-x5-C-x3-H type (and similar)	C3H	2.2e-06	27.4
TRINITY_DN27403_c0_g1	PF00642	Zf-CCCH	Zinc finger C-x8-C-x5-C-x3-H type (and similar)	C3H	2.1e-14	53
TRINITY_DN16078_c0_g1	PF00642	Zf-CCCH	Zinc finger C-x8-C-x5-C-x3-H type (and similar)	C3H	6.1e-29	99.4
TRINITY_DN8293_c0_g1	PF00642	Zf-CCCH	Zinc finger C-x8-C-x5-C-x3-H type (and similar)	C3H	5.4e-05	23
TRINITY_DN45674_c0_g3	PF00642	Zf-CCCH	Zinc finger C-x8-C-x5-C-x3-H type (and similar)	C3H	7.7e-24	83.1
TRINITY_DN14210_c0_g1	PF00642	Zf-CCCH	Zinc finger C-x8-C-x5-C-x3-H type (and similar)	C3H	2.2e-28	97.6
TRINITY_DN3734_c0_g1	PF00642	Zf-CCCH	Zinc finger C-x8-C-x5-C-x3-H type (and similar)	C3H	9.8e-07	28.6
TRINITY_DN76147_c0_g1	PF00642	Zf-CCCH	Zinc finger C-x8-C-x5-C-x3-H type (and similar)	C3H	4.8e-12	45.5
TRINITY_DN2586_c0_g1	PF00642	Zf-CCCH	Zinc finger C-x8-C-x5-C-x3-H type (and similar)	C3H	1.6e-11	43.9
TRINITY_DN25163_c0_g1	PF00642	Zf-CCCH	Zinc finger C-x8-C-x5-C-x3-H type (and similar)	C3H	2.2e-22	78.5
TRINITY_DN25220_c0_g1	PF00642	Zf-CCCH	Zinc finger C-x8-C-x5-C-x3-H type (and similar)	C3H	5.3e-18	64.5
TRINITY_DN46731_c0_g1	PF00642	Zf-CCCH	Zinc finger C-x8-C-x5-C-x3-H type (and similar)	C3H	3.5e-44	147.9
TRINITY_DN21199_c0_g1	PF00642	Zf-CCCH	Zinc finger C-x8-C-x5-C-x3-H type (and similar)	C3H	3.1e-42	141.7
TRINITY_DN12178_c0_g2	PF00642	Zf-CCCH	Zinc finger C-x8-C-x5-C-x3-H type (and similar)	C3H	1.9e-20	72.3
TRINITY_DN17833_c0_g1	PF00642	Zf-CCCH	Zinc finger C-x8-C-x5-C-x3-H type (and similar)	C3H	2.5e-09	36.8
TRINITY_DN1151_c0_g1	PF00642	Zf-CCCH	Zinc finger C-x8-C-x5-C-x3-H type (and similar)	C3H	3.2e-13	49.2
TRINITY_DN12313_c0_g1	PF00642	Zf-CCCH	Zinc finger C-x8-C-x5-C-x3-H type (and similar)	C3H	5.5e-10	38.9
TRINITY_DN19609_c0_g1	PF00642	Zf-CCCH	Zinc finger C-x8-C-x5-C-x3-H type (and similar)	C3H	7.1e-07	29
TRINITY_DN19609_c0_g3	PF00642	Zf-CCCH	Zinc finger C-x8-C-x5-C-x3-H type (and similar)	C3H	3.7e-07	29.9
TRINITY_DN30918_c0_g1	PF00642	Zf-CCCH	Zinc finger C-x8-C-x5-C-x3-H type (and similar)	C3H	7.5e-10	38.5
TRINITY_DN21817_c0_g3	PF00642	Zf-CCCH	Zinc finger C-x8-C-x5-C-x3-H type (and similar)	C3H	1.8e-06	27.7
TRINITY_DN8908_c1_g1	PF00642	Zf-CCCH	Zinc finger C-x8-C-x5-C-x3-H type (and similar)	C3H	2.9e-20	71.7
TRINITY_DN7421_c0_g1	PF00642	Zf-CCCH	Zinc finger C-x8-C-x5-C-x3-H type (and similar)	C3H	1e-06	28.5
TRINITY_DN7443_c0_g1	PF00642	Zf-CCCH	Zinc finger C-x8-C-x5-C-x3-H type (and similar)	C3H	1.6e-12	47
TRINITY_DN11713_c0_g1	PF00642	Zf-CCCH	Zinc finger C-x8-C-x5-C-x3-H type (and similar)	C3H	3.5e-50	167.1
TRINITY_DN2157_c0_g1	PF00642	Zf-CCCH	Zinc finger C-x8-C-x5-C-x3-H type (and similar)	C3H	8.6e-46	153.1
TRINITY_DN40425_c0_g1	PF00642	Zf-CCCH	Zinc finger C-x8-C-x5-C-x3-H type (and similar)	C3H	1.1e-51	171.9
TRINITY_DN30817_c0_g1	PF00642	Zf-CCCH	Zinc finger C-x8-C-x5-C-x3-H type (and similar)	C3H	1.9e-06	27.7
TRINITY_DN4596_c0_g1	PF00642	Zf-CCCH	Zinc finger C-x8-C-x5-C-x3-H type (and similar)	C3H	2.1e-15	56.2
TRINITY_DN7542_c0_g1	PF00642	Zf-CCCH	Zinc finger C-x8-C-x5-C-x3-H type (and similar)	C3H	0.00097	19
TRINITY_DN37041_c0_g1	PF00642	Zf-CCCH	Zinc finger C-x8-C-x5-C-x3-H type (and similar)	C3H	3e-12	46.2
TRINITY_DN12402_c0_g1	PF00642	Zf-CCCH	Zinc finger C-x8-C-x5-C-x3-H type (and similar)	C3H	1.4e-12	47.2
TRINITY_DN25651_c0_g1	PF00642	Zf-CCCH	Zinc finger C-x8-C-x5-C-x3-H type (and similar)	C3H	5e-10	39
TRINITY_DN26243_c1_g1	PF00642	Zf-CCCH	Zinc finger C-x8-C-x5-C-x3-H type (and similar)	C3H	0.00015	21.6
TRINITY_DN26243_c0_g3	PF00642	Zf-CCCH	Zinc finger C-x8-C-x5-C-x3-H type (and similar)	C3H	2.1e-05	24.3
TRINITY_DN19268_c0_g1	PF00642	Zf-CCCH	Zinc finger C-x8-C-x5-C-x3-H type (and similar)	C3H	1.5e-05	24.8
TRINITY_DN19269_c0_g1	PF00642	Zf-CCCH	Zinc finger C-x8-C-x5-C-x3-H type (and similar)	C3H	1.1e-46	155.9
TRINITY_DN17518_c0_g1	PF00642	Zf-CCCH	Zinc finger C-x8-C-x5-C-x3-H type (and similar)	C3H	4.3e-06	26.5
TRINITY_DN27532_c0_g1	PF00642	Zf-CCCH	Zinc finger C-x8-C-x5-C-x3-H type (and similar)	C3H	2.3e-08	33.8
TRINITY_DN61191_c0_g1	PF00642	Zf-CCCH	Zinc finger C-x8-C-x5-C-x3-H type (and similar)	C3H	2.2e-47	158.1
TRINITY_DN3519_c0_g1	PF00642	Zf-CCCH	Zinc finger C-x8-C-x5-C-x3-H type (and similar)	C3H	3.7e-05	23.6
TRINITY_DN20151_c0_g1	PF00847	AP2	AP2 domain	AP2/ERF	3.9e-12	46.2
TRINITY_DN53775_c0_g1	PF00847	AP2	AP2 domain	AP2/ERF	1.4e-11	44.5
TRINITY_DN11064_c0_g1	PF00847	AP2	AP2 domain	AP2/ERF	9.1e-16	57.9
TRINITY_DN86387_c0_g1	PF00847	AP2	AP2 domain	AP2/ERF	4.6e-14	52.4
TRINITY_DN26322_c0_g1	PF00847	AP2	AP2 domain	AP2/ERF	1.4e-14	54
TRINITY_DN26421_c0_g1	PF00847	AP2	AP2 domain	AP2/ERF	1.7e-15	57
TRINITY_DN17343_c0_g1	PF00847	AP2	AP2 domain	AP2/ERF	3.9e-13	49.5
TRINITY_DN3304_c0_g1	PF00847	AP2	AP2 domain	AP2/ERF	1.5e-11	44.4
TRINITY_DN39168_c0_g1	PF00847	AP2	AP2 domain	AP2/ERF	1.8e-20	72.9
TRINITY_DN14839_c0_g1	PF00847	AP2	AP2 domain	AP2/ERF	9.4e-15	54.6
TRINITY_DN33135_c0_g5	PF00847	AP2	AP2 domain	AP2/ERF	1.6e-14	53.9
TRINITY_DN33158_c0_g1	PF00847	AP2	AP2 domain	AP2/ERF	5.8e-14	52.1
TRINITY_DN8520_c0_g1	PF00847	AP2	AP2 domain	AP2/ERF	1.1e-14	54.4
TRINITY_DN24132_c0_g1	PF00847	AP2	AP2 domain	AP2/ERF	2.8e-15	56.3
TRINITY_DN15052_c0_g1	PF00847	AP2	AP2 domain	AP2/ERF	4.3e-13	49.3
TRINITY_DN4806_c1_g1	PF00847	AP2	AP2 domain	AP2/ERF	5.8e-15	55.3
TRINITY_DN4806_c2_g1	PF00847	AP2	AP2 domain	AP2/ERF	4.8e-15	55.6
TRINITY_DN4806_c0_g1	PF00847	AP2	AP2 domain	AP2/ERF	9.8e-15	54.6
TRINITY_DN72248_c0_g2	PF00847	AP2	AP2 domain	AP2/ERF	7.7e-19	67.7
TRINITY_DN37988_c1_g1	PF00847	AP2	AP2 domain	AP2/ERF	8.7e-13	48.3
TRINITY_DN12578_c0_g1	PF00847	AP2	AP2 domain	AP2/ERF	1.2e-14	54.2
TRINITY_DN19827_c0_g1	PF00847	AP2	AP2 domain	AP2/ERF	6.6e-14	51.9
TRINITY_DN45150_c0_g1	PF00847	AP2	AP2 domain	AP2/ERF	2.1e-12	47.1
TRINITY_DN74890_c0_g2	PF00847	AP2	AP2 domain	AP2/ERF	3.7e-11	43.1
TRINITY_DN1655_c0_g1	PF00847	AP2	AP2 domain	AP2/ERF	6.9e-15	55.1
TRINITY_DN23026_c0_g1	PF00847	AP2	AP2 domain	AP2/ERF	1e-15	57.7
TRINITY_DN23026_c0_g2	PF00847	AP2	AP2 domain	AP2/ERF	1.5e-13	50.8
TRINITY_DN83070_c0_g1	PF00847	AP2	AP2 domain	AP2/ERF	2.5e-28	98.1
TRINITY_DN21924_c0_g1	PF00847	AP2	AP2 domain	AP2/ERF	7.1e-16	58.2
TRINITY_DN21908_c0_g2	PF00847	AP2	AP2 domain	AP2/ERF	1.1e-11	44.8
TRINITY_DN2363_c0_g1	PF00847	AP2	AP2 domain	AP2/ERF	1.5e-13	50.7
TRINITY_DN2338_c0_g1	PF00847	AP2	AP2 domain	AP2/ERF	1.8e-14	53.7
TRINITY_DN2286_c0_g2	PF00847	AP2	AP2 domain	AP2/ERF	7.8e-14	51.7
TRINITY_DN53771_c0_g1	PF00847	AP2	AP2 domain	AP2/ERF	3.9e-14	52.7
TRINITY_DN27344_c0_g1	PF00847	AP2	AP2 domain	AP2/ERF	1.7e-11	44.2
TRINITY_DN1890_c0_g1	PF00847	AP2	AP2 domain	AP2/ERF	2.3e-15	56.6
TRINITY_DN8633_c0_g1	PF00847	AP2	AP2 domain	AP2/ERF	2.1e-10	40.7
TRINITY_DN8690_c0_g1	PF00847	AP2	AP2 domain	AP2/ERF	1.7e-13	50.6
TRINITY_DN33225_c0_g2	PF00847	AP2	AP2 domain	AP2/ERF	6.9e-14	51.9
TRINITY_DN33225_c0_g3	PF00847	AP2	AP2 domain	AP2/ERF	7.4e-14	51.8
TRINITY_DN66906_c0_g1	PF00847	AP2	AP2 domain	AP2/ERF	1.4e-05	25.2
TRINITY_DN66906_c0_g2	PF00847	AP2	AP2 domain	AP2/ERF	2.2e-15	56.6
TRINITY_DN30213_c0_g2	PF00847	AP2	AP2 domain	AP2/ERF	2.1e-11	43.9
TRINITY_DN6708_c0_g1	PF00847	AP2	AP2 domain	AP2/ERF	2.1e-12	47.1
TRINITY_DN26660_c0_g1	PF00847	AP2	AP2 domain	AP2/ERF	2.5e-14	53.3
TRINITY_DN34967_c0_g1	PF00847	AP2	AP2 domain	AP2/ERF	3e-26	91.4
TRINITY_DN76603_c0_g1	PF00847	AP2	AP2 domain	AP2/ERF	2e-10	40.8
TRINITY_DN25347_c0_g2	PF00847	AP2	AP2 domain	AP2/ERF	1.7e-24	85.9
TRINITY_DN66237_c0_g1	PF00847	AP2	AP2 domain	AP2/ERF	2e-12	47.1
TRINITY_DN66237_c0_g2	PF00847	AP2	AP2 domain	AP2/ERF	4.1e-12	46.2
TRINITY_DN11511_c0_g3	PF00847	AP2	AP2 domain	AP2/ERF	1.8e-05	24.9
TRINITY_DN3745_c2_g1	PF00847	AP2	AP2 domain	AP2/ERF	9.9e-16	57.8
TRINITY_DN3745_c0_g1	PF00847	AP2	AP2 domain	AP2/ERF	8.3e-15	54.8
TRINITY_DN17241_c1_g1	PF00847	AP2	AP2 domain	AP2/ERF	3.9e-15	55.9
TRINITY_DN17241_c0_g1	PF00847	AP2	AP2 domain	AP2/ERF	1.1e-14	54.4
TRINITY_DN25507_c0_g1	PF00847	AP2	AP2 domain	AP2/ERF	3.5e-14	52.8
TRINITY_DN934_c0_g1	PF00847	AP2	AP2 domain	AP2/ERF	1.1e-14	54.4
TRINITY_DN6185_c0_g1	PF00847	AP2	AP2 domain	AP2/ERF	8e-13	48.4
TRINITY_DN6187_c0_g4	PF00847	AP2	AP2 domain	AP2/ERF	1.5e-15	57.2
TRINITY_DN6187_c0_g1	PF00847	AP2	AP2 domain	AP2/ERF	3.8e-15	55.9
TRINITY_DN6187_c0_g2	PF00847	AP2	AP2 domain	AP2/ERF	6.7e-09	35.9
TRINITY_DN115932_c0_g1	PF00847	AP2	AP2 domain	AP2/ERF	1.3e-13	50.9
TRINITY_DN115820_c0_g1	PF00847	AP2	AP2 domain	AP2/ERF	1.5e-16	60.4
TRINITY_DN11878_c0_g1	PF00847	AP2	AP2 domain	AP2/ERF	2.8e-14	53.1
TRINITY_DN44539_c0_g1	PF00847	AP2	AP2 domain	AP2/ERF	1.4e-14	54
TRINITY_DN41062_c0_g1	PF00847	AP2	AP2 domain	AP2/ERF	6.6e-14	51.9
TRINITY_DN23955_c0_g1	PF00847	AP2	AP2 domain	AP2/ERF	3.4e-14	52.8
TRINITY_DN74789_c0_g1	PF00847	AP2	AP2 domain	AP2/ERF	4.4e-14	52.5
TRINITY_DN40278_c1_g1	PF00847	AP2	AP2 domain	AP2/ERF	2.2e-11	43.8
TRINITY_DN40278_c0_g1	PF00847	AP2	AP2 domain	AP2/ERF	2.9e-20	72.3
TRINITY_DN32790_c0_g1	PF00847	AP2	AP2 domain	AP2/ERF	3.8e-11	43.1
TRINITY_DN32790_c0_g2	PF00847	AP2	AP2 domain	AP2/ERF	8.7e-10	38.7
TRINITY_DN834_c0_g1	PF00847	AP2	AP2 domain	AP2/ERF	7.6e-08	32.5
TRINITY_DN834_c0_g2	PF00847	AP2	AP2 domain	AP2/ERF	7e-08	32.6
TRINITY_DN834_c2_g2	PF00847	AP2	AP2 domain	AP2/ERF	1e-14	54.5
TRINITY_DN834_c1_g2	PF00847	AP2	AP2 domain	AP2/ERF	2.7e-15	56.4
TRINITY_DN834_c1_g1	PF00847	AP2	AP2 domain	AP2/ERF	2.4e-14	53.3
TRINITY_DN834_c2_g1	PF00847	AP2	AP2 domain	AP2/ERF	6.5e-16	58.3
TRINITY_DN23728_c0_g4	PF00847	AP2	AP2 domain	AP2/ERF	8.8e-05	22.7
TRINITY_DN23728_c0_g2	PF00847	AP2	AP2 domain	AP2/ERF	1.5e-08	34.8
TRINITY_DN4299_c0_g1	PF00847	AP2	AP2 domain	AP2/ERF	9.4e-15	54.6
TRINITY_DN4291_c0_g1	PF00847	AP2	AP2 domain	AP2/ERF	9.4e-16	57.8
TRINITY_DN14676_c0_g1	PF00847	AP2	AP2 domain	AP2/ERF	4.2e-09	36.6
TRINITY_DN1939_c0_g1	PF00847	AP2	AP2 domain	AP2/ERF	2.9e-11	43.5
TRINITY_DN51610_c0_g1	PF00847	AP2	AP2 domain	AP2/ERF	6.1e-15	55.2
TRINITY_DN62378_c1_g2	PF00847	AP2	AP2 domain	AP2/ERF	1e-13	51.3
TRINITY_DN62334_c0_g2	PF00847	AP2	AP2 domain	AP2/ERF	5e-24	84.3
TRINITY_DN53262_c0_g1	PF00847	AP2	AP2 domain	AP2/ERF	8.1e-13	48.4
TRINITY_DN53262_c0_g2	PF00847	AP2	AP2 domain	AP2/ERF	0.00018	21.7
TRINITY_DN18909_c0_g1	PF00847	AP2	AP2 domain	AP2/ERF	1.5e-14	53.9
TRINITY_DN18909_c0_g2	PF00847	AP2	AP2 domain	AP2/ERF	2e-14	53.6
TRINITY_DN21174_c0_g1	PF00847	AP2	AP2 domain	AP2/ERF	6.4e-06	26.3
TRINITY_DN80169_c0_g1	PF00847	AP2	AP2 domain	AP2/ERF	1.9e-11	44
TRINITY_DN6422_c0_g1	PF00847	AP2	AP2 domain	AP2/ERF	3.8e-15	55.9
TRINITY_DN6422_c0_g2	PF00847	AP2	AP2 domain	AP2/ERF	3.7e-14	52.7
TRINITY_DN4458_c0_g2	PF00847	AP2	AP2 domain	AP2/ERF	1.2e-15	57.5
TRINITY_DN147_c0_g1	PF00847	AP2	AP2 domain	AP2/ERF	8.9e-16	57.9
TRINITY_DN125_c1_g1	PF00847	AP2	AP2 domain	AP2/ERF	1.1e-11	44.8
TRINITY_DN125_c0_g1	PF00847	AP2	AP2 domain	AP2/ERF	1.4e-10	41.3
TRINITY_DN125_c0_g2	PF00847	AP2	AP2 domain	AP2/ERF	3.3e-10	40.1
TRINITY_DN30620_c0_g1	PF00847	AP2	AP2 domain	AP2/ERF	1.1e-13	51.3
TRINITY_DN32639_c1_g1	PF00847	AP2	AP2 domain	AP2/ERF	3.2e-14	52.9
TRINITY_DN32639_c0_g1	PF00847	AP2	AP2 domain	AP2/ERF	1.9e-14	53.7
TRINITY_DN40901_c0_g1	PF00847	AP2	AP2 domain	AP2/ERF	2.4e-26	91.7
TRINITY_DN56203_c0_g1	PF00847	AP2	AP2 domain	AP2/ERF	3.1e-10	40.2
TRINITY_DN18786_c0_g1	PF00847	AP2	AP2 domain	AP2/ERF	1.4e-10	41.3
TRINITY_DN17837_c0_g1	PF00847	AP2	AP2 domain	AP2/ERF	4.3e-14	52.5
TRINITY_DN17966_c0_g1	PF00847	AP2	AP2 domain	AP2/ERF	7.7e-15	54.9
TRINITY_DN9501_c0_g1	PF00847	AP2	AP2 domain	AP2/ERF	7.4e-12	45.4
TRINITY_DN7864_c0_g1	PF00847	AP2	AP2 domain	AP2/ERF	4.3e-21	74.9
TRINITY_DN1135_c0_g1	PF00847	AP2	AP2 domain	AP2/ERF	7.8e-14	51.7
TRINITY_DN6982_c1_g1	PF00847	AP2	AP2 domain	AP2/ERF	2.3e-16	59.8
TRINITY_DN12238_c0_g1	PF00847	AP2	AP2 domain	AP2/ERF	1.2e-13	51.1
TRINITY_DN28670_c0_g3	PF00847	AP2	AP2 domain	AP2/ERF	2.2e-12	47.1
TRINITY_DN96712_c0_g1	PF00847	AP2	AP2 domain	AP2/ERF	3.1e-14	53
TRINITY_DN46030_c0_g1	PF00847	AP2	AP2 domain	AP2/ERF	1.3e-14	54.2
TRINITY_DN5006_c0_g1	PF00847	AP2	AP2 domain	AP2/ERF	6.8e-13	48.7
TRINITY_DN22683_c0_g1	PF00847	AP2	AP2 domain	AP2/ERF	2.5e-15	56.5
TRINITY_DN55264_c1_g1	PF00847	AP2	AP2 domain	AP2/ERF	1e-14	54.5
TRINITY_DN55264_c0_g1	PF00847	AP2	AP2 domain	AP2/ERF	7.8e-14	51.7
TRINITY_DN55190_c0_g1	PF00847	AP2	AP2 domain	AP2/ERF	8.6e-12	45.2
TRINITY_DN30875_c0_g1	PF00847	AP2	AP2 domain	AP2/ERF	1.1e-15	57.6
TRINITY_DN8966_c0_g1	PF00847	AP2	AP2 domain	AP2/ERF	1.4e-14	54
TRINITY_DN6848_c0_g1	PF00847	AP2	AP2 domain	AP2/ERF	1.2e-15	57.5
TRINITY_DN6889_c0_g1	PF00847	AP2	AP2 domain	AP2/ERF	6.4e-16	58.4
TRINITY_DN6878_c0_g1	PF00847	AP2	AP2 domain	AP2/ERF	6e-12	45.6
TRINITY_DN5911_c0_g1	PF00847	AP2	AP2 domain	AP2/ERF	9.7e-16	57.8
TRINITY_DN87477_c0_g1	PF00847	AP2	AP2 domain	AP2/ERF	4.5e-11	42.8
TRINITY_DN20349_c0_g1	PF00847	AP2	AP2 domain	AP2/ERF	9e-13	48.3
TRINITY_DN20374_c1_g1	PF00847	AP2	AP2 domain	AP2/ERF	7.8e-12	45.3
TRINITY_DN20374_c0_g2	PF00847	AP2	AP2 domain	AP2/ERF	1.5e-10	41.2
TRINITY_DN95853_c0_g1	PF00847	AP2	AP2 domain	AP2/ERF	1.1e-16	60.8
TRINITY_DN4617_c0_g1	PF00847	AP2	AP2 domain	AP2/ERF	1.1e-14	54.4
TRINITY_DN4696_c0_g1	PF00847	AP2	AP2 domain	AP2/ERF	3.8e-15	55.9
TRINITY_DN18625_c0_g1	PF00847	AP2	AP2 domain	AP2/ERF	3.9e-13	49.4
TRINITY_DN26071_c0_g1	PF00847	AP2	AP2 domain	AP2/ERF	1.4e-13	50.8
TRINITY_DN2001_c0_g1	PF00847	AP2	AP2 domain	AP2/ERF	3.6e-12	46.3
TRINITY_DN2001_c0_g2	PF00847	AP2	AP2 domain	AP2/ERF	3.6e-12	46.3
TRINITY_DN59837_c1_g1	PF00847	AP2	AP2 domain	AP2/ERF	2e-14	53.6
TRINITY_DN59837_c0_g1	PF00847	AP2	AP2 domain	AP2/ERF	3.2e-16	59.3
TRINITY_DN8302_c0_g1	PF00847	AP2	AP2 domain	AP2/ERF	8e-12	45.3
TRINITY_DN8302_c0_g2	PF00847	AP2	AP2 domain	AP2/ERF	3.6e-12	46.3
TRINITY_DN13034_c0_g1	PF00847	AP2	AP2 domain	AP2/ERF	1.8e-14	53.8
TRINITY_DN7464_c0_g1	PF00847	AP2	AP2 domain	AP2/ERF	7e-15	55
TRINITY_DN3080_c0_g1	PF00847	AP2	AP2 domain	AP2/ERF	1.9e-15	56.9
TRINITY_DN27020_c0_g1	PF00847	AP2	AP2 domain	AP2/ERF	1.2e-11	44.7
TRINITY_DN8829_c0_g1	PF00847	AP2	AP2 domain	AP2/ERF	9.3e-09	35.4
TRINITY_DN14071_c0_g1	PF00847	AP2	AP2 domain	AP2/ERF	7.2e-16	58.2
TRINITY_DN14311_c1_g1	PF00847	AP2	AP2 domain	AP2/ERF	2.2e-14	53.4
TRINITY_DN14311_c0_g1	PF00847	AP2	AP2 domain	AP2/ERF	7.2e-14	51.8
TRINITY_DN4538_c0_g1	PF00847	AP2	AP2 domain	AP2/ERF	1.6e-09	37.9
TRINITY_DN17773_c0_g4	PF00847	AP2	AP2 domain	AP2/ERF	1.2e-12	47.9
TRINITY_DN17773_c0_g1	PF00847	AP2	AP2 domain	AP2/ERF	1.6e-12	47.5
TRINITY_DN17773_c0_g2	PF00847	AP2	AP2 domain	AP2/ERF	2.1e-12	47.1
TRINITY_DN17773_c0_g3	PF00847	AP2	AP2 domain	AP2/ERF	1.2e-14	54.3
TRINITY_DN85809_c1_g3	PF00847	AP2	AP2 domain	AP2/ERF	1.3e-20	73.4
TRINITY_DN85809_c1_g2	PF00847	AP2	AP2 domain	AP2/ERF	3.6e-12	46.4
TRINITY_DN85809_c1_g1	PF00847	AP2	AP2 domain	AP2/ERF	7e-08	32.6
TRINITY_DN85809_c0_g1	PF00847	AP2	AP2 domain	AP2/ERF	7.7e-05	22.9
TRINITY_DN85809_c0_g2	PF00847	AP2	AP2 domain	AP2/ERF	2.6e-17	62.8
TRINITY_DN2729_c1_g2	PF00847	AP2	AP2 domain	AP2/ERF	7.5e-15	54.9
TRINITY_DN2728_c0_g1	PF00847	AP2	AP2 domain	AP2/ERF	4e-15	55.8
TRINITY_DN84063_c0_g1	PF00847	AP2	AP2 domain	AP2/ERF	2.9e-14	53.1
TRINITY_DN99351_c0_g3	PF00847	AP2	AP2 domain	AP2/ERF	4.5e-15	55.6
TRINITY_DN23146_c0_g1	PF00847	AP2	AP2 domain	AP2/ERF	3.6e-12	46.4
TRINITY_DN39536_c0_g4	PF00847	AP2	AP2 domain	AP2/ERF	1.4e-15	57.3
TRINITY_DN39536_c0_g2	PF00847	AP2	AP2 domain	AP2/ERF	3.9e-16	59
TRINITY_DN120784_c0_g1	PF00847	AP2	AP2 domain	AP2/ERF	2.3e-12	47
TRINITY_DN118636_c0_g1	PF00847	AP2	AP2 domain	AP2/ERF	1.5e-15	57.2
TRINITY_DN102123_c0_g2	PF00847	AP2	AP2 domain	AP2/ERF	1.5e-25	89.2
TRINITY_DN105695_c0_g1	PF00847	AP2	AP2 domain	AP2/ERF	5.6e-15	55.4
TRINITY_DN110256_c0_g1	PF00847	AP2	AP2 domain	AP2/ERF	5.7e-14	52.1
TRINITY_DN21792_c0_g1	PF00847	AP2	AP2 domain	AP2/ERF	5.7e-13	48.9
TRINITY_DN4069_c0_g1	PF00847	AP2	AP2 domain	AP2/ERF	4.9e-14	52.3
TRINITY_DN12790_c0_g1	PF00847	AP2	AP2 domain	AP2/ERF	1.4e-14	54.1
TRINITY_DN54353_c0_g1	PF00847	AP2	AP2 domain	AP2/ERF	1.2e-15	57.5
TRINITY_DN54314_c0_g1	PF00847	AP2	AP2 domain	AP2/ERF	0.00032	20.9
TRINITY_DN54314_c0_g2	PF00847	AP2	AP2 domain	AP2/ERF	4.1e-13	49.4
TRINITY_DN21470_c0_g1	PF00847	AP2	AP2 domain	AP2/ERF	0.00072	19.8
TRINITY_DN21470_c0_g2	PF00847	AP2	AP2 domain	AP2/ERF	8.1e-05	22.8
TRINITY_DN19768_c0_g1	PF00847	AP2	AP2 domain	AP2/ERF	1.9e-14	53.7
TRINITY_DN56577_c0_g1	PF00847	AP2	AP2 domain	AP2/ERF	1.6e-13	50.7
TRINITY_DN1560_c0_g5	PF00847	AP2	AP2 domain	AP2/ERF	1.3e-14	54.2
TRINITY_DN1560_c0_g1	PF00847	AP2	AP2 domain	AP2/ERF	6e-13	48.8
TRINITY_DN29237_c0_g1	PF00847	AP2	AP2 domain	AP2/ERF	4.6e-13	49.2
TRINITY_DN29393_c0_g1	PF00847	AP2	AP2 domain	AP2/ERF	1.5e-14	54
TRINITY_DN92800_c0_g2	PF00847	AP2	AP2 domain	AP2/ERF	3.1e-18	65.8
TRINITY_DN50082_c0_g1	PF00847	AP2	AP2 domain	AP2/ERF	3.5e-12	46.4
TRINITY_DN50082_c0_g2	PF00847	AP2	AP2 domain	AP2/ERF	3.1e-12	46.6
TRINITY_DN15789_c0_g1	PF00847	AP2	AP2 domain	AP2/ERF	3.8e-15	55.9
TRINITY_DN15749_c0_g1	PF00847	AP2	AP2 domain	AP2/ERF	9e-05	22.7
TRINITY_DN26264_c0_g1	PF00847	AP2	AP2 domain	AP2/ERF	5.3e-13	49
TRINITY_DN1483_c0_g1	PF00847	AP2	AP2 domain	AP2/ERF	3.4e-12	46.5
TRINITY_DN24286_c0_g1	PF00847	AP2	AP2 domain	AP2/ERF	1.3e-14	54.2
TRINITY_DN308_c0_g1	PF00847	AP2	AP2 domain	AP2/ERF	7.5e-15	54.9
TRINITY_DN308_c0_g2	PF00847	AP2	AP2 domain	AP2/ERF	9.2e-15	54.7
TRINITY_DN15211_c0_g2	PF00847	AP2	AP2 domain	AP2/ERF	5.8e-11	42.5
TRINITY_DN5829_c0_g1	PF00847	AP2	AP2 domain	AP2/ERF	2.4e-12	46.9
TRINITY_DN7103_c1_g2	PF00847	AP2	AP2 domain	AP2/ERF	2.1e-12	47.1
TRINITY_DN7103_c1_g1	PF00847	AP2	AP2 domain	AP2/ERF	4.4e-09	36.5
TRINITY_DN7103_c0_g1	PF00847	AP2	AP2 domain	AP2/ERF	3.2e-12	46.5
TRINITY_DN7103_c0_g2	PF00847	AP2	AP2 domain	AP2/ERF	5.2e-10	39.4
TRINITY_DN52887_c0_g1	PF00847	AP2	AP2 domain	AP2/ERF	2.5e-16	59.7
TRINITY_DN10110_c0_g1	PF00847	AP2	AP2 domain	AP2/ERF	1.4e-10	41.3
TRINITY_DN10110_c0_g2	PF00847	AP2	AP2 domain	AP2/ERF	4e-15	55.8
TRINITY_DN10110_c0_g3	PF00847	AP2	AP2 domain	AP2/ERF	3.5e-13	49.6
TRINITY_DN17402_c0_g1	PF00847	AP2	AP2 domain	AP2/ERF	6.3e-14	52
TRINITY_DN17402_c0_g2	PF00847	AP2	AP2 domain	AP2/ERF	6.1e-14	52
TRINITY_DN78345_c0_g1	PF00847	AP2	AP2 domain	AP2/ERF	1.3e-13	51
TRINITY_DN18573_c0_g1	PF00847	AP2	AP2 domain	AP2/ERF	7.2e-15	55
TRINITY_DN36560_c0_g4	PF04873	EIN3	Ethylene insensitive 3	EIL	2.4e-65	220.4
TRINITY_DN36560_c0_g1	PF04873	EIN3	Ethylene insensitive 3	EIL	2.5e-95	318.7
TRINITY_DN76070_c0_g1	PF04873	EIN3	Ethylene insensitive 3	EIL	0.00033	20.1
TRINITY_DN7674_c0_g1	PF04873	EIN3	Ethylene insensitive 3	EIL	3.3e-130	432.9
TRINITY_DN50905_c0_g1	PF04873	EIN3	Ethylene insensitive 3	EIL	8.2e-13	48.3
TRINITY_DN15406_c0_g1	PF04873	EIN3	Ethylene insensitive 3	EIL	4.4e-46	157.3
TRINITY_DN948_c0_g4	PF04873	EIN3	Ethylene insensitive 3	EIL	6.9e-12	45.3
TRINITY_DN948_c0_g2	PF04873	EIN3	Ethylene insensitive 3	EIL	9.9e-133	441.2
TRINITY_DN65700_c0_g1	PF04873	EIN3	Ethylene insensitive 3	EIL	2.1e-121	404
TRINITY_DN77919_c0_g1	PF04873	EIN3	Ethylene insensitive 3	EIL	3.6e-114	380.4
TRINITY_DN10838_c0_g1	PF04873	EIN3	Ethylene insensitive 3	EIL	2.6e-123	410.3
TRINITY_DN53796_c0_g1	PF03195	DUF260	Lateral organ boundaries (LOB) domain	LOB	2.5e-43	146.7
TRINITY_DN7279_c1_g1	PF03195	DUF260	Lateral organ boundaries (LOB) domain	LOB	5.9e-25	87.8
TRINITY_DN7279_c0_g1	PF03195	DUF260	Lateral organ boundaries (LOB) domain	LOB	1.2e-24	86.8
TRINITY_DN33753_c0_g1	PF03195	DUF260	Lateral organ boundaries (LOB) domain	LOB	2.2e-06	28.2
TRINITY_DN50478_c0_g1	PF03195	DUF260	Lateral organ boundaries (LOB) domain	LOB	1.5e-22	80
TRINITY_DN28951_c0_g1	PF03195	DUF260	Lateral organ boundaries (LOB) domain	LOB	7.1e-41	138.8
TRINITY_DN34179_c0_g1	PF03195	DUF260	Lateral organ boundaries (LOB) domain	LOB	1.1e-41	141.4
TRINITY_DN42733_c0_g1	PF03195	DUF260	Lateral organ boundaries (LOB) domain	LOB	1.5e-38	131.3
TRINITY_DN10731_c0_g1	PF03195	DUF260	Lateral organ boundaries (LOB) domain	LOB	1.9e-06	28.4
TRINITY_DN75687_c0_g1	PF03195	DUF260	Lateral organ boundaries (LOB) domain	LOB	9e-43	144.9
TRINITY_DN466_c0_g1	PF03195	DUF260	Lateral organ boundaries (LOB) domain	LOB	6.1e-38	129.4
TRINITY_DN466_c0_g2	PF03195	DUF260	Lateral organ boundaries (LOB) domain	LOB	1.1e-37	128.6
TRINITY_DN55228_c0_g1	PF03195	DUF260	Lateral organ boundaries (LOB) domain	LOB	6.6e-13	49.1
TRINITY_DN81708_c0_g1	PF03195	DUF260	Lateral organ boundaries (LOB) domain	LOB	3.4e-23	82.1
TRINITY_DN7734_c0_g1	PF03195	DUF260	Lateral organ boundaries (LOB) domain	LOB	7e-31	106.8
TRINITY_DN6866_c0_g1	PF03195	DUF260	Lateral organ boundaries (LOB) domain	LOB	2.8e-20	72.8
TRINITY_DN6866_c0_g2	PF03195	DUF260	Lateral organ boundaries (LOB) domain	LOB	8.8e-20	71.2
TRINITY_DN41676_c0_g1	PF03195	DUF260	Lateral organ boundaries (LOB) domain	LOB	1.8e-40	137.5
TRINITY_DN69353_c0_g1	PF03195	DUF260	Lateral organ boundaries (LOB) domain	LOB	6e-44	148.7
TRINITY_DN43403_c0_g1	PF03195	DUF260	Lateral organ boundaries (LOB) domain	LOB	4.5e-36	123.4
TRINITY_DN38956_c0_g1	PF03195	DUF260	Lateral organ boundaries (LOB) domain	LOB	1.5e-38	131.4
TRINITY_DN104338_c0_g1	PF03195	DUF260	Lateral organ boundaries (LOB) domain	LOB	2.2e-42	143.6
TRINITY_DN38421_c0_g1	PF03195	DUF260	Lateral organ boundaries (LOB) domain	LOB	1.2e-41	141.3
TRINITY_DN38421_c0_g2	PF03195	DUF260	Lateral organ boundaries (LOB) domain	LOB	2.3e-41	140.4
TRINITY_DN5276_c0_g1	PF03195	DUF260	Lateral organ boundaries (LOB) domain	LOB	6.8e-21	74.7
TRINITY_DN96467_c0_g1	PF03195	DUF260	Lateral organ boundaries (LOB) domain	LOB	9.7e-09	35.7
TRINITY_DN17411_c0_g1	PF03195	DUF260	Lateral organ boundaries (LOB) domain	LOB	1.7e-41	140.8
TRINITY_DN70162_c0_g1	PF03195	DUF260	Lateral organ boundaries (LOB) domain	LOB	1.5e-11	44.8
TRINITY_DN11067_c0_g1	PF00010	HLH	Helix-loop-helix DNA-binding domain	bHLH	3.6e-06	26.9
TRINITY_DN7263_c0_g1	PF00010	HLH	Helix-loop-helix DNA-binding domain	bHLH	3.8e-07	30
TRINITY_DN8065_c1_g1	PF00010	HLH	Helix-loop-helix DNA-binding domain	bHLH	7e-10	38.8
TRINITY_DN52802_c0_g1	PF00010	HLH	Helix-loop-helix DNA-binding domain	bHLH	3e-06	27.1
TRINITY_DN10098_c0_g4	PF00010	HLH	Helix-loop-helix DNA-binding domain	bHLH	8.3e-13	48.2
TRINITY_DN10098_c0_g2	PF00010	HLH	Helix-loop-helix DNA-binding domain	bHLH	9.3e-13	48
TRINITY_DN16968_c0_g2	PF00010	HLH	Helix-loop-helix DNA-binding domain	bHLH	7.7e-10	38.7
TRINITY_DN50472_c0_g1	PF00010	HLH	Helix-loop-helix DNA-binding domain	bHLH	6.6e-07	29.3
TRINITY_DN15909_c0_g1	PF00010	HLH	Helix-loop-helix DNA-binding domain	bHLH	3.4e-15	55.8
TRINITY_DN15991_c0_g1	PF00010	HLH	Helix-loop-helix DNA-binding domain	bHLH	2.6e-10	40.1
TRINITY_DN1649_c0_g1	PF00010	HLH	Helix-loop-helix DNA-binding domain	bHLH	3.2e-05	23.9
TRINITY_DN14783_c0_g1	PF00010	HLH	Helix-loop-helix DNA-binding domain	bHLH	7.1e-11	42
TRINITY_DN31936_c1_g5	PF00010	HLH	Helix-loop-helix DNA-binding domain	bHLH	1.2e-05	25.3
TRINITY_DN31936_c1_g4	PF00010	HLH	Helix-loop-helix DNA-binding domain	bHLH	2.5e-06	27.4
TRINITY_DN73647_c1_g1	PF00010	HLH	Helix-loop-helix DNA-binding domain	bHLH	4.7e-13	49
TRINITY_DN13855_c0_g1	PF00010	HLH	Helix-loop-helix DNA-binding domain	bHLH	1.9e-12	47
TRINITY_DN13978_c1_g1	PF00010	HLH	Helix-loop-helix DNA-binding domain	bHLH	6.5e-13	48.5
TRINITY_DN13978_c0_g1	PF00010	HLH	Helix-loop-helix DNA-binding domain	bHLH	5.8e-11	42.3
TRINITY_DN13978_c0_g3	PF00010	HLH	Helix-loop-helix DNA-binding domain	bHLH	0.0007	19.6
TRINITY_DN98136_c0_g2	PF00010	HLH	Helix-loop-helix DNA-binding domain	bHLH	9e-06	25.6
TRINITY_DN55389_c1_g1	PF00010	HLH	Helix-loop-helix DNA-binding domain	bHLH	0.0001	22.3
TRINITY_DN55389_c0_g1	PF00010	HLH	Helix-loop-helix DNA-binding domain	bHLH	9.4e-07	28.8
TRINITY_DN55415_c0_g1	PF00010	HLH	Helix-loop-helix DNA-binding domain	bHLH	1.7e-06	28
TRINITY_DN29036_c0_g1	PF00010	HLH	Helix-loop-helix DNA-binding domain	bHLH	5.7e-10	39.1
TRINITY_DN96260_c0_g1	PF00010	HLH	Helix-loop-helix DNA-binding domain	bHLH	1.1e-06	28.5
TRINITY_DN79098_c0_g4	PF00010	HLH	Helix-loop-helix DNA-binding domain	bHLH	3.3e-09	36.6
TRINITY_DN79098_c0_g1	PF00010	HLH	Helix-loop-helix DNA-binding domain	bHLH	4.4e-10	39.4
TRINITY_DN34125_c0_g1	PF00010	HLH	Helix-loop-helix DNA-binding domain	bHLH	3.3e-07	30.2
TRINITY_DN8608_c0_g1	PF00010	HLH	Helix-loop-helix DNA-binding domain	bHLH	2e-06	27.7
TRINITY_DN1024_c0_g1	PF00010	HLH	Helix-loop-helix DNA-binding domain	bHLH	1.5e-11	44.1
TRINITY_DN12072_c0_g1	PF00010	HLH	Helix-loop-helix DNA-binding domain	bHLH	2.9e-09	36.8
TRINITY_DN12083_c0_g1	PF00010	HLH	Helix-loop-helix DNA-binding domain	bHLH	3.4e-08	33.4
TRINITY_DN19350_c0_g1	PF00010	HLH	Helix-loop-helix DNA-binding domain	bHLH	3.4e-10	39.8
TRINITY_DN41496_c0_g1	PF00010	HLH	Helix-loop-helix DNA-binding domain	bHLH	1.6e-06	28.1
TRINITY_DN32382_c0_g3	PF00010	HLH	Helix-loop-helix DNA-binding domain	bHLH	1.5e-09	37.7
TRINITY_DN6750_c0_g2	PF00010	HLH	Helix-loop-helix DNA-binding domain	bHLH	3.8e-10	39.6
TRINITY_DN6799_c0_g1	PF00010	HLH	Helix-loop-helix DNA-binding domain	bHLH	2.4e-09	37.1
TRINITY_DN53016_c0_g1	PF00010	HLH	Helix-loop-helix DNA-binding domain	bHLH	3.6e-05	23.7
TRINITY_DN25840_c0_g1	PF00010	HLH	Helix-loop-helix DNA-binding domain	bHLH	4.3e-12	45.9
TRINITY_DN25346_c0_g1	PF00010	HLH	Helix-loop-helix DNA-binding domain	bHLH	1.1e-12	47.7
TRINITY_DN25346_c0_g2	PF00010	HLH	Helix-loop-helix DNA-binding domain	bHLH	2.9e-08	33.6
TRINITY_DN66114_c0_g2	PF00010	HLH	Helix-loop-helix DNA-binding domain	bHLH	1.8e-12	47.1
TRINITY_DN11494_c0_g1	PF00010	HLH	Helix-loop-helix DNA-binding domain	bHLH	0.0002	21.3
TRINITY_DN11494_c0_g2	PF00010	HLH	Helix-loop-helix DNA-binding domain	bHLH	5.2e-10	39.2
TRINITY_DN2806_c0_g2	PF00010	HLH	Helix-loop-helix DNA-binding domain	bHLH	1.2e-07	31.7
TRINITY_DN7049_c0_g1	PF00010	HLH	Helix-loop-helix DNA-binding domain	bHLH	0.0001	22.3
TRINITY_DN944_c0_g1	PF00010	HLH	Helix-loop-helix DNA-binding domain	bHLH	4.6e-07	29.8
TRINITY_DN102397_c0_g1	PF00010	HLH	Helix-loop-helix DNA-binding domain	bHLH	3.2e-16	59.1
TRINITY_DN102397_c0_g2	PF00010	HLH	Helix-loop-helix DNA-binding domain	bHLH	5e-16	58.5
TRINITY_DN100787_c0_g2	PF00010	HLH	Helix-loop-helix DNA-binding domain	bHLH	9.9e-12	44.7
TRINITY_DN100787_c0_g3	PF00010	HLH	Helix-loop-helix DNA-binding domain	bHLH	1.8e-11	43.9
TRINITY_DN107393_c0_g2	PF00010	HLH	Helix-loop-helix DNA-binding domain	bHLH	2.9e-06	27.2
TRINITY_DN103930_c0_g1	PF00010	HLH	Helix-loop-helix DNA-binding domain	bHLH	1.5e-06	28.1
TRINITY_DN11939_c1_g1	PF00010	HLH	Helix-loop-helix DNA-binding domain	bHLH	1.1e-06	28.5
TRINITY_DN11935_c0_g1	PF00010	HLH	Helix-loop-helix DNA-binding domain	bHLH	1.8e-10	40.7
TRINITY_DN11935_c0_g2	PF00010	HLH	Helix-loop-helix DNA-binding domain	bHLH	1.2e-10	41.2
TRINITY_DN69982_c0_g1	PF00010	HLH	Helix-loop-helix DNA-binding domain	bHLH	9.4e-10	38.4
TRINITY_DN44481_c0_g1	PF00010	HLH	Helix-loop-helix DNA-binding domain	bHLH	5e-09	36.1
TRINITY_DN7923_c0_g1	PF00010	HLH	Helix-loop-helix DNA-binding domain	bHLH	3.6e-10	39.7
TRINITY_DN47506_c0_g1	PF00010	HLH	Helix-loop-helix DNA-binding domain	bHLH	4.9e-07	29.7
TRINITY_DN15530_c0_g4	PF00010	HLH	Helix-loop-helix DNA-binding domain	bHLH	6.6e-07	29.3
TRINITY_DN15526_c0_g1	PF00010	HLH	Helix-loop-helix DNA-binding domain	bHLH	1.2e-14	54
TRINITY_DN5164_c0_g1	PF00010	HLH	Helix-loop-helix DNA-binding domain	bHLH	7.6e-11	41.9
TRINITY_DN48112_c1_g2	PF00010	HLH	Helix-loop-helix DNA-binding domain	bHLH	9e-10	38.5
TRINITY_DN48112_c0_g1	PF00010	HLH	Helix-loop-helix DNA-binding domain	bHLH	3.8e-10	39.7
TRINITY_DN2867_c0_g1	PF00010	HLH	Helix-loop-helix DNA-binding domain	bHLH	2e-06	27.8
TRINITY_DN52350_c0_g3	PF00010	HLH	Helix-loop-helix DNA-binding domain	bHLH	1.8e-05	24.7
TRINITY_DN96072_c0_g6	PF00010	HLH	Helix-loop-helix DNA-binding domain	bHLH	1.2e-10	41.3
TRINITY_DN96072_c0_g1	PF00010	HLH	Helix-loop-helix DNA-binding domain	bHLH	1.6e-10	40.8
TRINITY_DN2946_c0_g1	PF00010	HLH	Helix-loop-helix DNA-binding domain	bHLH	0.00021	21.3
TRINITY_DN2946_c0_g2	PF00010	HLH	Helix-loop-helix DNA-binding domain	bHLH	1.7e-07	31.1
TRINITY_DN69651_c0_g1	PF00010	HLH	Helix-loop-helix DNA-binding domain	bHLH	0.00013	21.9
TRINITY_DN21229_c0_g1	PF00010	HLH	Helix-loop-helix DNA-binding domain	bHLH	1.9e-12	47
TRINITY_DN93739_c0_g1	PF00010	HLH	Helix-loop-helix DNA-binding domain	bHLH	7.7e-08	32.2
TRINITY_DN60101_c0_g1	PF00010	HLH	Helix-loop-helix DNA-binding domain	bHLH	3.9e-12	46
TRINITY_DN4469_c0_g1	PF00010	HLH	Helix-loop-helix DNA-binding domain	bHLH	3.4e-11	43
TRINITY_DN84712_c0_g1	PF00010	HLH	Helix-loop-helix DNA-binding domain	bHLH	4.7e-11	42.5
TRINITY_DN15316_c0_g1	PF00010	HLH	Helix-loop-helix DNA-binding domain	bHLH	8.6e-07	28.9
TRINITY_DN15316_c0_g2	PF00010	HLH	Helix-loop-helix DNA-binding domain	bHLH	1.6e-06	28
TRINITY_DN48972_c0_g1	PF00010	HLH	Helix-loop-helix DNA-binding domain	bHLH	1.2e-10	41.2
TRINITY_DN23524_c1_g1	PF00010	HLH	Helix-loop-helix DNA-binding domain	bHLH	2.9e-15	56
TRINITY_DN23524_c0_g1	PF00010	HLH	Helix-loop-helix DNA-binding domain	bHLH	3.6e-15	55.7
TRINITY_DN70370_c0_g1	PF00010	HLH	Helix-loop-helix DNA-binding domain	bHLH	2.3e-10	40.4
TRINITY_DN26947_c0_g1	PF00010	HLH	Helix-loop-helix DNA-binding domain	bHLH	2.3e-06	27.5
TRINITY_DN26947_c0_g2	PF00010	HLH	Helix-loop-helix DNA-binding domain	bHLH	2.4e-06	27.5
TRINITY_DN17882_c0_g1	PF00010	HLH	Helix-loop-helix DNA-binding domain	bHLH	2.8e-10	40.1
TRINITY_DN17892_c0_g1	PF00010	HLH	Helix-loop-helix DNA-binding domain	bHLH	7.3e-10	38.7
TRINITY_DN455_c0_g2	PF00010	HLH	Helix-loop-helix DNA-binding domain	bHLH	1.4e-15	57
TRINITY_DN88371_c0_g1	PF00010	HLH	Helix-loop-helix DNA-binding domain	bHLH	1.2e-15	57.3
TRINITY_DN96709_c0_g1	PF00010	HLH	Helix-loop-helix DNA-binding domain	bHLH	6.2e-08	32.5
TRINITY_DN14472_c0_g1	PF00010	HLH	Helix-loop-helix DNA-binding domain	bHLH	9.4e-11	41.6
TRINITY_DN31622_c0_g1	PF00010	HLH	Helix-loop-helix DNA-binding domain	bHLH	1.4e-13	50.6
TRINITY_DN21896_c0_g1	PF00010	HLH	Helix-loop-helix DNA-binding domain	bHLH	1.8e-10	40.7
TRINITY_DN37145_c0_g1	PF00010	HLH	Helix-loop-helix DNA-binding domain	bHLH	1.6e-09	37.7
TRINITY_DN54490_c0_g1	PF00010	HLH	Helix-loop-helix DNA-binding domain	bHLH	3.7e-12	46.1
TRINITY_DN8916_c0_g1	PF00010	HLH	Helix-loop-helix DNA-binding domain	bHLH	1.5e-10	41
TRINITY_DN33443_c0_g2	PF00010	HLH	Helix-loop-helix DNA-binding domain	bHLH	0.0003	20.8
TRINITY_DN6896_c0_g1	PF00010	HLH	Helix-loop-helix DNA-binding domain	bHLH	4.6e-10	39.4
TRINITY_DN6896_c0_g2	PF00010	HLH	Helix-loop-helix DNA-binding domain	bHLH	2.5e-09	37
TRINITY_DN6823_c0_g1	PF00010	HLH	Helix-loop-helix DNA-binding domain	bHLH	1.6e-08	34.5
TRINITY_DN6856_c1_g1	PF00010	HLH	Helix-loop-helix DNA-binding domain	bHLH	6.4e-14	51.7
TRINITY_DN5939_c0_g1	PF00010	HLH	Helix-loop-helix DNA-binding domain	bHLH	2.7e-09	36.9
TRINITY_DN77951_c0_g1	PF00010	HLH	Helix-loop-helix DNA-binding domain	bHLH	6.8e-11	42
TRINITY_DN3038_c1_g1	PF00010	HLH	Helix-loop-helix DNA-binding domain	bHLH	4.2e-14	52.3
TRINITY_DN3038_c0_g1	PF00010	HLH	Helix-loop-helix DNA-binding domain	bHLH	8.1e-16	57.8
TRINITY_DN520_c0_g1	PF00010	HLH	Helix-loop-helix DNA-binding domain	bHLH	1.8e-09	37.5
TRINITY_DN74100_c0_g1	PF00010	HLH	Helix-loop-helix DNA-binding domain	bHLH	1.1e-09	38.1
TRINITY_DN31292_c0_g1	PF00010	HLH	Helix-loop-helix DNA-binding domain	bHLH	2.2e-09	37.2
TRINITY_DN90479_c0_g1	PF00010	HLH	Helix-loop-helix DNA-binding domain	bHLH	0.0002	21.3
TRINITY_DN13597_c0_g1	PF00010	HLH	Helix-loop-helix DNA-binding domain	bHLH	1e-10	41.4
TRINITY_DN10454_c0_g1	PF00010	HLH	Helix-loop-helix DNA-binding domain	bHLH	5.8e-11	42.3
TRINITY_DN10454_c0_g2	PF00010	HLH	Helix-loop-helix DNA-binding domain	bHLH	1.2e-10	41.3
TRINITY_DN26841_c0_g1	PF00010	HLH	Helix-loop-helix DNA-binding domain	bHLH	1.2e-06	28.4
TRINITY_DN68459_c0_g1	PF00010	HLH	Helix-loop-helix DNA-binding domain	bHLH	2e-11	43.7
TRINITY_DN52128_c0_g2	PF00010	HLH	Helix-loop-helix DNA-binding domain	bHLH	2.7e-09	36.9
TRINITY_DN3613_c0_g1	PF00010	HLH	Helix-loop-helix DNA-binding domain	bHLH	3.2e-06	27.1
TRINITY_DN25961_c0_g1	PF00010	HLH	Helix-loop-helix DNA-binding domain	bHLH	2.4e-11	43.5
TRINITY_DN23179_c0_g1	PF00010	HLH	Helix-loop-helix DNA-binding domain	bHLH	1.7e-14	53.6
TRINITY_DN91193_c0_g1	PF00010	HLH	Helix-loop-helix DNA-binding domain	bHLH	9.3e-12	44.8
TRINITY_DN23281_c0_g1	PF00010	HLH	Helix-loop-helix DNA-binding domain	bHLH	5.2e-10	39.2
TRINITY_DN40462_c0_g1	PF00010	HLH	Helix-loop-helix DNA-binding domain	bHLH	1.7e-09	37.5
TRINITY_DN104554_c0_g1	PF00010	HLH	Helix-loop-helix DNA-binding domain	bHLH	4.5e-07	29.8
TRINITY_DN112240_c0_g1	PF00010	HLH	Helix-loop-helix DNA-binding domain	bHLH	2e-09	37.3
TRINITY_DN115153_c0_g1	PF00010	HLH	Helix-loop-helix DNA-binding domain	bHLH	3.3e-11	43
TRINITY_DN3916_c0_g1	PF00010	HLH	Helix-loop-helix DNA-binding domain	bHLH	5.4e-12	45.6
TRINITY_DN79784_c0_g1	PF00010	HLH	Helix-loop-helix DNA-binding domain	bHLH	2.7e-12	46.5
TRINITY_DN12649_c0_g1	PF00010	HLH	Helix-loop-helix DNA-binding domain	bHLH	3.8e-07	30.1
TRINITY_DN12733_c0_g1	PF00010	HLH	Helix-loop-helix DNA-binding domain	bHLH	2.1e-08	34.1
TRINITY_DN5616_c0_g1	PF00010	HLH	Helix-loop-helix DNA-binding domain	bHLH	8.8e-07	28.9
TRINITY_DN5616_c0_g2	PF00010	HLH	Helix-loop-helix DNA-binding domain	bHLH	1.7e-06	28
TRINITY_DN19746_c0_g2	PF00010	HLH	Helix-loop-helix DNA-binding domain	bHLH	3.8e-11	42.8
TRINITY_DN19746_c0_g3	PF00010	HLH	Helix-loop-helix DNA-binding domain	bHLH	3.4e-11	43
TRINITY_DN22100_c0_g1	PF00010	HLH	Helix-loop-helix DNA-binding domain	bHLH	3e-10	40
TRINITY_DN22100_c0_g2	PF00010	HLH	Helix-loop-helix DNA-binding domain	bHLH	1.1e-07	31.8
TRINITY_DN29270_c0_g1	PF00010	HLH	Helix-loop-helix DNA-binding domain	bHLH	3.8e-10	39.6
TRINITY_DN29270_c0_g2	PF00010	HLH	Helix-loop-helix DNA-binding domain	bHLH	1.8e-07	31.1
TRINITY_DN24896_c0_g1	PF00010	HLH	Helix-loop-helix DNA-binding domain	bHLH	6.8e-10	38.8
TRINITY_DN94287_c0_g1	PF00010	HLH	Helix-loop-helix DNA-binding domain	bHLH	1.3e-07	31.5
TRINITY_DN63784_c0_g1	PF00010	HLH	Helix-loop-helix DNA-binding domain	bHLH	9.4e-06	25.6
TRINITY_DN28311_c0_g2	PF00010	HLH	Helix-loop-helix DNA-binding domain	bHLH	9.3e-05	22.4
TRINITY_DN28231_c0_g1	PF00010	HLH	Helix-loop-helix DNA-binding domain	bHLH	5.7e-12	45.5
TRINITY_DN28231_c0_g2	PF00010	HLH	Helix-loop-helix DNA-binding domain	bHLH	1.7e-12	47.2
TRINITY_DN9057_c0_g1	PF00010	HLH	Helix-loop-helix DNA-binding domain	bHLH	3.2e-14	52.7
TRINITY_DN15206_c0_g3	PF00010	HLH	Helix-loop-helix DNA-binding domain	bHLH	6.9e-11	42
TRINITY_DN32431_c1_g3	PF00010	HLH	Helix-loop-helix DNA-binding domain	bHLH	1.4e-05	25.1
TRINITY_DN32431_c1_g1	PF00010	HLH	Helix-loop-helix DNA-binding domain	bHLH	8.3e-06	25.7
TRINITY_DN7182_c0_g2	PF00010	HLH	Helix-loop-helix DNA-binding domain	bHLH	1.9e-05	24.6
TRINITY_DN7169_c0_g2	PF00010	HLH	Helix-loop-helix DNA-binding domain	bHLH	0.00094	19.2
TRINITY_DN27615_c0_g1	PF00010	HLH	Helix-loop-helix DNA-binding domain	bHLH	3.4e-08	33.4
TRINITY_DN70178_c0_g1	PF00010	HLH	Helix-loop-helix DNA-binding domain	bHLH	1.4e-10	41.1
TRINITY_DN34913_c0_g1	PF00010	HLH	Helix-loop-helix DNA-binding domain	bHLH	0.00084	19.3
TRINITY_DN16894_c0_g1	PF00010	HLH	Helix-loop-helix DNA-binding domain	bHLH	1.3e-10	41.1
TRINITY_DN11052_c0_g1	PF03106	WRKY	WRKY DNA -binding domain	WRKY	1.9e-17	63.3
TRINITY_DN7263_c1_g1	PF03106	WRKY	WRKY DNA -binding domain	WRKY	3.3e-24	84.9
TRINITY_DN7276_c0_g1	PF03106	WRKY	WRKY DNA -binding domain	WRKY	1.5e-26	92.4
TRINITY_DN16954_c0_g1	PF03106	WRKY	WRKY DNA -binding domain	WRKY	2.6e-25	88.4
TRINITY_DN16992_c1_g1	PF03106	WRKY	WRKY DNA -binding domain	WRKY	2.5e-24	85.3
TRINITY_DN16992_c0_g1	PF03106	WRKY	WRKY DNA -binding domain	WRKY	1e-23	83.4
TRINITY_DN16992_c0_g2	PF03106	WRKY	WRKY DNA -binding domain	WRKY	8.6e-24	83.6
TRINITY_DN33218_c0_g1	PF03106	WRKY	WRKY DNA -binding domain	WRKY	1.2e-25	89.5
TRINITY_DN12541_c0_g1	PF03106	WRKY	WRKY DNA -binding domain	WRKY	6.9e-51	170.4
TRINITY_DN45180_c0_g1	PF03106	WRKY	WRKY DNA -binding domain	WRKY	1.1e-25	89.6
TRINITY_DN41138_c0_g1	PF03106	WRKY	WRKY DNA -binding domain	WRKY	1.8e-23	82.6
TRINITY_DN9359_c0_g1	PF03106	WRKY	WRKY DNA -binding domain	WRKY	2.4e-33	114.2
TRINITY_DN23092_c0_g1	PF03106	WRKY	WRKY DNA -binding domain	WRKY	5.4e-25	87.4
TRINITY_DN23092_c0_g2	PF03106	WRKY	WRKY DNA -binding domain	WRKY	1.2e-25	89.5
TRINITY_DN31940_c0_g1	PF03106	WRKY	WRKY DNA -binding domain	WRKY	1.5e-08	34.8
TRINITY_DN22937_c0_g1	PF03106	WRKY	WRKY DNA -binding domain	WRKY	2.3e-22	79
TRINITY_DN13747_c0_g1	PF03106	WRKY	WRKY DNA -binding domain	WRKY	8.6e-25	86.8
TRINITY_DN3299_c0_g4	PF03106	WRKY	WRKY DNA -binding domain	WRKY	1.1e-22	80
TRINITY_DN3299_c0_g1	PF03106	WRKY	WRKY DNA -binding domain	WRKY	7.7e-24	83.8
TRINITY_DN3299_c0_g2	PF03106	WRKY	WRKY DNA -binding domain	WRKY	3.8e-23	81.5
TRINITY_DN2366_c0_g1	PF03106	WRKY	WRKY DNA -binding domain	WRKY	1.2e-25	89.5
TRINITY_DN44556_c0_g1	PF03106	WRKY	WRKY DNA -binding domain	WRKY	1.1e-25	89.7
TRINITY_DN95438_c0_g1	PF03106	WRKY	WRKY DNA -binding domain	WRKY	2.4e-24	85.4
TRINITY_DN1894_c0_g1	PF03106	WRKY	WRKY DNA -binding domain	WRKY	4e-25	87.9
TRINITY_DN1894_c0_g2	PF03106	WRKY	WRKY DNA -binding domain	WRKY	1.6e-25	89.1
TRINITY_DN1044_c0_g1	PF03106	WRKY	WRKY DNA -binding domain	WRKY	9.5e-27	93.1
TRINITY_DN1044_c0_g2	PF03106	WRKY	WRKY DNA -binding domain	WRKY	1.9e-50	168.9
TRINITY_DN66939_c0_g1	PF03106	WRKY	WRKY DNA -binding domain	WRKY	3.9e-23	81.5
TRINITY_DN33406_c0_g1	PF03106	WRKY	WRKY DNA -binding domain	WRKY	1e-21	76.9
TRINITY_DN33406_c0_g3	PF03106	WRKY	WRKY DNA -binding domain	WRKY	3.1e-17	62.6
TRINITY_DN28379_c0_g2	PF03106	WRKY	WRKY DNA -binding domain	WRKY	4e-23	81.4
TRINITY_DN28379_c1_g2	PF03106	WRKY	WRKY DNA -binding domain	WRKY	7.2e-23	80.6
TRINITY_DN28379_c1_g1	PF03106	WRKY	WRKY DNA -binding domain	WRKY	1.2e-24	86.3
TRINITY_DN12070_c0_g1	PF03106	WRKY	WRKY DNA -binding domain	WRKY	5.6e-25	87.4
TRINITY_DN20228_c0_g1	PF03106	WRKY	WRKY DNA -binding domain	WRKY	8.3e-49	163.7
TRINITY_DN48703_c0_g1	PF03106	WRKY	WRKY DNA -binding domain	WRKY	5.7e-23	81
TRINITY_DN218_c0_g1	PF03106	WRKY	WRKY DNA -binding domain	WRKY	2e-51	172.1
TRINITY_DN200_c0_g1	PF03106	WRKY	WRKY DNA -binding domain	WRKY	1.2e-23	83.2
TRINITY_DN86514_c0_g1	PF03106	WRKY	WRKY DNA -binding domain	WRKY	4.3e-25	87.8
TRINITY_DN10259_c0_g1	PF03106	WRKY	WRKY DNA -binding domain	WRKY	1.8e-24	85.8
TRINITY_DN17651_c0_g1	PF03106	WRKY	WRKY DNA -binding domain	WRKY	8.9e-26	90
TRINITY_DN25316_c0_g1	PF03106	WRKY	WRKY DNA -binding domain	WRKY	9.4e-27	93.1
TRINITY_DN86952_c0_g1	PF03106	WRKY	WRKY DNA -binding domain	WRKY	9.6e-22	77
TRINITY_DN86952_c1_g1	PF03106	WRKY	WRKY DNA -binding domain	WRKY	4.3e-22	78.1
TRINITY_DN962_c0_g1	PF03106	WRKY	WRKY DNA -binding domain	WRKY	2.7e-21	75.6
TRINITY_DN120051_c0_g1	PF03106	WRKY	WRKY DNA -binding domain	WRKY	2e-49	165.7
TRINITY_DN11804_c0_g1	PF03106	WRKY	WRKY DNA -binding domain	WRKY	3e-26	91.5
TRINITY_DN11804_c0_g2	PF03106	WRKY	WRKY DNA -binding domain	WRKY	8.6e-27	93.2
TRINITY_DN11927_c0_g1	PF03106	WRKY	WRKY DNA -binding domain	WRKY	4.2e-19	68.6
TRINITY_DN2500_c0_g1	PF03106	WRKY	WRKY DNA -binding domain	WRKY	2.6e-10	40.4
TRINITY_DN48450_c0_g1	PF03106	WRKY	WRKY DNA -binding domain	WRKY	2.6e-18	66.1
TRINITY_DN882_c0_g1	PF03106	WRKY	WRKY DNA -binding domain	WRKY	7.7e-43	144.6
TRINITY_DN876_c0_g1	PF03106	WRKY	WRKY DNA -binding domain	WRKY	2.1e-10	40.7
TRINITY_DN14644_c1_g1	PF03106	WRKY	WRKY DNA -binding domain	WRKY	6.2e-13	48.8
TRINITY_DN78725_c0_g1	PF03106	WRKY	WRKY DNA -binding domain	WRKY	4.7e-05	23.6
TRINITY_DN2900_c0_g1	PF03106	WRKY	WRKY DNA -binding domain	WRKY	1e-24	86.5
TRINITY_DN2900_c0_g2	PF03106	WRKY	WRKY DNA -binding domain	WRKY	6.2e-50	167.3
TRINITY_DN2942_c0_g1	PF03106	WRKY	WRKY DNA -binding domain	WRKY	2.4e-07	30.9
[truncated: 878 more rows]
